# Supplementary material for: Single‐gene speciation: Mating and gene flow between mirror‐image snails
Source: Evol Lett. 2017 Nov 21;1(6):282–91. doi: 10.1002/evl3.31 (PMC6121799; doi:10.1002/evl3.31)
Supplement: Supplementary file 2 — Table S1. Post quality‐filtering read counts for the 16 individuals that were included in the RAD‐Seq study. [file EVL3-1-282-s002.xlsx]

## Sheet: Sheet1
Table S1. Post quality-filtering read counts for the 16 individuals that were included in the RAD-Seq study.
Species	Location	Chirality	site / ID	Latitude	Longitude	Count
E. quaesita	Iwate	sinistral	E101-1	39.4475	141.967	15570349
			E101-6			12376518
			E101-7			4053075
E. aomoriensis	Iwate	dextral	E102-1	39.8303	141.974	2135339
			E102-2			1206901
			E102-4			1823574
E. quaesita	Yamagata	sinistral	E127-1	38.0147	139.963	1729988
			E127-2			5002273
			E127-3			6009271
E. aomoriensis	Yamagata	dextral	E131-1	37.8986	139.665	9773929
			E131-2			3182697
			E132-2			5122902
E. decorata	Iwate	sinistral	E222-1	38.9637	141.258	5848810
E. senckenbergiana	Toyama	dextral	ES25-3	36.5535	137.493	4081410
			ES25-5			8999588
			ES25-6			8958147
						95874771
