# Supplementary material for: Single‐gene speciation: Mating and gene flow between mirror‐image snails
Source: Evol Lett. 2017 Nov 21;1(6):282–91. doi: 10.1002/evl3.31 (PMC6121799; doi:10.1002/evl3.31)
Supplement: Supplementary file 3 — Table S2. Estimates of FST between population samples, based on 4898 RAD‐seq‐derived SNPs. FST value between parapatric sinistrals and dextrals are shown in bold. [file EVL3-1-282-s003.xlsx]

## Sheet: Sheet1
Table S2. Estimates of FST between population samples, based on 4898 RAD-seq-derived SNPs. FST value between parapatric sinistrals and dextrals are shown in bold.
E. quaesita	sinistral	Iwate	x
	sinistral	Yamagata	0.3935	x
E. amoriensis	dextral	Iwate	0.2055	0.3672	x
	dextral	Yamagata	0.4521	0.1869	0.4208	x
E. senckenbergiana	dextral		0.703	0.5815	0.6701	0.6416	x
