# Supplementary material for: Single‐gene speciation: Mating and gene flow between mirror‐image snails
Source: Evol Lett. 2017 Nov 21;1(6):282–91. doi: 10.1002/evl3.31 (PMC6121799; doi:10.1002/evl3.31)
Supplement: Supplementary file 4 — Table S3. Location and statistics for the samples used in the mitochondrial samples. [file EVL3-1-282-s006.xlsx]

## Sheet: Sheet1
Table S3. Location and statistics for the samples used in the mitochondrial samples. Nucleotide diversity, π, and haplotypic diversity, H, were only calculated for populations with a sample size n ≥ 3.
Samples are new to this study, except where labelled. Sites T01, T03, and D24 include E. murayamai samples with the E. quaesita samples.
Species / site ID	Location	Prefecture	Latitude	Longitude	N samples	N haplotypes		H	π	K	Source
E. quaesita
E101	Orikasa	Iwate	39.4475	141.967	8	3	N11 (4), N15, N16 (3)	0.679	0.013	9.34
E125	Near Tenoko	Yamagata	38.0014	139.968	2	1	N11 (3), N15 (2), N18 (6)
E127	Tenoko	Yamagata	38.0147	139.963	5	5	N25, N26, N27, N28, N29	1	0.017	12.22
E128	Near Oguni	Yamagata	38.0494	139.782	3	2	N30 (2), N31	0.667	0.001	1.35
E261	Anamizu, Noto	Ishikawa	37.236	136.914	4	2	B37 (3)	0.5	0.001	0.51
E263-269	Hegurajima	Ishikawa	37.8484	136.914	14	2	N42 (10), N43, N44, N45, N46	0.143	0	0.14
E276	Myojo-san	Niigata	36.929	137.835	5	3	qua19 (2), B26 (2), B27	0.8	0.003	1.85
E288	Kirikiri	Iwate	39.379	141.94	3	3	N07, N08, N09	1	0.06	41.7
E309	Iide-san	Yamagata	38.0397	139.981	1	1	N83
T01	Iide-san	Yamagata	36.9289	137.829	20	11	B14, B16 (3), B26 (2), C25, C26 (2), E10, E3 (2), E4 (2), E6, E7 (4), E9	0.916	0.096	67.38
T02	Myojo-san	Niigata	36.9275	137.826	9	7	B24, E1, E2, E4, E7, E8, E9 (3)	0.917	0.035	24.62
T03	Iide-san	Yamagata	36.9281	137.828	4	4	B15, B16, B23, E4	1	0.079	55.54
T04	Iide-san	Yamagata	36.9264	137.825	14	10	B13, B14, B18, B19, B20 (2), B22 (3) B25, B27 (2), E4, E5	0.945	0.046	32.26
T05	Iide-san	Yamagata	36.9267	137.822	2	2	B21, B27
T06	Iide-san	Yamagata	36.9267	137.819	1	1	B17
T07	Hakui, Noto	Ishikawa	36.9192	136.776	3	2	E15, E16 (2)	0.667	0.001	0.67
T09	near Nanao, Noto	Ishikawa	37.0089	136.984	5	4	B37, B40, C29, E14 (2)	0.9	0.107	74.59
T11	near Asahi	Toyama	36.9644	137.587	4	4	B29, B30, B31, C24	1	0.063	43.9
T12	Hiraiwa	Niigata	36.8742	137.869	6	4	B34, B35, B36 (3), C23	0.8	0.044	30.77
T13	Itoigawa	Niigata	36.9597	137.896	2	2	B32, B33
T14	Kashiwazaki	Niigata	37.3575	138.541	6	5	C16, C17, C18, C19 (2), C28	0.933	0.012	8.13
T15	Nagaoka	Niigata	37.4067	138.756	7	5	C27 (3), C38, C39, C40, C41	0.857	0.023	15.9
T16	Yahiko	Niigata	37.69	138.812	1	1	B41
T17	Koide	Niigata	37.2428	138.953	5	4	B46, B47, B48, B49 (2)	0.9	0.006	4.13
T18	Ishiuchi	Niigata	36.9867	138.791	3	3	C31, C43, C42	1	0.01	7.02
T20	Moura, Sadojima	Niigata	38.3283	138.504	1	1	C44
T21	Washizaki, Sadojima	Niigata	38.3214	138.514	1	1	C45
T22	Mitinoeki, Sadojima	Niigata	38.0453	138.445	1	1	C36
T23	Kogi, Sadojima	Niigata	37.8189	138.283	1	1	C34
T24	Tassya, Sadojima	Niigata	38.0728	138.251	3	3	C30, C35, C37	1	0.009	6.23
T25	Myoken, Sadojima	Niigata	38.0828	138.329	2	2	C32, C33
T26	Arakawa	Niigata	38.1022	139.509	2	2	B11, B12
T27	near Aizusakamoto	Fukushima	37.5694	139.713	1	1	B42
T28	Yanaizu	Fukushima	37.5247	139.726	3	3	B43, B44, B45	0.667	0.02	14
T29	Asahidake	Yamagata	38.2603	139.922	2	2	B9, B10
T33	Matsushima	Miyagi	38.3331	141.124	1	1	B6
T35	Taiheizan	Tochigi	36.3636	139.699	6	2	D7 (5), D8	0.333	0.004	2.79
T37	Tsukuba	Ibaraki	36.0328	140.078	4	2	TsukuA (2), TsukuB (2)	0.667	0.032	22.67
T38	Kashiwa	Chiba	35.8644	139.979	15	6	KashiA (6), KashiB, KashiC, KashiD, KashiE (2), KashiF (4)	0.791	0.051	35.58
T39	Chiba	Chiba	35.6475	140.127	1	1	C7
T40	Itinomiya	Ichinomiya	35.3675	140.364	3	2	Bou3C, C6 (2)	0.667	0.003	2.06
T41	Kisarazu	Chiba	35.3719	139.92	5	2	KisaA (2), KisaB (3)	0.6	0.023	15.92
T49	Nitta	Kanagawa	34.9633	138.81	1	1	A22
T56	Amagi	Kanagawa	35.0925	139.073	1	1	A15
T59	Mobara	Chiba	35.4686	140.302	2	2	Bou2A, Bou2B
T60	Oharadai	Chiba	35.2106	140.375	2	2	Bou4A, Bou4B
T61	Near Tateyama	Chiba	34.9686	139.912	8	8	Bou7A, Bou7B, Bou7C, Bou7D, Bou7F, Bou7G, Bou7H, Bou7K	0.929	0.007	4.94
T62	Daitokuin	Chiba	35.0764	139.967	1	1	Bou8A, Bou9A
T63	Higashi	Chiba	35.0978	140.045	5	3	Bou9A, Bou9B (2), Bou9D (2)	0.8	0.015	10.79
T64	Near Yoshizawa	Chiba	35.1042	139.89	15	10	Bou10A, Bou10B, Bou10E (2), Bou10F, Bou10I, Bou10J, Bou10K, Bou10L, Bou10M (3), Bou10P (3)	0.924	0.015	10.48
WC01	Tama	Chiba	35.6339	139.45	12	2	TamaA (7), TamaB (5)	0.53	0.071	49.29	Watanabe & Chiba (2001)
WC02	Kannonzaki	Chiba	35.2564	139.743	3	1	KannB (2), KannC			0	Watanabe & Chiba (2001)
WC03	Chigasaki	Chiba	35.3303	139.407	12	2	ChigA (7), ChigB (5)	0.53	0.002	1.07	Watanabe & Chiba (2001)
WC04	Manazuru	Kanagawa	35.1556	139.14	10	2	ManaA (5), ManaB (5)	0.556	0.002	1.69	Watanabe & Chiba (2001)
WC09	Tateyama	Chiba	34.9931	139.873	5	2	TateA (3), TateB (2)	0.6	0.007	5.05	Watanabe & Chiba (2001)
WC11	Fujioka	Gunma	36.27	139.07	4	2	UedaA (3), KashiC	0.5	0.007	4.76	Watanabe & Chiba (2001)
WC12	Ueda	Nagano	36.3989	138.251	4	2	UedaA, UedaB	0.667	0.008	5.66	Watanabe & Chiba (2001)
WC14	Atami	Kanagawa	35.0925	139.073	10	2	AtamA (7), AtmaB (3)	0.467	0.009	6.02	Watanabe & Chiba (2001)
WC15	Ajiro	Kanagawa	35.0458	139.095	5	1	AjirA (3), AjirB (2)	0	0	0	Watanabe & Chiba (2001)
WC16	Tahi	Kanagawa	35.0528	138.902	20	2	TahiA (18), TahiB (2)	0.19	0.001	0.39	Watanabe & Chiba (2001)
WC17	Heta	Kanagawa	34.9683	138.781	20	3	HetaA (13), HetaB (3), HetaC (2), TahiA (2)	0.542	0.007	4.58	Watanabe & Chiba (2001)
WC18	Kawazu	Kanagawa	34.7533	138.99	11	5	KawA (4), KawB, KawC (2), KawD (3), KawE	0.818	0.005	3.78	Watanabe & Chiba (2001)
WC19	Kamo	Kanagawa	34.8456	138.779	8	2	KamoA (3), KamoB (5)	0.536	0.073	50.92	Watanabe & Chiba (2001)
WC20	Ukishima	Kanagawa	34.6472	138.862	6	2	NizuA (4), Ukis (2)	0.533	0.701	48.97	Watanabe & Chiba (2001)
WC21	Nishizu	Kanagawa	34.7667	138.779	12	2	NizuA , Ukis (11)	0.167	0.218	15.26	Watanabe & Chiba (2001)
WC23	Sashida	Kanagawa	34.6408	138.819	12	2	Ukis (10), SasiB (2)	0.303	0.002	1.56	Watanabe & Chiba (2001)
WC25	Hitachi	Ibaraki	36.5958	140.655	4	2	HitaA, HitaB (3)	0.5	0.013	9.27	Watanabe & Chiba (2001)
WC26	Nanyo	Yamagata	38.0519	140.151	2	1	Nany				Watanabe & Chiba (2001)
D08	Haguro	Yamagata	38.7	139.98	4	4	qua14, qua15, qua16, qua17	1	0.004	2.72	Davison et al. (2005)
D21	Miura	Kanagawa	35.22	139.63	1	1	qua1				Davison et al. (2005)
D24	Myojo-san	Niigata	36.9283	137.828	12	7	B26, mur1 (2), E4 (3), E9 (2), E3, qua19, qua18 (2)	0.909	0.077	53.77	Davison et al. (2005)
D28	Sendai	Miyagi	38.2503	140.859	6	6	qua10, qua2, qua3, qua4, qua6, qua8	1	0.042	29.55	Davison et al. (2005)
D39	Yonezawa	Yamagata	37.9222	140.117	1	1	qua13				Davison et al. (2005)
E. aomoriensis
E102	Moshi	Iwate	39.8303	141.974	11	2	N11 (3), N15 (2), N16 (3)	0.327	0.007	5.14
E106	Kabayama	Akita	39.0156	140.465	10	5	N19 (3), N20 (2), N21 (3), N22, N23	0.844	0.042	29.05
E131/2	Iide-san	Yamagata	37.8986	139.665	3	2	N32 , N33 (2)	0.667	0.001	0.67
E133	Iide-san	Yamagata	37.9036	139.671	1	1	N34
E195	Higashiyamachō	Iwate	38.9936	141.256	10	3	N35 (6), N36 (2), N37 (2)	0.622	0.002	1.45
E227	Nohira	Iwate	38.9748	141.245	8	2	N35 (5), N37 (3)	0.536	0.002	1.09
E281	Oguni highway	Yamagata	38.0474	139.848	5	5	N01, N02, N03, N81, N82	1	0.009	5.99
E284	Iwatado	Yamagata	38.023	139.88	3	3	N04, N05, N06	1	0.008	5.72
E291	Near Otobe	Iwate	39.7473	141.97	2	2	N09, N10
E293	Takamaeda	Iwate	39.6979	140.957	6	3	N11, N12, N13 (4)	0.6	0.041	28.88
E298	Shizukuishi	Iwate	39.6841	140.97	1	1	N13
E299	Wagachosennin	Iwate	39.304	140.9	1	1	N11
E301	Kashiwagidaira	Iwate	39.3084	141.378	2	1	N14 (2)
E306	Near Oguni	Iwate	38.0165	139.905	1	1	N05
D12	Iide-san	Yamagata	37.8958	139.654	4	2	sen2 (3), sen5	0.5	0.054	37.95	Davison et al. (2005)
D31	Tamayama	Iwate	39.5	141.1	1	1	sen13				Davison et al. (2005)
D35	Tsugaru	Aomori	40.91	141.28	1	1	sen1				Davison et al. (2005)
E. decorata										12.05
E110	Near Yakushiyama	Akita/Iwate border	39.5561	140.727	3	3	N54, N55, N56	1	0.017
E112	Near Kusugiyama	Akita/Iwate border	39.5639	140.73	1	1	N57
E115	Makimahiru	Akita/Iwate border	39.545	140.723	7	2	N58 (4), N60 (3)	0.678	0.008	5.72
E204	Near Atago-san	Iwate	38.9813	141.279	1	1	N61
E222	Sotookubo	Iwate	38.9637	141.258	1	1	N62
E227	Nohira	Iwate	38.9748	141.245	1	1	N39
E235	Okubo	Iwate	38.9682	141.257	2	2	N63, N64
E295/6	Ryukawayama	Iwate	39.7274	140.792	9	4	N56 (3), N65 (4), N66, N67	0.75	0.004	3.13
E299	Wagachosennin	Iwate	39.304	140.9	1	1	N52
E300	Near Wagachosennin	Iwate	39.3075	140.893	1	1	N53
D31	Tamayama	Iwate	39.5	141.1	3	3	dec2, dec3, dec4	1	0.049	34.26	Davison et al. (2005)
D03	Asamushi	Aomori	40.929	141.005	1	1	dec1				Davison et al. (2005)
E. senckenbergiana										1.1
D17	Hodatsu, Noto	Ishikawa	36.8206	136.743	1	1	N78				Davison et al. (2005)
D24	Myojo-san	Niigata	36.9283	137.828	1	1	sen				Davison et al. (2005)
D34	Toyama	Toyama	36.711	137.187	2	1	sen8				Davison et al. (2005)
E14KUV_03	Nanao, Noto	Ishikawa	37.04	136.97	1	1	N68
E14KUV_91	Wajima, Noto	Ishikawa	37.393	136.899	1	1	N70
E14KUV_99	Mikurigaike	Toyama	36.5813	137.612	1	1	N71
E261 Anamizu	Anamizu, Noto	Ishikawa	37.236	136.914	3	3	N72, N73, N74	0.667	0.004	3.46
ES25	Kuwasakiyama	Toyama	36.5535	137.493	5	2	N75 (3), N76 (2)	0.533	0.002
Toy19	Toyama	Toyama	not known		7	4	N77, N78 (4), N79, N80
ES23_01	Myojo-san	Niigata	36.9409	137.822	1	1	N75
E14KUV_59	Shika	Ishikawa	37.0069	136.778	1	1	N69
