# Supplementary material for: Single‐gene speciation: Mating and gene flow between mirror‐image snails
Source: Evol Lett. 2017 Nov 21;1(6):282–91. doi: 10.1002/evl3.31 (PMC6121799; doi:10.1002/evl3.31)
Supplement: Supplementary file 5 — Table S4. The 13167 biallelic RAD‐seq loci that were found in eight or more individuals. [file EVL3-1-282-s004.xlsx]

## Sheet: euhadra11_haplotypes_5x
Table S4. The 13167 biallelic RAD-seq loci that were found in eight or more individuals.
# Catalog ID	Consensus Sequence	Num Present	E101_01_quaesita	E101_06_quaesita	E101_07_quaesita	E127_01_quaesita	E127_02_quaesita	E127_03_quaesita	E222_01_decorata	E102_01_aomoriensis	E102_02_aomoriensis	E102_04_aomoriensis	E131_01_aomoriensis	E131_02_aomoriensis	E132_02_aomoriensis	ES25_03_senckenbergiana	ES25_05_senckenbergiana	ES25_06_senckenbergiana	SINDEXconcatenate	SINDEXconcatenate	SINDEXconcatenate	ALLCONCATENATE	SINDEX Q+A subset
12591	TGCAGGTTTGAGATCGCCTCGTTTGGTAGTCACTCATTCCACAAC	8	TT	TT	TT	NN	NN	TT	AA	TT	TT	TT	NN	NN	NN	NN	NN	NN	NNNNTTNNNNNN	TTTTTTTTTTTT	TTTTTTNNNNTTTTTTNNNNNNTT	TTTTTTNNNNTTTTTTNNNNNNTTAANNNNNN	TTTTTTNNTTTTNNNNNN
20263	TGCAGGGCCTGTCCTAACAGTGAGGAGGGCTAAACAAGCTGGGGG	8	GG	GG	NN	GG	NN	GG	AA	GG	GG	GG	NN	NN	NN	NN	NN	NN	GGNNGGNNNNNN	GGGGNNGGGGGG	GGGGNNGGNNGGGGGGNNNNNNGG	GGGGNNGGNNGGGGGGNNNNNNGGAANNNNNN	GGGGNNNNGGGGNNNNNN
75972	TGCAGGGAGCATGCAACTAACTGTCCTGGCATCGAAAACCATACA	8	NN	GG	GG	NN	NN	GG	TT	NN	NN	GG	GG	GG	GG	NN	NN	NN	NNNNGGGGGGGG	NNGGGGNNNNGG	NNGGGGNNNNGGNNNNGGGGGGGG	NNGGGGNNNNGGNNNNGGGGGGGGTTNNNNNN	NNGGGGNNGGNNGGGGGG
73360	TGCAGGAGGACCTACAATTTCTTAAATCGGCCATGTGTGGGTCGT	8	NN	CC	CC	CC	NN	CC	AC	NN	NN	NN	CC	CC	CC	NN	NN	NN	CCNNCCCCCCCC	NNCCCCNNNNNN	NNCCCCCCNNCCNNNNCCCCCCNN	NNCCCCCCNNCCNNNNCCCCCCNNACNNNNNN	NNCCCCNNCCNNCCCCCC
2821	TGCAGGAACCTGATCGATTTCAGAACACTCAATGTGCGTCTCACC	8	TT	TT	TT	NN	TT	TT	GG	NN	NN	NN	TT	NN	TT	NN	NN	NN	NNTTTTTTNNTT	TTTTTTNNNNNN	TTTTTTNNTTTTNNNNTTNNTTNN	TTTTTTNNTTTTNNNNTTNNTTNNGGNNNNNN	TTTTTTTTTTNNTTNNTT
18227	TGCAGGCATTCATACAAGAAAACACTGCCATATTGCATGCGTGAA	8	CC	CC	CC	NN	NN	CC	GG	NN	NN	CC	NN	CC	CC	NN	NN	NN	NNNNCCNNCCCC	CCCCCCNNNNCC	CCCCCCNNNNCCNNNNNNCCCCCC	CCCCCCNNNNCCNNNNNNCCCCCCGGNNNNNN	CCCCCCNNCCNNNNCCCC
24061	TGCAGGTAAGAGACTAGGTGTTTCATTTACAGAGAAATTGCGTTC	8	AA	AA	AA	NN	AA	NN	GG	NN	NN	AA	NN	NN	NN	NN	AA	AA	NNAANNNNNNNN	AAAAAANNNNAA	AAAAAANNAANNNNNNNNNNNNAA	AAAAAANNAANNNNNNNNNNNNAAGGNNAAAA	AAAAAAAANNNNNNNNNN
43861	TGCAGGTGAAAAGAAACATAGGGATAGCTAGATTAAATGGAGAAG	8	CC	CC	CC	CC	CC	CC	AA	NN	NN	NN	NN	CC	NN	NN	NN	NN	CCCCCCNNCCNN	CCCCCCNNNNNN	CCCCCCCCCCCCNNNNNNCCNNNN	CCCCCCCCCCCCNNNNNNCCNNNNAANNNNNN	CCCCCCCCCCNNNNCCNN
7359	TGCAGGCACACACATGAAAGTAACACACTGACATATTGACCTCAG	8	CC	CC	CC	NN	NN	NN	GG	CC	CC	CC	NN	NN	CC	NN	NN	NN	NNNNNNNNNNCC	CCCCCCCCCCCC	CCCCCCNNNNNNCCCCNNNNCCCC	CCCCCCNNNNNNCCCCNNNNCCCCGGNNNNNN	CCCCCCNNNNCCNNNNCC
23670	TGCAGGTTTTTCGCTCTTCACTGAGAAATATAGATGTCATTTCCA	8	AA	NN	NN	AA	AA	AA	AT	NN	NN	NN	AA	AA	AA	NN	NN	NN	AAAAAAAAAAAA	AANNNNNNNNNN	AANNNNAAAAAANNNNAAAAAANN	AANNNNAAAAAANNNNAAAAAANNATNNNNNN	AANNNNAAAANNAAAAAA
38502	TGCAGGTTTGTTCTCACCTTTAACGCATATAAATATAATTGGAGA	8	TT	TT	TT	NN	NN	NN	GG	TT	TT	TT	NN	TT	NN	NN	NN	NN	NNNNNNNNTTNN	TTTTTTTTTTTT	TTTTTTNNNNNNTTTTNNTTNNTT	TTTTTTNNNNNNTTTTNNTTNNTTGGNNNNNN	TTTTTTNNNNTTNNTTNN
78626	TGCAGGTGGAAATGCTGGATCCCAGACATGTCTTCTTATTAGACG	8	NN	CC	NN	CC	CC	CC	TT	NN	NN	NN	CC	CC	CC	NN	NN	NN	CCCCCCCCCCCC	NNCCNNNNNNNN	NNCCNNCCCCCCNNNNCCCCCCNN	NNCCNNCCCCCCNNNNCCCCCCNNTTNNNNNN	NNCCNNCCCCNNCCCCCC
60696	TGCAGGCCACTTGTGTGTCCGGACTGAGTCATGTTGCCAGACTGC	8	AA	AA	AA	AA	AA	NN	TT	NN	NN	NN	AA	NN	AA	NN	NN	NN	AAAANNAANNAA	AAAAAANNNNNN	AAAAAAAAAANNNNNNAANNAANN	AAAAAAAAAANNNNNNAANNAANNTTNNNNNN	AAAAAAAANNNNAANNAA
50705	TGCAGGAGTGAAAGCTGAGCTATATGCAGATAACCTGGTGCTCTG	8	GG	GG	GG	NN	NN	NN	AG	NN	NN	GG	GG	GG	GG	NN	NN	NN	NNNNNNGGGGGG	GGGGGGNNNNGG	GGGGGGNNNNNNNNNNGGGGGGGG	GGGGGGNNNNNNNNNNGGGGGGGGAGNNNNNN	GGGGGGNNNNNNGGGGGG
27533	TGCAGGCTGACGAGGTGGTAATAGTGTTGTATAATCGTTGGTGTC	8	TT	TT	NN	NN	TT	TT	AA	NN	NN	NN	TT	TT	TT	NN	NN	NN	NNTTTTTTTTTT	TTTTNNNNNNNN	TTTTNNNNTTTTNNNNTTTTTTNN	TTTTNNNNTTTTNNNNTTTTTTNNAANNNNNN	TTTTNNTTTTNNTTTTTT
54611	TGCAGGAAGAGGGCATGTGACGAGCTGCGTATGCATTTCTGTGAA	8	TT	TT	NN	NN	TT	TT	AA	TT	TT	TT	NN	NN	NN	NN	NN	NN	NNTTTTNNNNNN	TTTTNNTTTTTT	TTTTNNNNTTTTTTTTNNNNNNTT	TTTTNNNNTTTTTTTTNNNNNNTTAANNNNNN	TTTTNNTTTTTTNNNNNN
50682	TGCAGGAAACGGGAAGCGAGGGAGAGAGATGCAGAGAGAGAGAGA	8	GG	GG	NN	NN	GG	GG	AG	NN	NN	NN	GG	GG	GG	NN	NN	NN	NNGGGGGGGGGG	GGGGNNNNNNNN	GGGGNNNNGGGGNNNNGGGGGGNN	GGGGNNNNGGGGNNNNGGGGGGNNAGNNNNNN	GGGGNNGGGGNNGGGGGG
22952	TGCAGGGAGAGATTCAACGCATTTAACTGTTCAAAGATATAACAC	8	AA	AA	AA	NN	NN	AA	GG	AA	NN	NN	AA	NN	AA	NN	NN	NN	NNNNAAAANNAA	AAAAAAAANNNN	AAAAAANNNNAAAANNAANNAANN	AAAAAANNNNAAAANNAANNAANNGGNNNNNN	AAAAAANNAAAAAANNAA
83663	TGCAGGACACCTCAAAGGCAGGGGTCGAGTACCCGCTTAGCGCCC	8	NN	NN	CC	CC	CC	CC	CT	NN	NN	NN	CC	CC	CC	NN	NN	NN	CCCCCCCCCCCC	NNNNCCNNNNNN	NNNNCCCCCCCCNNNNCCCCCCNN	NNNNCCCCCCCCNNNNCCCCCCNNCTNNNNNN	NNNNCCCCCCNNCCCCCC
42747	TGCAGGTTGCATTTTGGCTAGTTTTTGTGTATATATGTTGAACAA	8	GG	GG	GG	NN	NN	GG	CC	GG	GG	GG	NN	NN	NN	NN	NN	NN	NNNNGGNNNNNN	GGGGGGGGGGGG	GGGGGGNNNNGGGGGGNNNNNNGG	GGGGGGNNNNGGGGGGNNNNNNGGCCNNNNNN	GGGGGGNNGGGGNNNNNN
48958	TGCAGGCTTGCCATACGCAACTCCGCCAAAGCCCGACGAGGTAGA	8	CC	CC	CC	NN	CC	CC	CT	NN	CC	NN	NN	NN	NN	CC	NN	NN	NNCCCCNNNNNN	CCCCCCNNCCNN	CCCCCCNNCCCCNNCCNNNNNNNN	CCCCCCNNCCCCNNCCNNNNNNNNCTCCNNNN	CCCCCCCCCCNNNNNNNN
71356	TGCAGGAAGAAGCAATTAACCCCAGCTTTTGTTGACTGTTGGTTA	8	NN	GG	NN	NN	GG	GG	AA	NN	NN	GG	NN	NN	NN	GG	GG	GG	NNGGGGNNNNNN	NNGGNNNNNNGG	NNGGNNNNGGGGNNNNNNNNNNGG	NNGGNNNNGGGGNNNNNNNNNNGGAAGGGGGG	NNGGNNGGGGNNNNNNNN
110674	TGCAGGCCACACGAGCAAGCTTGACAAGGTGCACTTCACAACTTT	8	NN	NN	NN	NN	TT	TT	CT	NN	NN	NN	TT	TT	NN	TT	TT	TT	NNTTTTTTTTNN	NNNNNNNNNNNN	NNNNNNNNTTTTNNNNTTTTNNNN	NNNNNNNNTTTTNNNNTTTTNNNNCTTTTTTT	NNNNNNTTTTNNTTTTNN
26851	TGCAGGACCCTCTGTGTTGGTAAGTGATCTTGTAATCTGGTCTTC	8	TT	TT	NN	NN	TT	TT	GG	NN	NN	TT	TT	NN	TT	NN	NN	NN	NNTTTTTTNNTT	TTTTNNNNNNTT	TTTTNNNNTTTTNNNNTTNNTTTT	TTTTNNNNTTTTNNNNTTNNTTTTGGNNNNNN	TTTTNNTTTTNNTTNNTT
56931	TGCAGGATGGATGCTGAGATCTGTGAACACCATTCTCGCTCTGCC	8	CC	CC	NN	NN	CC	CC	CT	CC	NN	NN	NN	CC	CC	NN	NN	NN	NNCCCCNNCCCC	CCCCNNCCNNNN	CCCCNNNNCCCCCCNNNNCCCCNN	CCCCNNNNCCCCCCNNNNCCCCNNCTNNNNNN	CCCCNNCCCCCCNNCCCC
20316	TGCAGGTCAATGCCAGTGTTTTCTTTTATGTCCTTGATATTCACC	8	CC	CC	CC	NN	CC	NN	TT	NN	NN	CC	CC	NN	CC	NN	NN	NN	NNCCNNCCNNCC	CCCCCCNNNNCC	CCCCCCNNCCNNNNNNCCNNCCCC	CCCCCCNNCCNNNNNNCCNNCCCCTTNNNNNN	CCCCCCCCNNNNCCNNCC
5800	TGCAGGTGACAGTAGTCTTCCGGGTATTATTGGGACACGTGTTTT	8	GG	NN	GG	GG	GG	GG	AA	GG	GG	NN	NN	NN	NN	NN	NN	NN	GGGGGGNNNNNN	GGNNGGGGGGNN	GGNNGGGGGGGGGGGGNNNNNNNN	GGNNGGGGGGGGGGGGNNNNNNNNAANNNNNN	GGNNGGGGGGGGNNNNNN
27164	TGCAGGCCTGCTCCAGTTTTACTTAAGCGCATACGGGCGCTAACG	8	CC	CC	CC	NN	NN	NN	AC	NN	NN	CC	NN	NN	NN	CC	CC	CC	NNNNNNNNNNNN	CCCCCCNNNNCC	CCCCCCNNNNNNNNNNNNNNNNCC	CCCCCCNNNNNNNNNNNNNNNNCCACCCCCCC	CCCCCCNNNNNNNNNNNN
6051	TGCAGGGTGAATGATGTCTAAGTTGTGAATAAGGCGATTTTCTAG	8	AA	AA	AA	AA	NN	AA	GG	NN	NN	NN	AA	NN	AA	NN	NN	NN	AANNAAAANNAA	AAAAAANNNNNN	AAAAAAAANNAANNNNAANNAANN	AAAAAAAANNAANNNNAANNAANNGGNNNNNN	AAAAAANNAANNAANNAA
11099	TGCAGGACCATTGACCGATTAATCGATTTTGTTTCGAAGAAAACT	8	GG	GG	GG	NN	NN	GG	AA	GG	GG	NN	NN	NN	GG	NN	NN	NN	NNNNGGNNNNGG	GGGGGGGGGGNN	GGGGGGNNNNGGGGGGNNNNGGNN	GGGGGGNNNNGGGGGGNNNNGGNNAANNNNNN	GGGGGGNNGGGGNNNNGG
2271	TGCAGGAAAGAGACGGACCAAAGCAGCGCGAGAAGATATTGAAGA	8	CC	CC	NN	NN	CC	CC	AA	NN	CC	NN	CC	NN	CC	NN	NN	NN	NNCCCCCCNNCC	CCCCNNNNCCNN	CCCCNNNNCCCCNNCCCCNNCCNN	CCCCNNNNCCCCNNCCCCNNCCNNAANNNNNN	CCCCNNCCCCNNCCNNCC
20796	TGCAGGTTTATGTGTCACGTTTACTGCAGGTTTATGTGTTCTCAG	8	AA	AA	AA	AA	AA	AA	CC	NN	NN	AA	NN	NN	NN	NN	NN	NN	AAAAAANNNNNN	AAAAAANNNNAA	AAAAAAAAAAAANNNNNNNNNNAA	AAAAAAAAAAAANNNNNNNNNNAACCNNNNNN	AAAAAAAAAANNNNNNNN
4702	TGCAGGGACTCTAAGACATCATTGATGACGTCACTATCATTTGGA	8	AA	AA	NN	NN	AA	AA	GG	NN	NN	NN	AA	AA	AA	NN	NN	NN	NNAAAAAAAAAA	AAAANNNNNNNN	AAAANNNNAAAANNNNAAAAAANN	AAAANNNNAAAANNNNAAAAAANNGGNNNNNN	AAAANNAAAANNAAAAAA
23092	TGCAGGGATGAAAAAGGCCATATATGTATATAAACACTGTCCAAC	8	GG	NN	NN	NN	NN	NN	AA	GG	NN	GG	NN	GG	NN	GG	GG	GG	NNNNNNNNGGNN	GGNNNNGGNNGG	GGNNNNNNNNNNGGNNNNGGNNGG	GGNNNNNNNNNNGGNNNNGGNNGGAAGGGGGG	GGNNNNNNNNGGNNGGNN
10796	TGCAGGATAGGGGGATTCTCAATTTGCTGAGTCTCAGAGGCAGCT	8	GG	NN	NN	GG	GG	NN	AA	NN	GG	GG	GG	NN	GG	NN	NN	NN	GGGGNNGGNNGG	GGNNNNNNGGGG	GGNNNNGGGGNNNNGGGGNNGGGG	GGNNNNGGGGNNNNGGGGNNGGGGAANNNNNN	GGNNNNGGNNNNGGNNGG
5417	TGCAGGAGTGACAGGTGTGACATGTGGAGGGATCTAGCGTCGCCT	8	GG	GG	GG	NN	GG	NN	AA	NN	NN	NN	GG	GG	GG	NN	NN	NN	NNGGNNGGGGGG	GGGGGGNNNNNN	GGGGGGNNGGNNNNNNGGGGGGNN	GGGGGGNNGGNNNNNNGGGGGGNNAANNNNNN	GGGGGGGGNNNNGGGGGG
17307	TGCAGGGGATTTTAGAGACGATGTCCTTCATCACTGCTCTTTCCA	8	CC	CC	NN	NN	CC	NN	TT	NN	NN	NN	CC	NN	NN	CC	CC	CC	NNCCNNCCNNNN	CCCCNNNNNNNN	CCCCNNNNCCNNNNNNCCNNNNNN	CCCCNNNNCCNNNNNNCCNNNNNNTTCCCCCC	CCCCNNCCNNNNCCNNNN
18963	TGCAGGCTAACGAGAGAAGGAACTGCCTAACATCTCCAGTTGGTA	8	CC	CC	NN	NN	CC	CC	CT	NN	NN	NN	CC	CC	CC	NN	NN	NN	NNCCCCCCCCCC	CCCCNNNNNNNN	CCCCNNNNCCCCNNNNCCCCCCNN	CCCCNNNNCCCCNNNNCCCCCCNNCTNNNNNN	CCCCNNCCCCNNCCCCCC
17144	TGCAGGTTGTCCACGCTAAAAATCCCTCACTAGTTGAAAATCTTA	8	TT	TT	NN	TT	TT	NN	AA	TT	NN	NN	TT	NN	TT	NN	NN	NN	TTTTNNTTNNTT	TTTTNNTTNNNN	TTTTNNTTTTNNTTNNTTNNTTNN	TTTTNNTTTTNNTTNNTTNNTTNNAANNNNNN	TTTTNNTTNNTTTTNNTT
25472	TGCAGGAAAAAAGTCGCTTCTTCCGTTGGTCTGGAATAATCGAGA	8	GG	GG	GG	NN	NN	NN	AG	GG	GG	NN	GG	GG	NN	NN	NN	NN	NNNNNNGGGGNN	GGGGGGGGGGNN	GGGGGGNNNNNNGGGGGGGGNNNN	GGGGGGNNNNNNGGGGGGGGNNNNAGNNNNNN	GGGGGGNNNNGGGGGGNN
96677	TGCAGGTTCTTGAATGAAAGAGAAGACTGGAAGTAATCAACATGA	8	NN	NN	NN	GG	GG	GG	AA	NN	GG	NN	GG	GG	GG	NN	NN	NN	GGGGGGGGGGGG	NNNNNNNNGGNN	NNNNNNGGGGGGNNGGGGGGGGNN	NNNNNNGGGGGGNNGGGGGGGGNNAANNNNNN	NNNNNNGGGGNNGGGGGG
6275	TGCAGGAATTTATATGGATTTATTGTCGGGGACGGAATTAATATG	8	AA	NN	NN	AA	AA	AA	GG	AA	NN	NN	NN	NN	NN	AA	AA	NN	AAAAAANNNNNN	AANNNNAANNNN	AANNNNAAAAAAAANNNNNNNNNN	AANNNNAAAAAAAANNNNNNNNNNGGAAAANN	AANNNNAAAAAANNNNNN
77097	TGCAGGCTGGGACTTTGAACTGGGCTGGGATTCCTGCAGGCTGTG	8	NN	TT	NN	NN	NN	TT	GG	TT	TT	NN	NN	NN	TT	TT	TT	NN	NNNNTTNNNNTT	NNTTNNTTTTNN	NNTTNNNNNNTTTTTTNNNNTTNN	NNTTNNNNNNTTTTTTNNNNTTNNGGTTTTNN	NNTTNNNNTTTTNNNNTT
67013	TGCAGGGGATATGCAACCAACAGTACCGACATGCAACCAACAGTA	8	NN	GG	GG	GG	GG	NN	AA	NN	NN	GG	GG	GG	NN	NN	NN	NN	GGGGNNGGGGNN	NNGGGGNNNNGG	NNGGGGGGGGNNNNNNGGGGNNGG	NNGGGGGGGGNNNNNNGGGGNNGGAANNNNNN	NNGGGGGGNNNNGGGGNN
15835	TGCAGGGGGTATGTAACTACCTGTGACTTGATGACGTCCTGCAGG	8	GG	GG	GG	NN	GG	GG	AA	NN	GG	NN	GG	NN	NN	NN	NN	NN	NNGGGGGGNNNN	GGGGGGNNGGNN	GGGGGGNNGGGGNNGGGGNNNNNN	GGGGGGNNGGGGNNGGGGNNNNNNAANNNNNN	GGGGGGGGGGNNGGNNNN
46916	TGCAGGCAAGCAATCATGCGTGACTGGGGAAACCAAACGTCATAA	8	AA	AA	NN	AA	AA	NN	GG	AA	NN	NN	AA	AA	NN	NN	NN	NN	AAAANNAAAANN	AAAANNAANNNN	AAAANNAAAANNAANNAAAANNNN	AAAANNAAAANNAANNAAAANNNNGGNNNNNN	AAAANNAANNAAAAAANN
64677	TGCAGGTACAAACATGCGGACTTCAGACCTTTTCTTCCTATTTAG	8	CC	CC	NN	CC	CC	CC	CT	NN	NN	CC	NN	NN	CC	NN	NN	NN	CCCCCCNNNNCC	CCCCNNNNNNCC	CCCCNNCCCCCCNNNNNNNNCCCC	CCCCNNCCCCCCNNNNNNNNCCCCCTNNNNNN	CCCCNNCCCCNNNNNNCC
41372	TGCAGGTTTTCTCTCTTCACTGAACTATTGACACCACCAATGTCC	8	CC	NN	CC	CC	CC	CC	CT	NN	NN	NN	CC	NN	CC	NN	NN	NN	CCCCCCCCNNCC	CCNNCCNNNNNN	CCNNCCCCCCCCNNNNCCNNCCNN	CCNNCCCCCCCCNNNNCCNNCCNNCTNNNNNN	CCNNCCCCCCNNCCNNCC
98371	TGCAGGTTTCGGATCCATAAAGCAACACTGGCTTCACATTTGTGT	8	NN	NN	NN	AA	AA	AA	CC	NN	NN	AA	AA	AA	AA	NN	NN	NN	AAAAAAAAAAAA	NNNNNNNNNNAA	NNNNNNAAAAAANNNNAAAAAAAA	NNNNNNAAAAAANNNNAAAAAAAACCNNNNNN	NNNNNNAAAANNAAAAAA
31664	TGCAGGCCCAGCAAATCGAGAGATTGCAGAGGGTCGTAGCCAAAA	8	TT	TT	NN	TT	TT	TT	CC	NN	NN	NN	TT	NN	TT	NN	NN	NN	TTTTTTTTNNTT	TTTTNNNNNNNN	TTTTNNTTTTTTNNNNTTNNTTNN	TTTTNNTTTTTTNNNNTTNNTTNNCCNNNNNN	TTTTNNTTTTNNTTNNTT
85051	TGCAGGAACTTTTAAGAATTTACTGTCCAGGACTTGATCACTGGT	8	NN	NN	AA	NN	AA	NN	AG	AA	AA	NN	NN	NN	NN	AA	AA	AA	NNAANNNNNNNN	NNNNAAAAAANN	NNNNAANNAANNAAAANNNNNNNN	NNNNAANNAANNAAAANNNNNNNNAGAAAAAA	NNNNAAAANNAANNNNNN
39109	TGCAGGTGGGAAATCCTCATCTGCAGGCAGGAAATCCTGGCCTCC	8	GG	NN	GG	NN	NN	NN	AA	GG	NN	NN	GG	GG	GG	NN	NN	GG	NNNNNNGGGGGG	GGNNGGGGNNNN	GGNNGGNNNNNNGGNNGGGGGGNN	GGNNGGNNNNNNGGNNGGGGGGNNAANNNNGG	GGNNGGNNNNGGGGGGGG
59969	TGCAGGATCCCATATTGCTATTACTTGGACCATTGCAGACTTGGC	8	CC	CC	NN	CC	CC	NN	GC	NN	NN	NN	CC	CC	CC	NN	NN	NN	CCCCNNCCCCCC	CCCCNNNNNNNN	CCCCNNCCCCNNNNNNCCCCCCNN	CCCCNNCCCCNNNNNNCCCCCCNNGCNNNNNN	CCCCNNCCNNNNCCCCCC
39041	TGCAGGCTCCTGTATCCTTTTGTGCATAGACTTCGGGTCTTCTCG	8	CC	CC	NN	CC	NN	NN	CT	NN	NN	CC	NN	NN	NN	CC	CC	CC	CCNNNNNNNNNN	CCCCNNNNNNCC	CCCCNNCCNNNNNNNNNNNNNNCC	CCCCNNCCNNNNNNNNNNNNNNCCCTCCCCCC	CCCCNNNNNNNNNNNNNN
43140	TGCAGGATCACCTTGGAGAGGGTGTCATGACATATTGAGTGTTCA	8	GG	GG	NN	GG	GG	NN	TT	GG	GG	GG	NN	NN	NN	NN	NN	NN	GGGGNNNNNNNN	GGGGNNGGGGGG	GGGGNNGGGGNNGGGGNNNNNNGG	GGGGNNGGGGNNGGGGNNNNNNGGTTNNNNNN	GGGGNNGGNNGGNNNNNN
42872	TGCAGGCCAATGTGCTAGCGCCATATTTTAAAATCCCAATCGGCT	8	TT	TT	NN	TT	TT	TT	GT	NN	NN	NN	TT	NN	TT	NN	NN	NN	TTTTTTTTNNTT	TTTTNNNNNNNN	TTTTNNTTTTTTNNNNTTNNTTNN	TTTTNNTTTTTTNNNNTTNNTTNNGTNNNNNN	TTTTNNTTTTNNTTNNTT
41565	TGCAGGCGACTTGGAAAACCTTCTGTGGATTGTTACAACGGTTTG	8	AA	AA	NN	NN	AA	NN	GG	NN	NN	NN	AA	NN	NN	AA	AA	AA	NNAANNAANNNN	AAAANNNNNNNN	AAAANNNNAANNNNNNAANNNNNN	AAAANNNNAANNNNNNAANNNNNNGGAAAAAA	AAAANNAANNNNAANNNN
69358	TGCAGGTCATTACATGGAATGAACAGGCAGTTGAGCCTAAAGATT	8	NN	AA	AA	AA	AA	NN	AC	NN	NN	NN	AA	AA	AA	NN	NN	NN	AAAANNAAAAAA	NNAAAANNNNNN	NNAAAAAAAANNNNNNAAAAAANN	NNAAAAAAAANNNNNNAAAAAANNACNNNNNN	NNAAAAAANNNNAAAAAA
77216	TGCAGGCTGTGTGTGTGCACTTGCCAGCAGGTTGTCTGAGTATTA	8	NN	GG	NN	GG	GG	GG	TT	NN	GG	NN	GG	NN	GG	NN	NN	NN	GGGGGGGGNNGG	NNGGNNNNGGNN	NNGGNNGGGGGGNNGGGGNNGGNN	NNGGNNGGGGGGNNGGGGNNGGNNTTNNNNNN	NNGGNNGGGGNNGGNNGG
5924	TGCAGGAAACATGCAACTCTCTAACAGAGTTGTTTGTTGCATCCT	8	GG	NN	NN	GG	GG	GG	GC	GG	NN	NN	GG	NN	GG	NN	NN	NN	GGGGGGGGNNGG	GGNNNNGGNNNN	GGNNNNGGGGGGGGNNGGNNGGNN	GGNNNNGGGGGGGGNNGGNNGGNNGCNNNNNN	GGNNNNGGGGGGGGNNGG
68232	TGCAGGGAGAAACTTCACCCAAAGTCGTTGATGTAGACAAGCAAT	8	NN	CC	CC	NN	CC	CC	CT	CC	NN	NN	NN	CC	CC	NN	NN	NN	NNCCCCNNCCCC	NNCCCCCCNNNN	NNCCCCNNCCCCCCNNNNCCCCNN	NNCCCCNNCCCCCCNNNNCCCCNNCTNNNNNN	NNCCCCCCCCCCNNCCCC
60958	TGCAGGTCATTGCTCCTCGGCAATTAGCTTTGGTGTGACCTGCCT	8	TT	NN	NN	TT	TT	TT	GT	NN	NN	TT	TT	NN	TT	NN	NN	NN	TTTTTTTTNNTT	TTNNNNNNNNTT	TTNNNNTTTTTTNNNNTTNNTTTT	TTNNNNTTTTTTNNNNTTNNTTTTGTNNNNNN	TTNNNNTTTTNNTTNNTT
91268	TGCAGGAACAATGAATTCATATATAATGCAGATTGCATCATATGT	8	NN	NN	NN	AA	AA	NN	TT	AA	AA	NN	NN	NN	NN	AA	AA	AA	AAAANNNNNNNN	NNNNNNAAAANN	NNNNNNAAAANNAAAANNNNNNNN	NNNNNNAAAANNAAAANNNNNNNNTTAAAAAA	NNNNNNAANNAANNNNNN
11284	TGCAGGAAAATAGGATCTTCAGTGAAAATCCAGTCTGTGAGGGAT	8	CC	CC	CC	NN	NN	CC	TT	NN	NN	NN	CC	CC	CC	NN	NN	NN	NNNNCCCCCCCC	CCCCCCNNNNNN	CCCCCCNNNNCCNNNNCCCCCCNN	CCCCCCNNNNCCNNNNCCCCCCNNTTNNNNNN	CCCCCCNNCCNNCCCCCC
7948	TGCAGGCAGCTTCCCCAGCCCCTTTTAGACGTTCGATCCGCGGCA	8	CC	NN	NN	CC	CC	NN	AA	NN	NN	CC	CC	CC	CC	NN	NN	NN	CCCCNNCCCCCC	CCNNNNNNNNCC	CCNNNNCCCCNNNNNNCCCCCCCC	CCNNNNCCCCNNNNNNCCCCCCCCAANNNNNN	CCNNNNCCNNNNCCCCCC
89040	TGCAGGTTACTGTATATGAATAAACAACTAGTGCAAATCAACTAA	8	NN	NN	NN	NN	NN	NN	CC	AA	NN	NN	AA	AA	AA	AA	AA	AA	NNNNNNAAAAAA	NNNNNNAANNNN	NNNNNNNNNNNNAANNAAAAAANN	NNNNNNNNNNNNAANNAAAAAANNCCAAAAAA	NNNNNNNNNNAAAAAAAA
74823	TGCAGGCATCTACCTCCCAAGGGGCACAATGAGACTGTCTGTCTT	8	NN	AA	AA	AA	NN	NN	TT	AA	AA	NN	NN	AA	AA	NN	NN	NN	AANNNNNNAAAA	NNAAAAAAAANN	NNAAAAAANNNNAAAANNAAAANN	NNAAAAAANNNNAAAANNAAAANNTTNNNNNN	NNAAAANNNNAANNAAAA
14602	TGCAGGGTGTGACAGTGCCTGACAAATCATTGAAAGATCTGTGCT	8	CC	NN	CC	NN	NN	CC	GG	NN	NN	CC	CC	NN	CC	NN	CC	NN	NNNNCCCCNNCC	CCNNCCNNNNCC	CCNNCCNNNNCCNNNNCCNNCCCC	CCNNCCNNNNCCNNNNCCNNCCCCGGNNCCNN	CCNNCCNNCCNNCCNNCC
59185	TGCAGGAGTGAAAGCTGCACTTTATGCAGATAACCTGGGGTTTTG	8	GG	GG	GG	NN	GG	NN	GT	GG	NN	GG	NN	NN	GG	NN	NN	NN	NNGGNNNNNNGG	GGGGGGGGNNGG	GGGGGGNNGGNNGGNNNNNNGGGG	GGGGGGNNGGNNGGNNNNNNGGGGGTNNNNNN	GGGGGGGGNNGGNNNNGG
5310	TGCAGGCCGTAAATTTCCCACCCCTGCAATATACGATACGTTATG	8	TT	TT	TT	NN	NN	NN	GT	NN	NN	TT	TT	TT	TT	NN	NN	NN	NNNNNNTTTTTT	TTTTTTNNNNTT	TTTTTTNNNNNNNNNNTTTTTTTT	TTTTTTNNNNNNNNNNTTTTTTTTGTNNNNNN	TTTTTTNNNNNNTTTTTT
82623	TGCAGGTGGTCCTGTAATTGTCTGTGTAGTTGTTAATTGCAATTG	8	NN	NN	GG	GG	GG	GG	AA	NN	NN	NN	GG	GG	GG	NN	NN	NN	GGGGGGGGGGGG	NNNNGGNNNNNN	NNNNGGGGGGGGNNNNGGGGGGNN	NNNNGGGGGGGGNNNNGGGGGGNNAANNNNNN	NNNNGGGGGGNNGGGGGG
31305	TGCAGGGCAGAATCCGCAATGAATTCTCCTTCACTTGGAGAGAAT	8	CC	CC	CC	NN	CC	NN	TT	NN	NN	NN	CC	CC	CC	NN	NN	NN	NNCCNNCCCCCC	CCCCCCNNNNNN	CCCCCCNNCCNNNNNNCCCCCCNN	CCCCCCNNCCNNNNNNCCCCCCNNTTNNNNNN	CCCCCCCCNNNNCCCCCC
37846	TGCAGGAAAAGGTTCAGACCGCAATGCGTGGAAATGCATAGTAAG	8	AA	AA	AA	NN	NN	NN	AT	AA	NN	AA	AA	AA	NN	NN	NN	NN	NNNNNNAAAANN	AAAAAAAANNAA	AAAAAANNNNNNAANNAAAANNAA	AAAAAANNNNNNAANNAAAANNAAATNNNNNN	AAAAAANNNNAAAAAANN
102879	TGCAGGGTTAGTACCATTGTTAGAAGTATCTCATACTTTAGTTCT	8	NN	NN	NN	NN	GG	NN	AA	NN	NN	NN	GG	GG	GG	GG	GG	GG	NNGGNNGGGGGG	NNNNNNNNNNNN	NNNNNNNNGGNNNNNNGGGGGGNN	NNNNNNNNGGNNNNNNGGGGGGNNAAGGGGGG	NNNNNNGGNNNNGGGGGG
52952	TGCAGGTTTCTGTAAACATGACCACCCTGCACGTTTCTGTAAACA	8	CC	CC	NN	CC	CC	CC	AA	CC	NN	NN	CC	NN	NN	NN	NN	NN	CCCCCCCCNNNN	CCCCNNCCNNNN	CCCCNNCCCCCCCCNNCCNNNNNN	CCCCNNCCCCCCCCNNCCNNNNNNAANNNNNN	CCCCNNCCCCCCCCNNNN
92382	TGCAGGTTGACGGCGAACTTGGGTATCCCTGGAAACGAAAGGGCA	8	NN	NN	NN	GG	GG	GG	GC	GG	GG	NN	NN	NN	NN	GG	GG	NN	GGGGGGNNNNNN	NNNNNNGGGGNN	NNNNNNGGGGGGGGGGNNNNNNNN	NNNNNNGGGGGGGGGGNNNNNNNNGCGGGGNN	NNNNNNGGGGGGNNNNNN
78576	TGCAGGTGTGCCCACTTAGGTGCGCAATGCTCCTTAGCAGTTAAA	8	NN	GG	NN	NN	GG	GG	AA	NN	NN	NN	NN	NN	GG	GG	GG	GG	NNGGGGNNNNGG	NNGGNNNNNNNN	NNGGNNNNGGGGNNNNNNNNGGNN	NNGGNNNNGGGGNNNNNNNNGGNNAAGGGGGG	NNGGNNGGGGNNNNNNGG
78198	TGCAGGATCTGCAGTCCAGTGCACGCAAGAAACAAAACTGCAGGA	8	NN	GG	NN	GG	NN	GG	AA	NN	NN	GG	GG	GG	GG	NN	NN	NN	GGNNGGGGGGGG	NNGGNNNNNNGG	NNGGNNGGNNGGNNNNGGGGGGGG	NNGGNNGGNNGGNNNNGGGGGGGGAANNNNNN	NNGGNNNNGGNNGGGGGG
41821	TGCAGGACTCCATGGAGCAGCAAAACTTTTTTACTCTGTAGACCA	8	TT	TT	TT	NN	TT	NN	AT	NN	NN	NN	TT	TT	TT	NN	NN	NN	NNTTNNTTTTTT	TTTTTTNNNNNN	TTTTTTNNTTNNNNNNTTTTTTNN	TTTTTTNNTTNNNNNNTTTTTTNNATNNNNNN	TTTTTTTTNNNNTTTTTT
17469	TGCAGGACACTCTTGACTTCCTTCTAATTTCTATCACAATTTTAA	8	TT	TT	TT	TT	TT	NN	AA	NN	NN	TT	NN	NN	TT	NN	NN	NN	TTTTNNNNNNTT	TTTTTTNNNNTT	TTTTTTTTTTNNNNNNNNNNTTTT	TTTTTTTTTTNNNNNNNNNNTTTTAANNNNNN	TTTTTTTTNNNNNNNNTT
67662	TGCAGGACAGTTTTCGTGTAGTATACGCTGATGCATAAATATGTG	8	NN	TT	TT	NN	NN	NN	CC	TT	TT	NN	NN	NN	NN	TT	TT	TT	NNNNNNNNNNNN	NNTTTTTTTTNN	NNTTTTNNNNNNTTTTNNNNNNNN	NNTTTTNNNNNNTTTTNNNNNNNNCCTTTTTT	NNTTTTNNNNTTNNNNNN
36147	TGCAGGAACCATCCTATACTGCAACTAGATTTTTATTGTCCTTAT	8	TT	NN	TT	NN	TT	TT	GG	NN	NN	NN	TT	TT	TT	NN	NN	NN	NNTTTTTTTTTT	TTNNTTNNNNNN	TTNNTTNNTTTTNNNNTTTTTTNN	TTNNTTNNTTTTNNNNTTTTTTNNGGNNNNNN	TTNNTTTTTTNNTTTTTT
30148	TGCAGGACATAGGTAGCAATATTCAGGACAGTCCTGCAGGACAGA	8	GG	NN	NN	NN	GG	GG	GT	GG	GG	NN	GG	NN	GG	NN	NN	NN	NNGGGGGGNNGG	GGNNNNGGGGNN	GGNNNNNNGGGGGGGGGGNNGGNN	GGNNNNNNGGGGGGGGGGNNGGNNGTNNNNNN	GGNNNNGGGGGGGGNNGG
2999	TGCAGGGTGGATGGCGCACAAACTATGGATTCTCTAATTTGTGAC	8	GG	GG	GG	NN	GG	GG	CC	GG	NN	NN	NN	GG	NN	NN	NN	NN	NNGGGGNNGGNN	GGGGGGGGNNNN	GGGGGGNNGGGGGGNNNNGGNNNN	GGGGGGNNGGGGGGNNNNGGNNNNCCNNNNNN	GGGGGGGGGGGGNNGGNN
60589	TGCAGGTGAGAGTCTGTGCGAGCTCGTGGTGGAGTCTCATAATTT	8	TT	TT	NN	NN	TT	NN	CC	NN	NN	NN	TT	NN	NN	TT	TT	TT	NNTTNNTTNNNN	TTTTNNNNNNNN	TTTTNNNNTTNNNNNNTTNNNNNN	TTTTNNNNTTNNNNNNTTNNNNNNCCTTTTTT	TTTTNNTTNNNNTTNNNN
57031	TGCAGGACACTTTAAGGGCAGGAGTGAGTACCTGCTTAGTCCCCC	8	GG	GG	NN	NN	GG	GG	AA	GG	GG	NN	NN	NN	GG	NN	NN	NN	NNGGGGNNNNGG	GGGGNNGGGGNN	GGGGNNNNGGGGGGGGNNNNGGNN	GGGGNNNNGGGGGGGGNNNNGGNNAANNNNNN	GGGGNNGGGGGGNNNNGG
89892	TGCAGGTAGAACAATGTATGTCCATGAATAACCTGTGTGTAGAAC	8	NN	NN	NN	GG	GG	GG	AA	GG	NN	GG	GG	NN	NN	NN	GG	NN	GGGGGGGGNNNN	NNNNNNGGNNGG	NNNNNNGGGGGGGGNNGGNNNNGG	NNNNNNGGGGGGGGNNGGNNNNGGAANNGGNN	NNNNNNGGGGGGGGNNNN
77100	TGCAGGACTTTCTTTTGGACACCCATGTTCACCACAGATCAACCT	8	NN	AA	AA	NN	AA	AA	GG	NN	NN	NN	AA	AA	AA	NN	NN	NN	NNAAAAAAAAAA	NNAAAANNNNNN	NNAAAANNAAAANNNNAAAAAANN	NNAAAANNAAAANNNNAAAAAANNGGNNNNNN	NNAAAAAAAANNAAAAAA
59193	TGCAGGGAATTTAAAATCCCTGGTGTGTGTGTGAATTGTGAAACT	8	GG	GG	GG	GG	GG	GG	GT	NN	NN	NN	GG	NN	NN	NN	NN	NN	GGGGGGGGNNNN	GGGGGGNNNNNN	GGGGGGGGGGGGNNNNGGNNNNNN	GGGGGGGGGGGGNNNNGGNNNNNNGTNNNNNN	GGGGGGGGGGNNGGNNNN
93863	TGCAGGATACCATTGTGTGTGTGTGTGTGTGTGTGTGTGTGTGTG	8	NN	NN	NN	AA	AA	NN	CC	AA	AA	NN	AA	AA	AA	NN	NN	NN	AAAANNAAAAAA	NNNNNNAAAANN	NNNNNNAAAANNAAAAAAAAAANN	NNNNNNAAAANNAAAAAAAAAANNCCNNNNNN	NNNNNNAANNAAAAAAAA
6240	TGCAGGTAGAGTGCCTGTGACTAGAGGGGAATGCATTTATGAAAA	8	TT	NN	NN	TT	TT	TT	GG	NN	NN	NN	TT	TT	TT	NN	NN	NN	TTTTTTTTTTTT	TTNNNNNNNNNN	TTNNNNTTTTTTNNNNTTTTTTNN	TTNNNNTTTTTTNNNNTTTTTTNNGGNNNNNN	TTNNNNTTTTNNTTTTTT
61254	TGCAGGTATTTTATTTAATGTCTTTTTTTTTCCTGTTTAAATTGG	8	AA	AA	AA	NN	NN	AA	AT	NN	NN	AA	AA	NN	AA	NN	NN	NN	NNNNAAAANNAA	AAAAAANNNNAA	AAAAAANNNNAANNNNAANNAAAA	AAAAAANNNNAANNNNAANNAAAAATNNNNNN	AAAAAANNAANNAANNAA
55782	TGCAGGGACGAATGAAAAGGTGACAGGAGGCATCCTTGACGGTCT	8	TT	TT	TT	NN	TT	TT	GT	NN	NN	NN	TT	NN	TT	NN	NN	NN	NNTTTTTTNNTT	TTTTTTNNNNNN	TTTTTTNNTTTTNNNNTTNNTTNN	TTTTTTNNTTTTNNNNTTNNTTNNGTNNNNNN	TTTTTTTTTTNNTTNNTT
92259	TGCAGGGAGGCGGCGGACGGGTTGTGGCCCTGGGCATCCATCTAA	8	NN	NN	NN	NN	CC	CC	CT	CC	CC	NN	CC	CC	CC	NN	NN	NN	NNCCCCCCCCCC	NNNNNNCCCCNN	NNNNNNNNCCCCCCCCCCCCCCNN	NNNNNNNNCCCCCCCCCCCCCCNNCTNNNNNN	NNNNNNCCCCCCCCCCCC
82631	TGCAGGTTTATTGCTCAACTCCTAGAACATACCCTCACCATATTT	8	NN	NN	TT	TT	NN	TT	GG	NN	TT	NN	TT	TT	TT	NN	NN	NN	TTNNTTTTTTTT	NNNNTTNNTTNN	NNNNTTTTNNTTNNTTTTTTTTNN	NNNNTTTTNNTTNNTTTTTTTTNNGGNNNNNN	NNNNTTNNTTNNTTTTTT
15191	TGCAGGTCCGGGACATTATATCCATATAATCTCCTCTTGTTTGAA	8	GG	GG	GG	NN	NN	GG	AA	GG	GG	GG	NN	NN	NN	NN	NN	NN	NNNNGGNNNNNN	GGGGGGGGGGGG	GGGGGGNNNNGGGGGGNNNNNNGG	GGGGGGNNNNGGGGGGNNNNNNGGAANNNNNN	GGGGGGNNGGGGNNNNNN
63721	TGCAGGTTAGGAAGTGTTCTCAGGGAGCCACAGTTTAGACTTTTC	8	TT	TT	NN	NN	TT	TT	AA	NN	NN	NN	TT	NN	TT	NN	TT	NN	NNTTTTTTNNTT	TTTTNNNNNNNN	TTTTNNNNTTTTNNNNTTNNTTNN	TTTTNNNNTTTTNNNNTTNNTTNNAANNTTNN	TTTTNNTTTTNNTTNNTT
20345	TGCAGGGTAAACTGCAAAAGCAATGTAATGATGAGATATTGGAGG	8	TT	TT	NN	TT	TT	NN	CC	NN	NN	NN	TT	TT	TT	NN	NN	NN	TTTTNNTTTTTT	TTTTNNNNNNNN	TTTTNNTTTTNNNNNNTTTTTTNN	TTTTNNTTTTNNNNNNTTTTTTNNCCNNNNNN	TTTTNNTTNNNNTTTTTT
45590	TGCAGGTATGAACAGGGTCCTTAATAAAAAGATCAACCAAGACAT	8	CC	CC	CC	NN	NN	CC	AA	CC	NN	CC	CC	NN	NN	NN	NN	NN	NNNNCCCCNNNN	CCCCCCCCNNCC	CCCCCCNNNNCCCCNNCCNNNNCC	CCCCCCNNNNCCCCNNCCNNNNCCAANNNNNN	CCCCCCNNCCCCCCNNNN
55104	TGCAGGCCACCTCAAGGCAGGGGTGGAGTACCCGCTTAGCACCCT	8	TT	NN	TT	TT	TT	TT	CC	NN	NN	NN	TT	NN	TT	NN	NN	NN	TTTTTTTTNNTT	TTNNTTNNNNNN	TTNNTTTTTTTTNNNNTTNNTTNN	TTNNTTTTTTTTNNNNTTNNTTNNCCNNNNNN	TTNNTTTTTTNNTTNNTT
8806	TGCAGGAATAGCGTCCATCACTAGCGGTCGGTGCTAAGGGGAGAT	8	CC	CC	CC	NN	NN	CC	TT	CC	CC	CC	NN	NN	NN	NN	NN	NN	NNNNCCNNNNNN	CCCCCCCCCCCC	CCCCCCNNNNCCCCCCNNNNNNCC	CCCCCCNNNNCCCCCCNNNNNNCCTTNNNNNN	CCCCCCNNCCCCNNNNNN
28973	TGCAGGGGACCAGGGACATCCAATCCAACATCCTCTAACCCGCCT	8	TT	TT	TT	TT	TT	NN	CC	NN	NN	NN	TT	NN	TT	NN	NN	NN	TTTTNNTTNNTT	TTTTTTNNNNNN	TTTTTTTTTTNNNNNNTTNNTTNN	TTTTTTTTTTNNNNNNTTNNTTNNCCNNNNNN	TTTTTTTTNNNNTTNNTT
67294	TGCAGGTTTTAGGTCGCCATGTATGGTCGACATTCTTGACAGAGC	8	NN	CC	NN	CC	CC	NN	GG	CC	NN	NN	CC	CC	CC	NN	NN	NN	CCCCNNCCCCCC	NNCCNNCCNNNN	NNCCNNCCCCNNCCNNCCCCCCNN	NNCCNNCCCCNNCCNNCCCCCCNNGGNNNNNN	NNCCNNCCNNCCCCCCCC
96345	TGCAGGTCATTCATGAGTACATTGTTCTACACACAGGTTATTCAT	8	NN	NN	NN	CC	CC	CC	TT	NN	CC	NN	CC	NN	CC	NN	CC	NN	CCCCCCCCNNCC	NNNNNNNNCCNN	NNNNNNCCCCCCNNCCCCNNCCNN	NNNNNNCCCCCCNNCCCCNNCCNNTTNNCCNN	NNNNNNCCCCNNCCNNCC
48160	TGCAGGCTACTACTGCTACATAGATCATCCTACCACATCAGATGT	8	TT	TT	NN	NN	TT	TT	AA	NN	NN	NN	TT	TT	TT	NN	NN	NN	NNTTTTTTTTTT	TTTTNNNNNNNN	TTTTNNNNTTTTNNNNTTTTTTNN	TTTTNNNNTTTTNNNNTTTTTTNNAANNNNNN	TTTTNNTTTTNNTTTTTT
37240	TGCAGGGCATTGTACATTGTCATAAAGGAATATATTAACCATCTT	8	AA	NN	AA	AA	AA	AA	TT	NN	NN	NN	AA	NN	AA	NN	NN	NN	AAAAAAAANNAA	AANNAANNNNNN	AANNAAAAAAAANNNNAANNAANN	AANNAAAAAAAANNNNAANNAANNTTNNNNNN	AANNAAAAAANNAANNAA
11148	TGCAGGAGTAGTAATTAACCCCAGCTTTTGTTGGCTGTTGGTTAT	8	TT	TT	NN	TT	TT	TT	CT	NN	NN	NN	NN	TT	TT	NN	NN	NN	TTTTTTNNTTTT	TTTTNNNNNNNN	TTTTNNTTTTTTNNNNNNTTTTNN	TTTTNNTTTTTTNNNNNNTTTTNNCTNNNNNN	TTTTNNTTTTNNNNTTTT
19091	TGCAGGGCCATGGCACTTGCTACATGATGTCCCTCAAGCTCAAAG	8	AA	AA	AA	NN	AA	AA	GG	NN	NN	NN	AA	NN	AA	NN	NN	NN	NNAAAAAANNAA	AAAAAANNNNNN	AAAAAANNAAAANNNNAANNAANN	AAAAAANNAAAANNNNAANNAANNGGNNNNNN	AAAAAAAAAANNAANNAA
96016	TGCAGGTTTTAGGTCGCCACATATGGTGACCACTCATGCCACAAC	8	NN	NN	NN	GG	GG	GG	AA	NN	GG	NN	GG	GG	GG	NN	NN	NN	GGGGGGGGGGGG	NNNNNNNNGGNN	NNNNNNGGGGGGNNGGGGGGGGNN	NNNNNNGGGGGGNNGGGGGGGGNNAANNNNNN	NNNNNNGGGGNNGGGGGG
4850	TGCAGGCACAGCATGGCGTTCTTCCTCTGCTCAACCCTGCAGAGG	8	GG	GG	GG	NN	NN	NN	AA	NN	NN	GG	NN	NN	NN	GG	GG	GG	NNNNNNNNNNNN	GGGGGGNNNNGG	GGGGGGNNNNNNNNNNNNNNNNGG	GGGGGGNNNNNNNNNNNNNNNNGGAAGGGGGG	GGGGGGNNNNNNNNNNNN
22538	TGCAGGCCTATCATGTGGTGTGACCTGGTATACCCACTTGTCTTG	8	TT	TT	TT	NN	NN	TT	CC	NN	NN	TT	TT	NN	TT	NN	NN	NN	NNNNTTTTNNTT	TTTTTTNNNNTT	TTTTTTNNNNTTNNNNTTNNTTTT	TTTTTTNNNNTTNNNNTTNNTTTTCCNNNNNN	TTTTTTNNTTNNTTNNTT
17665	TGCAGGGCAAGGTTAGGAGAATACCTAATAGTCCTTACATCAGCC	8	TT	NN	NN	NN	TT	NN	CT	TT	TT	NN	TT	NN	TT	NN	TT	NN	NNTTNNTTNNTT	TTNNNNTTTTNN	TTNNNNNNTTNNTTTTTTNNTTNN	TTNNNNNNTTNNTTTTTTNNTTNNCTNNTTNN	TTNNNNTTNNTTTTNNTT
39520	TGCAGGAGTCAAAACAGTATTGTATGCAGACGATTTAGTTCTTTA	8	AA	AA	AA	NN	NN	AA	AC	NN	NN	NN	AA	AA	AA	NN	NN	NN	NNNNAAAAAAAA	AAAAAANNNNNN	AAAAAANNNNAANNNNAAAAAANN	AAAAAANNNNAANNNNAAAAAANNACNNNNNN	AAAAAANNAANNAAAAAA
61626	TGCAGGTTGTCACGAACAAAGGTGGCCTGCCCACGGTGTTTCCTT	8	GG	GG	NN	NN	GG	GG	AG	NN	NN	NN	NN	NN	GG	GG	GG	NN	NNGGGGNNNNGG	GGGGNNNNNNNN	GGGGNNNNGGGGNNNNNNNNGGNN	GGGGNNNNGGGGNNNNNNNNGGNNAGGGGGNN	GGGGNNGGGGNNNNNNGG
19000	TGCAGGATCTTATTGTGTGTGTGTATGAGCACTATCCTTAATGTG	8	TT	TT	TT	TT	TT	TT	AT	NN	NN	TT	NN	NN	NN	NN	NN	NN	TTTTTTNNNNNN	TTTTTTNNNNTT	TTTTTTTTTTTTNNNNNNNNNNTT	TTTTTTTTTTTTNNNNNNNNNNTTATNNNNNN	TTTTTTTTTTNNNNNNNN
24559	TGCAGGAAAGCAACATGTACATTTTGATATTGGTTGAGAAGATTT	8	CC	CC	NN	CC	CC	NN	TT	NN	NN	NN	CC	CC	CC	NN	NN	NN	CCCCNNCCCCCC	CCCCNNNNNNNN	CCCCNNCCCCNNNNNNCCCCCCNN	CCCCNNCCCCNNNNNNCCCCCCNNTTNNNNNN	CCCCNNCCNNNNCCCCCC
86085	TGCAGGATTTTTTACGTGTAGCTATAAGCAACGTCTACTGGAGCG	8	NN	NN	TT	TT	TT	TT	CC	NN	NN	NN	TT	TT	TT	NN	NN	NN	TTTTTTTTTTTT	NNNNTTNNNNNN	NNNNTTTTTTTTNNNNTTTTTTNN	NNNNTTTTTTTTNNNNTTTTTTNNCCNNNNNN	NNNNTTTTTTNNTTTTTT
107580	TGCAGGATTTCTGGTAAACTTCTCCATAGTCTACCATGGATGTAT	8	NN	NN	NN	GG	GG	GG	AG	NN	NN	NN	GG	GG	GG	NN	GG	NN	GGGGGGGGGGGG	NNNNNNNNNNNN	NNNNNNGGGGGGNNNNGGGGGGNN	NNNNNNGGGGGGNNNNGGGGGGNNAGNNGGNN	NNNNNNGGGGNNGGGGGG
30053	TGCAGGAATTAATATTCAACACCATTTCGTGTGAGATGGAGACTT	8	TT	TT	TT	NN	TT	NN	CC	TT	NN	NN	TT	NN	TT	NN	NN	NN	NNTTNNTTNNTT	TTTTTTTTNNNN	TTTTTTNNTTNNTTNNTTNNTTNN	TTTTTTNNTTNNTTNNTTNNTTNNCCNNNNNN	TTTTTTTTNNTTTTNNTT
62770	TGCAGGCTATGCAAAGCACATAGCAACAACGTAATTGAAAACAAA	8	AA	AA	NN	NN	AA	NN	AT	NN	NN	AA	NN	NN	NN	AA	AA	AA	NNAANNNNNNNN	AAAANNNNNNAA	AAAANNNNAANNNNNNNNNNNNAA	AAAANNNNAANNNNNNNNNNNNAAATAAAAAA	AAAANNAANNNNNNNNNN
28931	TGCAGGCTTAAAGGACATCGACCACAGCTGAGGATCAGTTGGCTC	8	AA	AA	AA	AA	NN	NN	GG	AA	AA	AA	NN	NN	NN	NN	NN	NN	AANNNNNNNNNN	AAAAAAAAAAAA	AAAAAAAANNNNAAAANNNNNNAA	AAAAAAAANNNNAAAANNNNNNAAGGNNNNNN	AAAAAANNNNAANNNNNN
47748	TGCAGGTTTGAGGACACCACGTTTGGTGGCCACTCATGCCACCGC	8	CC	CC	CC	NN	NN	CC	AA	CC	CC	CC	NN	NN	NN	NN	NN	NN	NNNNCCNNNNNN	CCCCCCCCCCCC	CCCCCCNNNNCCCCCCNNNNNNCC	CCCCCCNNNNCCCCCCNNNNNNCCAANNNNNN	CCCCCCNNCCCCNNNNNN
82535	TGCAGGTCCCCTTTCTGTGTCCGCATCACGTATATTATTGTCTTC	8	NN	NN	CC	CC	CC	CC	GG	NN	NN	NN	CC	CC	CC	NN	NN	NN	CCCCCCCCCCCC	NNNNCCNNNNNN	NNNNCCCCCCCCNNNNCCCCCCNN	NNNNCCCCCCCCNNNNCCCCCCNNGGNNNNNN	NNNNCCCCCCNNCCCCCC
62387	TGCAGGAATTAATAGTCAGCATCACTTCGTCTGAGATGTAGGCTT	8	GG	GG	NN	NN	GG	GG	CC	NN	NN	GG	GG	NN	GG	NN	NN	NN	NNGGGGGGNNGG	GGGGNNNNNNGG	GGGGNNNNGGGGNNNNGGNNGGGG	GGGGNNNNGGGGNNNNGGNNGGGGCCNNNNNN	GGGGNNGGGGNNGGNNGG
113598	TGCAGGAAAAAAAACAAGAAACCGAAACGCATGGAGAACCCTAAT	8	NN	NN	NN	NN	NN	CC	TT	NN	NN	NN	CC	CC	CC	CC	CC	CC	NNNNCCCCCCCC	NNNNNNNNNNNN	NNNNNNNNNNCCNNNNCCCCCCNN	NNNNNNNNNNCCNNNNCCCCCCNNTTCCCCCC	NNNNNNNNCCNNCCCCCC
13524	TGCAGGTTCTCCTTTCCCTCCTTTGCTTTCTGAATGGCCTCCCAT	8	CC	CC	CC	NN	CC	CC	GC	NN	NN	NN	CC	NN	CC	NN	NN	NN	NNCCCCCCNNCC	CCCCCCNNNNNN	CCCCCCNNCCCCNNNNCCNNCCNN	CCCCCCNNCCCCNNNNCCNNCCNNGCNNNNNN	CCCCCCCCCCNNCCNNCC
65713	TGCAGGAGGTTGGGAGCCAGCAGCTGGGGCAACCACACAGACATA	8	NN	CC	CC	CC	CC	CC	CT	NN	NN	NN	CC	CC	NN	NN	NN	NN	CCCCCCCCCCNN	NNCCCCNNNNNN	NNCCCCCCCCCCNNNNCCCCNNNN	NNCCCCCCCCCCNNNNCCCCNNNNCTNNNNNN	NNCCCCCCCCNNCCCCNN
10390	TGCAGGGGCAGACAACAATGTTTTAGAGAATATCTCAGACCAGCA	8	AA	AA	AA	AA	AA	NN	CC	AA	NN	AA	NN	NN	NN	NN	NN	NN	AAAANNNNNNNN	AAAAAAAANNAA	AAAAAAAAAANNAANNNNNNNNAA	AAAAAAAAAANNAANNNNNNNNAACCNNNNNN	AAAAAAAANNAANNNNNN
39981	TGCAGGTCGACCCACTACGTCGTGAACGTCACGTCGAGAAGCGCA	8	AA	NN	AA	NN	NN	AA	GG	AA	NN	AA	AA	AA	NN	NN	NN	NN	NNNNAAAAAANN	AANNAAAANNAA	AANNAANNNNAAAANNAAAANNAA	AANNAANNNNAAAANNAAAANNAAGGNNNNNN	AANNAANNAAAAAAAANN
99627	TGCAGGCCCTCTCCCCTGTAGCGTCCTTCCTGCAGGCCCTGTCCC	8	NN	NN	NN	CC	CC	CC	GG	NN	NN	NN	CC	NN	CC	CC	CC	NN	CCCCCCCCNNCC	NNNNNNNNNNNN	NNNNNNCCCCCCNNNNCCNNCCNN	NNNNNNCCCCCCNNNNCCNNCCNNGGCCCCNN	NNNNNNCCCCNNCCNNCC
13567	TGCAGGAATCTTGTAATTAATTCATAATTACAGGTATTTTATGGA	8	CC	CC	CC	NN	NN	NN	GG	CC	NN	NN	NN	NN	NN	CC	CC	CC	NNNNNNNNNNNN	CCCCCCCCNNNN	CCCCCCNNNNNNCCNNNNNNNNNN	CCCCCCNNNNNNCCNNNNNNNNNNGGCCCCCC	CCCCCCNNNNCCNNNNNN
65219	TGCAGGGGAACGTCCGTCGTGTCATGCAGAAATCCTGACACCGCG	8	CC	CC	NN	NN	CC	CC	CT	NN	NN	NN	CC	CC	CC	NN	NN	NN	NNCCCCCCCCCC	CCCCNNNNNNNN	CCCCNNNNCCCCNNNNCCCCCCNN	CCCCNNNNCCCCNNNNCCCCCCNNCTNNNNNN	CCCCNNCCCCNNCCCCCC
75252	TGCAGGAGCGAGTGTAATCGTGGATTTAACACACCCACTATCATC	8	NN	CC	CC	NN	CC	NN	CT	NN	NN	NN	NN	CC	NN	CC	CC	CC	NNCCNNNNCCNN	NNCCCCNNNNNN	NNCCCCNNCCNNNNNNNNCCNNNN	NNCCCCNNCCNNNNNNNNCCNNNNCTCCCCCC	NNCCCCCCNNNNNNCCNN
87020	TGCAGGTTTGAGATCGCCATGTATGGTGGCCACTCATACCACAAC	8	NN	NN	CC	CC	CC	CC	AA	NN	NN	NN	CC	CC	CC	NN	NN	NN	CCCCCCCCCCCC	NNNNCCNNNNNN	NNNNCCCCCCCCNNNNCCCCCCNN	NNNNCCCCCCCCNNNNCCCCCCNNAANNNNNN	NNNNCCCCCCNNCCCCCC
22501	TGCAGGATTCGGTGAAGTTTGACATCCAGGGTTGTTCCACAGAAC	8	CC	CC	CC	NN	CC	NN	AA	CC	CC	CC	NN	NN	NN	NN	NN	NN	NNCCNNNNNNNN	CCCCCCCCCCCC	CCCCCCNNCCNNCCCCNNNNNNCC	CCCCCCNNCCNNCCCCNNNNNNCCAANNNNNN	CCCCCCCCNNCCNNNNNN
63980	TGCAGGATCTGACAAACATTAATTATTGATTACTTGTAGCCTGTA	8	AA	NN	AA	AA	AA	AA	GG	NN	AA	NN	AA	NN	NN	NN	NN	NN	AAAAAAAANNNN	AANNAANNAANN	AANNAAAAAAAANNAAAANNNNNN	AANNAAAAAAAANNAAAANNNNNNGGNNNNNN	AANNAAAAAANNAANNNN
64114	TGCAGGAGCATTAGGTATATGCTGCTAGCTTCAGAATTGTATACA	8	TT	TT	NN	NN	NN	NN	CT	TT	TT	NN	NN	NN	NN	TT	TT	TT	NNNNNNNNNNNN	TTTTNNTTTTNN	TTTTNNNNNNNNTTTTNNNNNNNN	TTTTNNNNNNNNTTTTNNNNNNNNCTTTTTTT	TTTTNNNNNNTTNNNNNN
73927	TGCAGGGTGAAGGACGCATACGTTGTGGATATGGCGATTTTCCAG	8	NN	TT	TT	NN	NN	NN	AT	TT	TT	TT	NN	NN	NN	TT	NN	TT	NNNNNNNNNNNN	NNTTTTTTTTTT	NNTTTTNNNNNNTTTTNNNNNNTT	NNTTTTNNNNNNTTTTNNNNNNTTATTTNNTT	NNTTTTNNNNTTNNNNNN
8140	TGCAGGTACAGAAATGTACTACACAACGAACCTCTATTTGTTTCG	8	AA	NN	AA	NN	NN	AA	AT	NN	NN	AA	AA	AA	AA	NN	NN	NN	NNNNAAAAAAAA	AANNAANNNNAA	AANNAANNNNAANNNNAAAAAAAA	AANNAANNNNAANNNNAAAAAAAAATNNNNNN	AANNAANNAANNAAAAAA
40851	TGCAGGAGTAAAAGCTGCACTATATGCAGATAACTTGGTGCTCCG	8	GG	GG	NN	NN	GG	NN	AA	NN	NN	NN	NN	GG	NN	GG	GG	GG	NNGGNNNNGGNN	GGGGNNNNNNNN	GGGGNNNNGGNNNNNNNNGGNNNN	GGGGNNNNGGNNNNNNNNGGNNNNAAGGGGGG	GGGGNNGGNNNNNNGGNN
7944	TGCAGGTGGACAAAGGACATAGATATTTTGGGCATGACAATTATT	8	CC	CC	NN	NN	CC	NN	CT	CC	CC	NN	NN	CC	CC	NN	NN	NN	NNCCNNNNCCCC	CCCCNNCCCCNN	CCCCNNNNCCNNCCCCNNCCCCNN	CCCCNNNNCCNNCCCCNNCCCCNNCTNNNNNN	CCCCNNCCNNCCNNCCCC
59961	TGCAGGCACAAACGTTTGGAAATACAGCATCCAACCACCTATCTG	8	AA	AA	NN	AA	AA	AA	GG	NN	AA	NN	AA	NN	NN	NN	NN	NN	AAAAAAAANNNN	AAAANNNNAANN	AAAANNAAAAAANNAAAANNNNNN	AAAANNAAAAAANNAAAANNNNNNGGNNNNNN	AAAANNAAAANNAANNNN
85770	TGCAGGGTGAAGGACGCCCAACTTGAGGATAAGGCGATTTTCCAG	8	NN	NN	GG	NN	GG	GG	AG	NN	NN	NN	NN	NN	GG	GG	GG	GG	NNGGGGNNNNGG	NNNNGGNNNNNN	NNNNGGNNGGGGNNNNNNNNGGNN	NNNNGGNNGGGGNNNNNNNNGGNNAGGGGGGG	NNNNGGGGGGNNNNNNGG
63840	TGCAGGAAGAAGAAAGAGAGGCAGACTTAAGGAGACACTACGTAG	8	AA	AA	AA	NN	NN	AA	AT	AA	AA	AA	NN	NN	NN	NN	NN	NN	NNNNAANNNNNN	AAAAAAAAAAAA	AAAAAANNNNAAAAAANNNNNNAA	AAAAAANNNNAAAAAANNNNNNAAATNNNNNN	AAAAAANNAAAANNNNNN
9738	TGCAGGAGTGAATATTCAGCGCTACTTCATCTAAGATGTGGGCTT	8	GG	GG	NN	GG	GG	GG	AA	NN	NN	NN	GG	NN	GG	NN	NN	NN	GGGGGGGGNNGG	GGGGNNNNNNNN	GGGGNNGGGGGGNNNNGGNNGGNN	GGGGNNGGGGGGNNNNGGNNGGNNAANNNNNN	GGGGNNGGGGNNGGNNGG
28318	TGCAGGACTTGTTCAGCAAGCTTATTGTACCATGGATAATCCTGC	8	AA	AA	AA	NN	AA	AA	AG	AA	NN	AA	NN	NN	NN	NN	NN	NN	NNAAAANNNNNN	AAAAAAAANNAA	AAAAAANNAAAAAANNNNNNNNAA	AAAAAANNAAAAAANNNNNNNNAAAGNNNNNN	AAAAAAAAAAAANNNNNN
81378	TGCAGGAAGGTCACAAACAAAATCATTTATATAAATGAGAAAGAG	9	NN	NN	CC	CC	CC	CC	CT	CC	NN	CC	NN	CC	CC	NN	NN	NN	CCCCCCNNCCCC	NNNNCCCCNNCC	NNNNCCCCCCCCCCNNNNCCCCCC	NNNNCCCCCCCCCCNNNNCCCCCCCTNNNNNN	NNNNCCCCCCCCNNCCCC
25021	TGCAGGCGTCATTATCTAGTTCTGTGGCAGAGTTGTTACTATGAC	9	GG	GG	GG	GG	GG	NN	TT	GG	GG	GG	NN	NN	NN	NN	NN	NN	GGGGNNNNNNNN	GGGGGGGGGGGG	GGGGGGGGGGNNGGGGNNNNNNGG	GGGGGGGGGGNNGGGGNNNNNNGGTTNNNNNN	GGGGGGGGNNGGNNNNNN
88607	TGCAGGGGGAAGGCTGCCTAAGTTGTGGATAAAGCGATTTTCTAG	9	NN	NN	NN	GG	NN	GG	AG	GG	NN	NN	GG	NN	GG	GG	GG	GG	GGNNGGGGNNGG	NNNNNNGGNNNN	NNNNNNGGNNGGGGNNGGNNGGNN	NNNNNNGGNNGGGGNNGGNNGGNNAGGGGGGG	NNNNNNNNGGGGGGNNGG
43614	TGCAGGAATGAATATTCAGTACCACTTCATCAATTTATATGCATC	9	TT	TT	TT	TT	NN	NN	CC	TT	NN	TT	TT	TT	NN	NN	NN	NN	TTNNNNTTTTNN	TTTTTTTTNNTT	TTTTTTTTNNNNTTNNTTTTNNTT	TTTTTTTTNNNNTTNNTTTTNNTTCCNNNNNN	TTTTTTNNNNTTTTTTNN
100370	TGCAGGTATTTCATAAGCCAGTTTTTTAAGTTATTTTTTATTACT	9	NN	NN	NN	TT	TT	TT	GT	NN	NN	NN	TT	TT	TT	TT	NN	TT	TTTTTTTTTTTT	NNNNNNNNNNNN	NNNNNNTTTTTTNNNNTTTTTTNN	NNNNNNTTTTTTNNNNTTTTTTNNGTTTNNTT	NNNNNNTTTTNNTTTTTT
32432	TGCAGGCATTCGAGACAATCAGTGCTTTGGTCCTAGGGTTACATG	9	TT	TT	NN	NN	TT	TT	AA	NN	TT	NN	TT	TT	TT	NN	NN	NN	NNTTTTTTTTTT	TTTTNNNNTTNN	TTTTNNNNTTTTNNTTTTTTTTNN	TTTTNNNNTTTTNNTTTTTTTTNNAANNNNNN	TTTTNNTTTTNNTTTTTT
12825	TGCAGGGTGAAGGACGCCTACGTTGTGGATAATTCGATTTTCTAA	9	CC	CC	CC	CC	NN	CC	AA	NN	NN	CC	NN	CC	CC	NN	NN	NN	CCNNCCNNCCCC	CCCCCCNNNNCC	CCCCCCCCNNCCNNNNNNCCCCCC	CCCCCCCCNNCCNNNNNNCCCCCCAANNNNNN	CCCCCCNNCCNNNNCCCC
19814	TGCAGGAATTTGCACCTATACACGTATACATAGTTTTTATGCTTG	9	AA	NN	AA	AA	AA	AA	GG	NN	NN	NN	AA	AA	AA	NN	NN	NN	AAAAAAAAAAAA	AANNAANNNNNN	AANNAAAAAAAANNNNAAAAAANN	AANNAAAAAAAANNNNAAAAAANNGGNNNNNN	AANNAAAAAANNAAAAAA
91766	TGCAGGAATGGACATTCAGCACCATTTCGACTAATATATGTACTT	9	NN	NN	NN	TT	TT	TT	CC	TT	NN	TT	TT	TT	TT	NN	NN	NN	TTTTTTTTTTTT	NNNNNNTTNNTT	NNNNNNTTTTTTTTNNTTTTTTTT	NNNNNNTTTTTTTTNNTTTTTTTTCCNNNNNN	NNNNNNTTTTTTTTTTTT
34075	TGCAGGCTAGCGGAGGGAAGGAGGACCTAAACATCTCCTATTGGT	9	GG	GG	NN	NN	GG	GG	AA	NN	NN	NN	NN	NN	GG	GG	GG	GG	NNGGGGNNNNGG	GGGGNNNNNNNN	GGGGNNNNGGGGNNNNNNNNGGNN	GGGGNNNNGGGGNNNNNNNNGGNNAAGGGGGG	GGGGNNGGGGNNNNNNGG
30949	TGCAGGGCTTTGCCGAATCCCGAAGTCATATTTTGTGTCTATTCG	9	TT	TT	TT	NN	TT	TT	GT	TT	NN	NN	TT	NN	TT	NN	NN	NN	NNTTTTTTNNTT	TTTTTTTTNNNN	TTTTTTNNTTTTTTNNTTNNTTNN	TTTTTTNNTTTTTTNNTTNNTTNNGTNNNNNN	TTTTTTTTTTTTTTNNTT
34317	TGCAGGCCCATCTCAATTAGAGTTCACGGGCATTTCTGATCTCGT	9	CC	CC	CC	CC	CC	NN	CT	NN	NN	NN	NN	CC	NN	CC	NN	CC	CCCCNNNNCCNN	CCCCCCNNNNNN	CCCCCCCCCCNNNNNNNNCCNNNN	CCCCCCCCCCNNNNNNNNCCNNNNCTCCNNCC	CCCCCCCCNNNNNNCCNN
10491	TGCAGGTAAAAATAACTTTCTTGGCTATGAATTAAATGGAACTGA	9	GG	GG	GG	NN	NN	NN	AA	GG	GG	NN	NN	NN	GG	GG	NN	GG	NNNNNNNNNNGG	GGGGGGGGGGNN	GGGGGGNNNNNNGGGGNNNNGGNN	GGGGGGNNNNNNGGGGNNNNGGNNAAGGNNGG	GGGGGGNNNNGGNNNNGG
30727	TGCAGGGAAGAAACATGCACATGTTGATATTGTCGAGAAGGTTTT	9	GG	GG	NN	NN	GG	GG	AG	GG	NN	GG	GG	NN	GG	NN	NN	NN	NNGGGGGGNNGG	GGGGNNGGNNGG	GGGGNNNNGGGGGGNNGGNNGGGG	GGGGNNNNGGGGGGNNGGNNGGGGAGNNNNNN	GGGGNNGGGGGGGGNNGG
103116	TGCAGGACAGCAAAGAGGCAATTAAATTAGAAATACAAAAGAAAC	9	NN	NN	NN	TT	TT	TT	GG	NN	NN	NN	TT	TT	TT	NN	TT	TT	TTTTTTTTTTTT	NNNNNNNNNNNN	NNNNNNTTTTTTNNNNTTTTTTNN	NNNNNNTTTTTTNNNNTTTTTTNNGGNNTTTT	NNNNNNTTTTNNTTTTTT
37608	TGCAGGCGACAACCTCAGCTGTACAGTGTCGGATCAGTCGCAGCA	9	CC	CC	CC	NN	NN	CC	TT	CC	CC	CC	NN	NN	CC	NN	NN	NN	NNNNCCNNNNCC	CCCCCCCCCCCC	CCCCCCNNNNCCCCCCNNNNCCCC	CCCCCCNNNNCCCCCCNNNNCCCCTTNNNNNN	CCCCCCNNCCCCNNNNCC
46075	TGCAGGCGCTTCGTCCTGAGCGTACGAAGGGCACTGTTCCCCGCT	9	CC	NN	CC	CC	CC	CC	AA	CC	NN	NN	CC	NN	CC	NN	NN	NN	CCCCCCCCNNCC	CCNNCCCCNNNN	CCNNCCCCCCCCCCNNCCNNCCNN	CCNNCCCCCCCCCCNNCCNNCCNNAANNNNNN	CCNNCCCCCCCCCCNNCC
1527	TGCAGGTTTTCTGCTTCTTTTTGTAATTTAGTTTAAGTAATTTGC	9	GG	NN	NN	GG	GG	NN	AG	GG	NN	GG	NN	NN	NN	GG	GG	GG	GGGGNNNNNNNN	GGNNNNGGNNGG	GGNNNNGGGGNNGGNNNNNNNNGG	GGNNNNGGGGNNGGNNNNNNNNGGAGGGGGGG	GGNNNNGGNNGGNNNNNN
67485	TGCAGGAGGGGCCCCTCAACCTGCTGGAGGGAGCCCTCAATCTGC	9	NN	CC	CC	NN	CC	CC	GG	NN	NN	CC	NN	NN	NN	CC	CC	CC	NNCCCCNNNNNN	NNCCCCNNNNCC	NNCCCCNNCCCCNNNNNNNNNNCC	NNCCCCNNCCCCNNNNNNNNNNCCGGCCCCCC	NNCCCCCCCCNNNNNNNN
29647	TGCAGGTCACTGCTGTAACAAAGTGCCTTCTCCTCGGGGGGGGGG	9	TT	TT	TT	NN	NN	TT	CC	TT	NN	TT	NN	NN	TT	NN	TT	NN	NNNNTTNNNNTT	TTTTTTTTNNTT	TTTTTTNNNNTTTTNNNNNNTTTT	TTTTTTNNNNTTTTNNNNNNTTTTCCNNTTNN	TTTTTTNNTTTTNNNNTT
3864	TGCAGGGGCAATGAAGATTTTGTTTAATGCAAAAATAACACCTGC	9	GG	NN	NN	NN	GG	GG	AA	NN	NN	NN	GG	NN	GG	GG	GG	GG	NNGGGGGGNNGG	GGNNNNNNNNNN	GGNNNNNNGGGGNNNNGGNNGGNN	GGNNNNNNGGGGNNNNGGNNGGNNAAGGGGGG	GGNNNNGGGGNNGGNNGG
37498	TGCAGGGCTTTGGCAACTCCCACTTAAGCTCTGGCCATCCGCTCG	9	CC	CC	NN	CC	CC	CC	TT	NN	NN	NN	CC	CC	CC	NN	NN	NN	CCCCCCCCCCCC	CCCCNNNNNNNN	CCCCNNCCCCCCNNNNCCCCCCNN	CCCCNNCCCCCCNNNNCCCCCCNNTTNNNNNN	CCCCNNCCCCNNCCCCCC
59839	TGCAGGCCGGGTAGACGGTCAATGTAATGGGTTAGATTTCCGAGC	9	AA	AA	AA	NN	AA	AA	AG	AA	NN	NN	AA	NN	AA	NN	NN	NN	NNAAAAAANNAA	AAAAAAAANNNN	AAAAAANNAAAAAANNAANNAANN	AAAAAANNAAAAAANNAANNAANNAGNNNNNN	AAAAAAAAAAAAAANNAA
28546	TGCAGGCAGCGCTTTGGGAACCCCTGATATGGACTATGTAGGAAG	9	GG	GG	GG	NN	NN	GG	CC	GG	GG	GG	GG	NN	NN	NN	NN	NN	NNNNGGGGNNNN	GGGGGGGGGGGG	GGGGGGNNNNGGGGGGGGNNNNGG	GGGGGGNNNNGGGGGGGGNNNNGGCCNNNNNN	GGGGGGNNGGGGGGNNNN
31642	TGCAGGGGCTGACTTTTTGTTGTTGCATATTTAGAAGGCAAAAGT	9	CC	CC	CC	NN	CC	NN	TT	CC	NN	CC	CC	NN	CC	NN	NN	NN	NNCCNNCCNNCC	CCCCCCCCNNCC	CCCCCCNNCCNNCCNNCCNNCCCC	CCCCCCNNCCNNCCNNCCNNCCCCTTNNNNNN	CCCCCCCCNNCCCCNNCC
82205	TGCAGGAAGCGTTAGCAAGGAAAAGATGGGAAGTTTTGCCACACC	9	NN	NN	GG	GG	GG	GG	TT	NN	NN	GG	GG	GG	GG	NN	NN	NN	GGGGGGGGGGGG	NNNNGGNNNNGG	NNNNGGGGGGGGNNNNGGGGGGGG	NNNNGGGGGGGGNNNNGGGGGGGGTTNNNNNN	NNNNGGGGGGNNGGGGGG
60084	TGCAGGCACCAGACCTGCCAGTAATCAGTAGTGGGCCCTCGTCCA	9	CC	CC	CC	CC	CC	CC	GC	CC	NN	NN	CC	NN	NN	NN	NN	NN	CCCCCCCCNNNN	CCCCCCCCNNNN	CCCCCCCCCCCCCCNNCCNNNNNN	CCCCCCCCCCCCCCNNCCNNNNNNGCNNNNNN	CCCCCCCCCCCCCCNNNN
36767	TGCAGGTAAGGGTGCTCACTAGTGCGGTTACTCGGTTCCAGTTAC	9	AA	AA	NN	NN	NN	NN	GG	AA	AA	AA	NN	NN	NN	AA	AA	AA	NNNNNNNNNNNN	AAAANNAAAAAA	AAAANNNNNNNNAAAANNNNNNAA	AAAANNNNNNNNAAAANNNNNNAAGGAAAAAA	AAAANNNNNNAANNNNNN
83153	TGCAGGAAAATGATGAAACAATCTATGTGCCAGACAAGTTGATGG	9	NN	NN	AA	NN	NN	AA	AC	AA	NN	AA	NN	NN	AA	AA	AA	AA	NNNNAANNNNAA	NNNNAAAANNAA	NNNNAANNNNAAAANNNNNNAAAA	NNNNAANNNNAAAANNNNNNAAAAACAAAAAA	NNNNAANNAAAANNNNAA
4797	TGCAGGGCAACTGGTAACACGCGGTCGTCTTTGAATCTTACAGGC	9	CC	CC	CC	NN	CC	CC	AA	NN	NN	NN	CC	CC	CC	NN	NN	NN	NNCCCCCCCCCC	CCCCCCNNNNNN	CCCCCCNNCCCCNNNNCCCCCCNN	CCCCCCNNCCCCNNNNCCCCCCNNAANNNNNN	CCCCCCCCCCNNCCCCCC
53646	TGCAGGTGTCATGATCTAGTTCTGTGTGTCACTGTGACCGTGTCA	9	AA	AA	AA	NN	AA	AA	AG	AA	AA	AA	NN	NN	NN	NN	NN	NN	NNAAAANNNNNN	AAAAAAAAAAAA	AAAAAANNAAAAAAAANNNNNNAA	AAAAAANNAAAAAAAANNNNNNAAAGNNNNNN	AAAAAAAAAAAANNNNNN
24461	TGCAGGGAGATCTTTCACCAAATCGTTGATGTACACATGAAATAG	9	TT	TT	TT	NN	TT	TT	GT	TT	NN	NN	TT	NN	TT	NN	NN	NN	NNTTTTTTNNTT	TTTTTTTTNNNN	TTTTTTNNTTTTTTNNTTNNTTNN	TTTTTTNNTTTTTTNNTTNNTTNNGTNNNNNN	TTTTTTTTTTTTTTNNTT
23672	TGCAGGCAAGAAAGAACCAACAAACATAGAAAACGACTAGGCAGC	9	AA	AA	AA	NN	NN	AA	CC	AA	NN	NN	AA	AA	AA	NN	NN	NN	NNNNAAAAAAAA	AAAAAAAANNNN	AAAAAANNNNAAAANNAAAAAANN	AAAAAANNNNAAAANNAAAAAANNCCNNNNNN	AAAAAANNAAAAAAAAAA
33435	TGCAGGCCAGGCTGTAGAGCATTGGTTACTATAGCTATCCATAAC	9	TT	TT	TT	NN	TT	NN	CC	NN	NN	TT	TT	TT	TT	NN	NN	NN	NNTTNNTTTTTT	TTTTTTNNNNTT	TTTTTTNNTTNNNNNNTTTTTTTT	TTTTTTNNTTNNNNNNTTTTTTTTCCNNNNNN	TTTTTTTTNNNNTTTTTT
36427	TGCAGGAAGGGGGATCATATGTTCTTATCCGCCATGAAGTGGGGC	9	AA	AA	AA	NN	AA	AA	AG	NN	NN	AA	AA	NN	AA	NN	NN	NN	NNAAAAAANNAA	AAAAAANNNNAA	AAAAAANNAAAANNNNAANNAAAA	AAAAAANNAAAANNNNAANNAAAAAGNNNNNN	AAAAAAAAAANNAANNAA
70748	TGCAGGACTTAGCAATCAACCCTAGAGTTTGTTGGCTGTTCGTTA	9	NN	GG	GG	GG	GG	NN	AG	NN	NN	GG	GG	GG	GG	NN	NN	NN	GGGGNNGGGGGG	NNGGGGNNNNGG	NNGGGGGGGGNNNNNNGGGGGGGG	NNGGGGGGGGNNNNNNGGGGGGGGAGNNNNNN	NNGGGGGGNNNNGGGGGG
51382	TGCAGGAACATGTATGGATTTGTTGTCTGGGACATGCAGGTGTTA	9	CC	CC	CC	NN	NN	NN	GG	CC	CC	CC	NN	NN	NN	CC	CC	NN	NNNNNNNNNNNN	CCCCCCCCCCCC	CCCCCCNNNNNNCCCCNNNNNNCC	CCCCCCNNNNNNCCCCNNNNNNCCGGCCCCNN	CCCCCCNNNNCCNNNNNN
52370	TGCAGGTGATTTTGGGTTTCTTGCTTGTATGTTTGCCTTCTTTCT	9	AA	AA	AA	NN	NN	NN	CC	AA	AA	AA	AA	NN	AA	NN	NN	NN	NNNNNNAANNAA	AAAAAAAAAAAA	AAAAAANNNNNNAAAAAANNAAAA	AAAAAANNNNNNAAAAAANNAAAACCNNNNNN	AAAAAANNNNAAAANNAA
106607	TGCAGGTTTGTAGCAGATCTTTAGATATTTATTTGTATTTGAATT	9	NN	NN	NN	NN	TT	TT	AA	NN	NN	NN	TT	TT	TT	TT	TT	TT	NNTTTTTTTTTT	NNNNNNNNNNNN	NNNNNNNNTTTTNNNNTTTTTTNN	NNNNNNNNTTTTNNNNTTTTTTNNAATTTTTT	NNNNNNTTTTNNTTTTTT
28813	TGCAGGATGTTCTCTGTCTGCCTCTTCTTCATTCATCCTTAACTG	9	CC	CC	CC	NN	CC	CC	AA	NN	NN	NN	CC	NN	CC	NN	NN	CC	NNCCCCCCNNCC	CCCCCCNNNNNN	CCCCCCNNCCCCNNNNCCNNCCNN	CCCCCCNNCCCCNNNNCCNNCCNNAANNNNCC	CCCCCCCCCCNNCCNNCC
101998	TGCAGGAGTGTATATGAATTTACTGTCCAGGACATGCAAGTGTGT	9	NN	NN	NN	GG	GG	GG	AG	NN	NN	NN	GG	NN	GG	GG	GG	GG	GGGGGGGGNNGG	NNNNNNNNNNNN	NNNNNNGGGGGGNNNNGGNNGGNN	NNNNNNGGGGGGNNNNGGNNGGNNAGGGGGGG	NNNNNNGGGGNNGGNNGG
7767	TGCAGGGTTGTGTTGTGGACAGGGAGTCTGTTGTGCACCAGTATG	9	TT	NN	NN	NN	TT	TT	GG	NN	NN	NN	NN	TT	TT	TT	TT	TT	NNTTTTNNTTTT	TTNNNNNNNNNN	TTNNNNNNTTTTNNNNNNTTTTNN	TTNNNNNNTTTTNNNNNNTTTTNNGGTTTTTT	TTNNNNTTTTNNNNTTTT
59039	TGCAGGCATGGATTAACACAGAAACACAGCCAAGACCTGCTGGCA	9	AA	AA	AA	AA	NN	NN	AG	NN	NN	AA	AA	AA	AA	NN	NN	NN	AANNNNAAAAAA	AAAAAANNNNAA	AAAAAAAANNNNNNNNAAAAAAAA	AAAAAAAANNNNNNNNAAAAAAAAAGNNNNNN	AAAAAANNNNNNAAAAAA
92772	TGCAGGATGTTGTAATCAAGACCAGGTTTTGTTGGCTGTTGGTCA	9	NN	NN	NN	GG	GG	GG	TT	GG	GG	GG	GG	NN	GG	NN	NN	NN	GGGGGGGGNNGG	NNNNNNGGGGGG	NNNNNNGGGGGGGGGGGGNNGGGG	NNNNNNGGGGGGGGGGGGNNGGGGTTNNNNNN	NNNNNNGGGGGGGGNNGG
60847	TGCAGGTGCAGTGATGCAGGCCCGGGGAACAGACAAAATTATGTA	9	AA	NN	AA	AA	AA	AA	GG	AA	AA	AA	NN	NN	NN	NN	NN	NN	AAAAAANNNNNN	AANNAAAAAAAA	AANNAAAAAAAAAAAANNNNNNAA	AANNAAAAAAAAAAAANNNNNNAAGGNNNNNN	AANNAAAAAAAANNNNNN
33290	TGCAGGCACATATAATAAAATAAGATGAAATTACACAGCCAGAGG	9	CC	CC	CC	CC	NN	NN	GG	NN	NN	CC	NN	NN	NN	CC	CC	CC	CCNNNNNNNNNN	CCCCCCNNNNCC	CCCCCCCCNNNNNNNNNNNNNNCC	CCCCCCCCNNNNNNNNNNNNNNCCGGCCCCCC	CCCCCCNNNNNNNNNNNN
76335	TGCAGGAATGTATTAGCATGGAAGACCATGTCAATCGGGCCCATC	9	NN	GG	GG	NN	NN	NN	GC	GG	GG	GG	NN	NN	NN	GG	GG	GG	NNNNNNNNNNNN	NNGGGGGGGGGG	NNGGGGNNNNNNGGGGNNNNNNGG	NNGGGGNNNNNNGGGGNNNNNNGGGCGGGGGG	NNGGGGNNNNGGNNNNNN
65996	TGCAGGAGGAGTCATTGAAAGTTCATATGGCTTTGATGCGTGTCA	9	NN	CC	NN	NN	CC	CC	CT	NN	NN	NN	CC	CC	CC	NN	CC	CC	NNCCCCCCCCCC	NNCCNNNNNNNN	NNCCNNNNCCCCNNNNCCCCCCNN	NNCCNNNNCCCCNNNNCCCCCCNNCTNNCCCC	NNCCNNCCCCNNCCCCCC
61067	TGCAGGGAAAGAATCATATTTTATGCATGCTAGGTTGACTTGTTT	9	GG	GG	GG	GG	GG	GG	AA	NN	NN	NN	GG	NN	GG	NN	NN	NN	GGGGGGGGNNGG	GGGGGGNNNNNN	GGGGGGGGGGGGNNNNGGNNGGNN	GGGGGGGGGGGGNNNNGGNNGGNNAANNNNNN	GGGGGGGGGGNNGGNNGG
11376	TGCAGGCTGTTATCAAGCAAAGGCTTTGTATCCAGCCCTGCTCTC	9	CC	CC	CC	NN	CC	NN	GG	CC	CC	CC	NN	NN	CC	NN	NN	NN	NNCCNNNNNNCC	CCCCCCCCCCCC	CCCCCCNNCCNNCCCCNNNNCCCC	CCCCCCNNCCNNCCCCNNNNCCCCGGNNNNNN	CCCCCCCCNNCCNNNNCC
40853	TGCAGGATGTAGCAATCAACATCAGCCCAAGAACAGTTGAAACGG	9	AA	AA	AA	AA	AA	AA	GG	NN	NN	NN	AA	NN	AA	NN	NN	NN	AAAAAAAANNAA	AAAAAANNNNNN	AAAAAAAAAAAANNNNAANNAANN	AAAAAAAAAAAANNNNAANNAANNGGNNNNNN	AAAAAAAAAANNAANNAA
7825	TGCAGGCCCAATGACTTGATAACATCTGGATTAAGTCGACTTTTG	9	AA	AA	AA	NN	AA	NN	CC	NN	AA	AA	AA	NN	AA	NN	NN	NN	NNAANNAANNAA	AAAAAANNAAAA	AAAAAANNAANNNNAAAANNAAAA	AAAAAANNAANNNNAAAANNAAAACCNNNNNN	AAAAAAAANNNNAANNAA
45815	TGCAGGTGCGCATATTTATCCGCTCCGGTTCGCATTGAGGATAGG	9	GG	GG	GG	NN	GG	NN	CC	GG	GG	GG	NN	NN	GG	NN	NN	NN	NNGGNNNNNNGG	GGGGGGGGGGGG	GGGGGGNNGGNNGGGGNNNNGGGG	GGGGGGNNGGNNGGGGNNNNGGGGCCNNNNNN	GGGGGGGGNNGGNNNNGG
2932	TGCAGGAGGCCTAAGTGGTGGATTAGGCGATTTTTCAGTCTGCCA	9	AA	NN	NN	AA	AA	AA	GG	NN	NN	AA	AA	AA	AA	NN	NN	NN	AAAAAAAAAAAA	AANNNNNNNNAA	AANNNNAAAAAANNNNAAAAAAAA	AANNNNAAAAAANNNNAAAAAAAAGGNNNNNN	AANNNNAAAANNAAAAAA
49254	TGCAGGGAGATTTTTCACCAAGTCGTCAAAGTTGATAACAGCACA	9	AA	AA	AA	NN	AA	AA	GG	AA	NN	AA	NN	NN	AA	NN	NN	NN	NNAAAANNNNAA	AAAAAAAANNAA	AAAAAANNAAAAAANNNNNNAAAA	AAAAAANNAAAAAANNNNNNAAAAGGNNNNNN	AAAAAAAAAAAANNNNAA
5630	TGCAGGGTTCGCCTCTTTAGGCAAAGGCTAGCGGACTAAGCTGCA	9	CC	CC	CC	NN	CC	CC	CT	NN	NN	NN	NN	NN	NN	CC	CC	CC	NNCCCCNNNNNN	CCCCCCNNNNNN	CCCCCCNNCCCCNNNNNNNNNNNN	CCCCCCNNCCCCNNNNNNNNNNNNCTCCCCCC	CCCCCCCCCCNNNNNNNN
857	TGCAGGTAACCTATGAAGTCCTTAACAAGCTCACGTTTACAGAAC	9	AA	AA	AA	NN	NN	AA	GG	NN	NN	AA	AA	AA	AA	NN	NN	NN	NNNNAAAAAAAA	AAAAAANNNNAA	AAAAAANNNNAANNNNAAAAAAAA	AAAAAANNNNAANNNNAAAAAAAAGGNNNNNN	AAAAAANNAANNAAAAAA
38401	TGCAGGCCAGTTTCTCCCTAATGGCTGTCCCTGGGCACTATGTAA	9	AA	AA	NN	NN	AA	NN	AG	NN	NN	NN	AA	NN	AA	AA	AA	AA	NNAANNAANNAA	AAAANNNNNNNN	AAAANNNNAANNNNNNAANNAANN	AAAANNNNAANNNNNNAANNAANNAGAAAAAA	AAAANNAANNNNAANNAA
29306	TGCAGGTTATGTGGCAACTGCTTAAGCAAGCTGCCTTAATTCTAC	9	AA	NN	AA	NN	AA	NN	GG	AA	AA	AA	AA	NN	AA	NN	NN	NN	NNAANNAANNAA	AANNAAAAAAAA	AANNAANNAANNAAAAAANNAAAA	AANNAANNAANNAAAAAANNAAAAGGNNNNNN	AANNAAAANNAAAANNAA
1504	TGCAGGGTTTTAACTGTTGACCGATATATTGGTGAACGGTCCGGA	9	CC	CC	CC	NN	CC	CC	TT	NN	NN	NN	CC	CC	CC	NN	NN	NN	NNCCCCCCCCCC	CCCCCCNNNNNN	CCCCCCNNCCCCNNNNCCCCCCNN	CCCCCCNNCCCCNNNNCCCCCCNNTTNNNNNN	CCCCCCCCCCNNCCCCCC
10965	TGCAGGATGTAGTTGTTTCTTGGATGACCTCTTGTACCTGTTCTC	9	AA	AA	NN	AA	AA	AA	TT	NN	NN	NN	AA	AA	AA	NN	NN	NN	AAAAAAAAAAAA	AAAANNNNNNNN	AAAANNAAAAAANNNNAAAAAANN	AAAANNAAAAAANNNNAAAAAANNTTNNNNNN	AAAANNAAAANNAAAAAA
59974	TGCAGGGCGAAGGACGCCTAAGTTGTGGAAAAGGGAGTTTCTAAT	9	GG	GG	GG	NN	GG	GG	AA	GG	GG	GG	NN	NN	NN	NN	NN	NN	NNGGGGNNNNNN	GGGGGGGGGGGG	GGGGGGNNGGGGGGGGNNNNNNGG	GGGGGGNNGGGGGGGGNNNNNNGGAANNNNNN	GGGGGGGGGGGGNNNNNN
94349	TGCAGGATCTCTCGGTGAATCCCAGAACCGCGCCTTTTCTGCACC	9	NN	NN	NN	NN	CC	NN	TT	CC	NN	CC	CC	NN	CC	CC	CC	CC	NNCCNNCCNNCC	NNNNNNCCNNCC	NNNNNNNNCCNNCCNNCCNNCCCC	NNNNNNNNCCNNCCNNCCNNCCCCTTCCCCCC	NNNNNNCCNNCCCCNNCC
64734	TGCAGGTACAGAGGCAGTTGGTTGCGCTTGTTGGCAAACATCAGG	9	TT	NN	TT	TT	TT	TT	CC	NN	NN	NN	TT	TT	TT	NN	NN	NN	TTTTTTTTTTTT	TTNNTTNNNNNN	TTNNTTTTTTTTNNNNTTTTTTNN	TTNNTTTTTTTTNNNNTTTTTTNNCCNNNNNN	TTNNTTTTTTNNTTTTTT
39236	TGCAGGCGAGCATGATTGTTATGGCTGTGACTTTCCCTAAACAAG	9	AA	AA	AA	NN	AA	AA	TT	NN	NN	AA	AA	NN	AA	NN	NN	NN	NNAAAAAANNAA	AAAAAANNNNAA	AAAAAANNAAAANNNNAANNAAAA	AAAAAANNAAAANNNNAANNAAAATTNNNNNN	AAAAAAAAAANNAANNAA
59768	TGCAGGTGCAGAAGACGGTGATGTCCGCGGCGAGGATAGCTCTAC	9	TT	TT	TT	NN	NN	NN	CC	TT	TT	TT	TT	NN	TT	NN	NN	NN	NNNNNNTTNNTT	TTTTTTTTTTTT	TTTTTTNNNNNNTTTTTTNNTTTT	TTTTTTNNNNNNTTTTTTNNTTTTCCNNNNNN	TTTTTTNNNNTTTTNNTT
54167	TGCAGGTTTGTCAAGACCAAATAGAATGTTGTAACTCATCCACCC	9	TT	TT	NN	TT	TT	TT	CC	TT	NN	NN	TT	TT	NN	NN	NN	NN	TTTTTTTTTTNN	TTTTNNTTNNNN	TTTTNNTTTTTTTTNNTTTTNNNN	TTTTNNTTTTTTTTNNTTTTNNNNCCNNNNNN	TTTTNNTTTTTTTTTTNN
51965	TGCAGGGGGATCTTTCACCAAGTCTCCTCCCTGTGGCACTCCCAG	9	CC	CC	CC	NN	CC	NN	CT	NN	NN	NN	NN	NN	CC	CC	CC	CC	NNCCNNNNNNCC	CCCCCCNNNNNN	CCCCCCNNCCNNNNNNNNNNCCNN	CCCCCCNNCCNNNNNNNNNNCCNNCTCCCCCC	CCCCCCCCNNNNNNNNCC
45976	TGCAGGAATCTAAGCACTTTGTAAGTGCTGGAGGACTTGCATCAA	9	AA	AA	AA	NN	AA	AA	GG	NN	NN	NN	AA	AA	AA	NN	NN	NN	NNAAAAAAAAAA	AAAAAANNNNNN	AAAAAANNAAAANNNNAAAAAANN	AAAAAANNAAAANNNNAAAAAANNGGNNNNNN	AAAAAAAAAANNAAAAAA
45927	TGCAGGTCCTCAGGTTTCCTACCTGTTGCTGTTTCCTTCAGGTCT	9	TT	TT	NN	TT	TT	TT	CC	NN	NN	TT	TT	NN	TT	NN	NN	NN	TTTTTTTTNNTT	TTTTNNNNNNTT	TTTTNNTTTTTTNNNNTTNNTTTT	TTTTNNTTTTTTNNNNTTNNTTTTCCNNNNNN	TTTTNNTTTTNNTTNNTT
1498	TGCAGGATGAATACTGAAGACAATAACCCTTTTCGGGGGCCGACA	9	GG	NN	GG	GG	GG	NN	AG	NN	GG	GG	GG	NN	GG	NN	NN	NN	GGGGNNGGNNGG	GGNNGGNNGGGG	GGNNGGGGGGNNNNGGGGNNGGGG	GGNNGGGGGGNNNNGGGGNNGGGGAGNNNNNN	GGNNGGGGNNNNGGNNGG
22751	TGCAGGAAAAGGATTACAGTGTGGTTTCTAGCCTAGAAGAGGAGA	9	GG	GG	GG	NN	NN	GG	TT	GG	GG	GG	NN	GG	NN	NN	NN	NN	NNNNGGNNGGNN	GGGGGGGGGGGG	GGGGGGNNNNGGGGGGNNGGNNGG	GGGGGGNNNNGGGGGGNNGGNNGGTTNNNNNN	GGGGGGNNGGGGNNGGNN
58880	TGCAGGTGTATTTCAGAGTTCGGACCAATGCTGGCAGAAATTGGA	9	CC	CC	CC	NN	CC	CC	CT	CC	CC	NN	NN	NN	CC	NN	NN	NN	NNCCCCNNNNCC	CCCCCCCCCCNN	CCCCCCNNCCCCCCCCNNNNCCNN	CCCCCCNNCCCCCCCCNNNNCCNNCTNNNNNN	CCCCCCCCCCCCNNNNCC
3724	TGCAGGAATTGAATGCGGGCTGTCCGAACACTGGTAGTCTAGTGG	9	GG	GG	GG	NN	GG	GG	AG	NN	NN	NN	GG	GG	GG	NN	NN	NN	NNGGGGGGGGGG	GGGGGGNNNNNN	GGGGGGNNGGGGNNNNGGGGGGNN	GGGGGGNNGGGGNNNNGGGGGGNNAGNNNNNN	GGGGGGGGGGNNGGGGGG
13596	TGCAGGGTGAAGGATGCCCAAGTTGTGGCGATTTTCCAGCCTGCG	9	CC	CC	CC	NN	CC	CC	TT	CC	NN	NN	CC	CC	NN	NN	NN	NN	NNCCCCCCCCNN	CCCCCCCCNNNN	CCCCCCNNCCCCCCNNCCCCNNNN	CCCCCCNNCCCCCCNNCCCCNNNNTTNNNNNN	CCCCCCCCCCCCCCCCNN
37981	TGCAGGATGGTGTTTGCTTTGATACACTGCTGGTCCACCAGATAT	9	CC	CC	NN	NN	CC	CC	AA	CC	NN	CC	CC	NN	CC	NN	NN	NN	NNCCCCCCNNCC	CCCCNNCCNNCC	CCCCNNNNCCCCCCNNCCNNCCCC	CCCCNNNNCCCCCCNNCCNNCCCCAANNNNNN	CCCCNNCCCCCCCCNNCC
32470	TGCAGGCATTGCTCTCAGCCTTATGAAATGACTAACCCCTGGGGT	9	TT	TT	TT	NN	TT	TT	AA	NN	NN	NN	TT	TT	TT	NN	NN	NN	NNTTTTTTTTTT	TTTTTTNNNNNN	TTTTTTNNTTTTNNNNTTTTTTNN	TTTTTTNNTTTTNNNNTTTTTTNNAANNNNNN	TTTTTTTTTTNNTTTTTT
31048	TGCAGGCCTGGTTGGACTGGCAATATTTATCTACGGTTGTGCCCG	9	CC	CC	NN	CC	CC	NN	CT	NN	NN	NN	CC	NN	NN	CC	CC	CC	CCCCNNCCNNNN	CCCCNNNNNNNN	CCCCNNCCCCNNNNNNCCNNNNNN	CCCCNNCCCCNNNNNNCCNNNNNNCTCCCCCC	CCCCNNCCNNNNCCNNNN
87527	TGCAGGTCTAGTGGTCATGTAGCAGCTAGCACTTTTGCCTGTAGA	9	NN	NN	TT	TT	TT	TT	GT	NN	TT	NN	NN	NN	TT	NN	TT	TT	TTTTTTNNNNTT	NNNNTTNNTTNN	NNNNTTTTTTTTNNTTNNNNTTNN	NNNNTTTTTTTTNNTTNNNNTTNNGTNNTTTT	NNNNTTTTTTNNNNNNTT
63675	TGCAGGAAGATAAACTTGTAATGGCACACACTCCAATCTCTGGCT	9	TT	TT	TT	NN	NN	TT	GT	TT	TT	TT	TT	NN	NN	NN	NN	NN	NNNNTTTTNNNN	TTTTTTTTTTTT	TTTTTTNNNNTTTTTTTTNNNNTT	TTTTTTNNNNTTTTTTTTNNNNTTGTNNNNNN	TTTTTTNNTTTTTTNNNN
20313	TGCAGGCCTGGTCCACCATGCTAGCCTGGTCCACCCTGCTAGTCT	9	AA	AA	AA	NN	AA	AA	AC	NN	NN	NN	AA	AA	AA	NN	NN	NN	NNAAAAAAAAAA	AAAAAANNNNNN	AAAAAANNAAAANNNNAAAAAANN	AAAAAANNAAAANNNNAAAAAANNACNNNNNN	AAAAAAAAAANNAAAAAA
51146	TGCAGGACTCTCTCCCACTCTGAACCAGATTCTATTTATGGAGAG	9	GG	GG	GG	GG	NN	GG	CC	GG	GG	GG	NN	NN	NN	NN	NN	NN	GGNNGGNNNNNN	GGGGGGGGGGGG	GGGGGGGGNNGGGGGGNNNNNNGG	GGGGGGGGNNGGGGGGNNNNNNGGCCNNNNNN	GGGGGGNNGGGGNNNNNN
68417	TGCAGGGAGATCTTTTACCAAGCCTTTGATTATACTAACTGTCGT	9	NN	AA	AA	NN	AA	AA	AT	AA	NN	AA	NN	AA	AA	NN	NN	NN	NNAAAANNAAAA	NNAAAAAANNAA	NNAAAANNAAAAAANNNNAAAAAA	NNAAAANNAAAAAANNNNAAAAAAATNNNNNN	NNAAAAAAAAAANNAAAA
88479	TGCAGGTCTGAGCTGGTCATCCAATACTGTAGAATGGTATATGCA	9	NN	NN	NN	AA	AA	AA	TT	AA	NN	AA	AA	AA	AA	NN	NN	NN	AAAAAAAAAAAA	NNNNNNAANNAA	NNNNNNAAAAAAAANNAAAAAAAA	NNNNNNAAAAAAAANNAAAAAAAATTNNNNNN	NNNNNNAAAAAAAAAAAA
37663	TGCAGGTGTGGAGCACCAAAGCAAACCCCAGAGCACATCCTGCAG	9	CC	CC	CC	CC	CC	CC	TT	NN	NN	CC	CC	NN	NN	NN	NN	NN	CCCCCCCCNNNN	CCCCCCNNNNCC	CCCCCCCCCCCCNNNNCCNNNNCC	CCCCCCCCCCCCNNNNCCNNNNCCTTNNNNNN	CCCCCCCCCCNNCCNNNN
10869	TGCAGGTCGTACGTAGAACATTGATTGCTTACTAACTATTAGTGT	9	CC	CC	NN	CC	CC	CC	AC	NN	NN	CC	CC	CC	NN	NN	NN	NN	CCCCCCCCCCNN	CCCCNNNNNNCC	CCCCNNCCCCCCNNNNCCCCNNCC	CCCCNNCCCCCCNNNNCCCCNNCCACNNNNNN	CCCCNNCCCCNNCCCCNN
65080	TGCAGGAGAAATATCCTTAACTCTTGGGGTGATCTGAGTAATACA	9	GG	GG	GG	NN	NN	GG	AA	NN	GG	NN	GG	GG	GG	NN	NN	NN	NNNNGGGGGGGG	GGGGGGNNGGNN	GGGGGGNNNNGGNNGGGGGGGGNN	GGGGGGNNNNGGNNGGGGGGGGNNAANNNNNN	GGGGGGNNGGNNGGGGGG
25925	TGCAGGTGCAGCCAGTCGTATCCGTACTGGTATGGAGAATTAGGG	9	AA	NN	AA	NN	NN	AA	GG	NN	NN	NN	AA	AA	NN	AA	AA	AA	NNNNAAAAAANN	AANNAANNNNNN	AANNAANNNNAANNNNAAAANNNN	AANNAANNNNAANNNNAAAANNNNGGAAAAAA	AANNAANNAANNAAAANN
68638	TGCAGGTACTTGTTGCATTTCTAAATTTGACCTTGATATTCAGTA	9	NN	CC	NN	CC	CC	CC	CT	NN	NN	CC	CC	CC	CC	NN	NN	NN	CCCCCCCCCCCC	NNCCNNNNNNCC	NNCCNNCCCCCCNNNNCCCCCCCC	NNCCNNCCCCCCNNNNCCCCCCCCCTNNNNNN	NNCCNNCCCCNNCCCCCC
56285	TGCAGGCCTATTGTGCTATAGTGCTAGCAACCATATCTTGATAGA	9	CC	NN	NN	NN	CC	CC	TT	CC	CC	NN	CC	CC	CC	NN	NN	NN	NNCCCCCCCCCC	CCNNNNCCCCNN	CCNNNNNNCCCCCCCCCCCCCCNN	CCNNNNNNCCCCCCCCCCCCCCNNTTNNNNNN	CCNNNNCCCCCCCCCCCC
70995	TGCAGGAGAAAGTACTCACTCAAAAAGGACCAAATCTAAGCTAAG	9	NN	GG	GG	GG	GG	NN	TT	NN	NN	GG	NN	NN	NN	GG	GG	GG	GGGGNNNNNNNN	NNGGGGNNNNGG	NNGGGGGGGGNNNNNNNNNNNNGG	NNGGGGGGGGNNNNNNNNNNNNGGTTGGGGGG	NNGGGGGGNNNNNNNNNN
49849	TGCAGGACACCTTAAGGGTAGGGGTGGAGTACCCGCTTAGCCCCC	9	GG	GG	NN	NN	NN	GG	AA	GG	GG	GG	GG	NN	GG	NN	NN	NN	NNNNGGGGNNGG	GGGGNNGGGGGG	GGGGNNNNNNGGGGGGGGNNGGGG	GGGGNNNNNNGGGGGGGGNNGGGGAANNNNNN	GGGGNNNNGGGGGGNNGG
14955	TGCAGGTCATCTGCCGCCTTCGTGATGCTGTGCCACAAAAACGAC	9	GG	GG	NN	GG	GG	GG	AA	GG	NN	NN	GG	NN	GG	NN	NN	NN	GGGGGGGGNNGG	GGGGNNGGNNNN	GGGGNNGGGGGGGGNNGGNNGGNN	GGGGNNGGGGGGGGNNGGNNGGNNAANNNNNN	GGGGNNGGGGGGGGNNGG
67665	TGCAGGTGGGACTTTGCATGGCAGATTTTGCACATCAGACTTTGC	9	NN	GG	NN	GG	GG	GG	CC	NN	NN	GG	GG	GG	GG	NN	NN	NN	GGGGGGGGGGGG	NNGGNNNNNNGG	NNGGNNGGGGGGNNNNGGGGGGGG	NNGGNNGGGGGGNNNNGGGGGGGGCCNNNNNN	NNGGNNGGGGNNGGGGGG
57973	TGCAGGTACAATGAGGTTTTGAGTAACACCAGATTAGGCATAATT	9	GG	GG	NN	GG	GG	NN	TT	NN	NN	GG	GG	GG	GG	NN	NN	NN	GGGGNNGGGGGG	GGGGNNNNNNGG	GGGGNNGGGGNNNNNNGGGGGGGG	GGGGNNGGGGNNNNNNGGGGGGGGTTNNNNNN	GGGGNNGGNNNNGGGGGG
63714	TGCAGGATGAAGGACGCCCAAGTTGTGGATAAGGATTTTCCAGCC	9	AA	AA	AA	NN	NN	AA	GG	NN	NN	AA	AA	AA	AA	NN	NN	NN	NNNNAAAAAAAA	AAAAAANNNNAA	AAAAAANNNNAANNNNAAAAAAAA	AAAAAANNNNAANNNNAAAAAAAAGGNNNNNN	AAAAAANNAANNAAAAAA
52524	TGCAGGCCTTGTATAGCGATACCCACAGTTTAGACCATAGGTAAG	9	CC	CC	CC	NN	CC	CC	CT	NN	NN	NN	CC	CC	CC	NN	NN	NN	NNCCCCCCCCCC	CCCCCCNNNNNN	CCCCCCNNCCCCNNNNCCCCCCNN	CCCCCCNNCCCCNNNNCCCCCCNNCTNNNNNN	CCCCCCCCCCNNCCCCCC
53835	TGCAGGTGTACAGTGAGGCATGGACACCCACACATACCTGCATGT	9	AA	AA	AA	NN	AA	AA	AG	AA	AA	NN	AA	NN	NN	NN	NN	NN	NNAAAAAANNNN	AAAAAAAAAANN	AAAAAANNAAAAAAAAAANNNNNN	AAAAAANNAAAAAAAAAANNNNNNAGNNNNNN	AAAAAAAAAAAAAANNNN
55508	TGCAGGGAGATCTTTGACCAAGTCGTTGATGTTAACAACGGAAAG	9	GG	GG	GG	NN	GG	NN	CC	GG	GG	GG	GG	NN	NN	NN	NN	NN	NNGGNNGGNNNN	GGGGGGGGGGGG	GGGGGGNNGGNNGGGGGGNNNNGG	GGGGGGNNGGNNGGGGGGNNNNGGCCNNNNNN	GGGGGGGGNNGGGGNNNN
29052	TGCAGGAGGCTGCAGTTAAGTCAGCATTAGCTGTCAGTTTGTGAA	9	AA	AA	NN	AA	AA	NN	GG	AA	NN	NN	AA	AA	AA	NN	NN	NN	AAAANNAAAAAA	AAAANNAANNNN	AAAANNAAAANNAANNAAAAAANN	AAAANNAAAANNAANNAAAAAANNGGNNNNNN	AAAANNAANNAAAAAAAA
90900	TGCAGGGTGAAGGACGCCTTAGATACGGAAAAGGCGATTTTCTGG	9	NN	NN	NN	AA	NN	AA	TT	AA	AA	AA	AA	AA	AA	NN	NN	NN	AANNAAAAAAAA	NNNNNNAAAAAA	NNNNNNAANNAAAAAAAAAAAAAA	NNNNNNAANNAAAAAAAAAAAAAATTNNNNNN	NNNNNNNNAAAAAAAAAA
57065	TGCAGGCGCTGGTGAGTTCTTCGAAATCGAACTGATGCGAAATCT	9	AA	AA	AA	NN	AA	NN	GG	AA	NN	NN	NN	NN	NN	AA	AA	AA	NNAANNNNNNNN	AAAAAAAANNNN	AAAAAANNAANNAANNNNNNNNNN	AAAAAANNAANNAANNNNNNNNNNGGAAAAAA	AAAAAAAANNAANNNNNN
72114	TGCAGGTTGATGGAGTTGCCATGGGGAGCCCTCTAGGCTATATTT	9	NN	AA	AA	NN	AA	AA	CC	AA	NN	AA	AA	NN	NN	NN	AA	NN	NNAAAAAANNNN	NNAAAAAANNAA	NNAAAANNAAAAAANNAANNNNAA	NNAAAANNAAAAAANNAANNNNAACCNNAANN	NNAAAAAAAAAAAANNNN
10709	TGCAGGCCTAGTGGTTTCTCCCCGCCGACGGCTAATCAAGGGCAG	9	GG	GG	GG	NN	GG	GG	TT	NN	NN	GG	GG	NN	GG	NN	NN	NN	NNGGGGGGNNGG	GGGGGGNNNNGG	GGGGGGNNGGGGNNNNGGNNGGGG	GGGGGGNNGGGGNNNNGGNNGGGGTTNNNNNN	GGGGGGGGGGNNGGNNGG
23377	TGCAGGCGATTCAGTCAGCACTTAAGTAGGTCTTGCCACTGCCTA	9	GG	GG	GG	NN	GG	GG	GC	NN	GG	NN	GG	NN	GG	NN	NN	NN	NNGGGGGGNNGG	GGGGGGNNGGNN	GGGGGGNNGGGGNNGGGGNNGGNN	GGGGGGNNGGGGNNGGGGNNGGNNGCNNNNNN	GGGGGGGGGGNNGGNNGG
53399	TGCAGGGATTGTAACACCTATGAGTAGGAAAGATAAAACTGGCCC	9	AA	AA	NN	NN	AA	AA	CC	NN	NN	NN	AA	NN	AA	AA	AA	NN	NNAAAAAANNAA	AAAANNNNNNNN	AAAANNNNAAAANNNNAANNAANN	AAAANNNNAAAANNNNAANNAANNCCAAAANN	AAAANNAAAANNAANNAA
32080	TGCAGGCAGTAGGAGGAAGGATAGAAAAAGTGGAGAGAGGAAATG	9	GG	GG	GG	GG	GG	GG	AA	NN	NN	NN	GG	GG	NN	NN	NN	NN	GGGGGGGGGGNN	GGGGGGNNNNNN	GGGGGGGGGGGGNNNNGGGGNNNN	GGGGGGGGGGGGNNNNGGGGNNNNAANNNNNN	GGGGGGGGGGNNGGGGNN
66534	TGCAGGAAAACAGGAGAATCTCGCAGCGACGCGCAACTCCGCATT	9	NN	AA	AA	NN	AA	NN	CC	NN	NN	NN	NN	AA	AA	AA	AA	AA	NNAANNNNAAAA	NNAAAANNNNNN	NNAAAANNAANNNNNNNNAAAANN	NNAAAANNAANNNNNNNNAAAANNCCAAAAAA	NNAAAAAANNNNNNAAAA
50070	TGCAGGGGGAGATACAACACATTTAACTTTTCAAACATGTGCACT	9	TT	NN	NN	NN	TT	NN	AA	NN	NN	NN	TT	TT	TT	TT	TT	TT	NNTTNNTTTTTT	TTNNNNNNNNNN	TTNNNNNNTTNNNNNNTTTTTTNN	TTNNNNNNTTNNNNNNTTTTTTNNAATTTTTT	TTNNNNTTNNNNTTTTTT
74496	TGCAGGTCCTCTTTCCTTGGCAGCTTCATTAGATATCCTTCTCTC	9	NN	AA	AA	NN	NN	NN	AG	AA	NN	NN	AA	NN	AA	AA	AA	AA	NNNNNNAANNAA	NNAAAAAANNNN	NNAAAANNNNNNAANNAANNAANN	NNAAAANNNNNNAANNAANNAANNAGAAAAAA	NNAAAANNNNAAAANNAA
59169	TGCAGGAACGCCTCACTCTTGGCGGGCATATGACTTTATTAACTG	9	GG	GG	GG	NN	GG	GG	AA	GG	NN	NN	NN	GG	GG	NN	NN	NN	NNGGGGNNGGGG	GGGGGGGGNNNN	GGGGGGNNGGGGGGNNNNGGGGNN	GGGGGGNNGGGGGGNNNNGGGGNNAANNNNNN	GGGGGGGGGGGGNNGGGG
74768	TGCAGGACACTCTTGTGTGTTCTCTCCTGACTGTCCCTACATGAC	9	NN	CC	NN	NN	CC	CC	AA	NN	CC	NN	CC	NN	CC	NN	CC	CC	NNCCCCCCNNCC	NNCCNNNNCCNN	NNCCNNNNCCCCNNCCCCNNCCNN	NNCCNNNNCCCCNNCCCCNNCCNNAANNCCCC	NNCCNNCCCCNNCCNNCC
47561	TGCAGGCTGCTGCTGGAAAACGAACTTTTCTTTGTTGAAAAATTA	9	TT	TT	TT	TT	NN	TT	CC	NN	NN	NN	TT	NN	NN	NN	TT	TT	TTNNTTTTNNNN	TTTTTTNNNNNN	TTTTTTTTNNTTNNNNTTNNNNNN	TTTTTTTTNNTTNNNNTTNNNNNNCCNNTTTT	TTTTTTNNTTNNTTNNNN
46943	TGCAGGGATCCTATTTATTGTGTCTGTGCATTCCATAGCACCTGC	9	CC	CC	CC	CC	CC	CC	AA	NN	NN	NN	CC	NN	CC	NN	NN	NN	CCCCCCCCNNCC	CCCCCCNNNNNN	CCCCCCCCCCCCNNNNCCNNCCNN	CCCCCCCCCCCCNNNNCCNNCCNNAANNNNNN	CCCCCCCCCCNNCCNNCC
586	TGCAGGGGAAGAATCGTATTTTATGCATGCTGGGTTGATTTTCTT	9	GG	GG	NN	NN	GG	GG	AA	GG	GG	NN	GG	NN	GG	NN	NN	NN	NNGGGGGGNNGG	GGGGNNGGGGNN	GGGGNNNNGGGGGGGGGGNNGGNN	GGGGNNNNGGGGGGGGGGNNGGNNAANNNNNN	GGGGNNGGGGGGGGNNGG
16591	TGCAGGATAGCAACTGTGAGAAGTCATTTAAAGAAGAGATTATTC	9	CC	CC	CC	NN	CC	NN	TT	NN	NN	CC	NN	NN	NN	CC	CC	CC	NNCCNNNNNNNN	CCCCCCNNNNCC	CCCCCCNNCCNNNNNNNNNNNNCC	CCCCCCNNCCNNNNNNNNNNNNCCTTCCCCCC	CCCCCCCCNNNNNNNNNN
89039	TGCAGGGCCGTGAAGGCCAGTGGTTCTTAGACAGCGGAGGCCCAG	9	NN	NN	NN	NN	GG	NN	AA	GG	GG	NN	GG	GG	GG	GG	GG	NN	NNGGNNGGGGGG	NNNNNNGGGGNN	NNNNNNNNGGNNGGGGGGGGGGNN	NNNNNNNNGGNNGGGGGGGGGGNNAAGGGGNN	NNNNNNGGNNGGGGGGGG
2915	TGCAGGCCTGATACAGCCTGTGGGCTGGACGTTTCTCATGGCTGT	9	TT	TT	TT	NN	TT	TT	CC	NN	NN	NN	TT	TT	TT	NN	NN	NN	NNTTTTTTTTTT	TTTTTTNNNNNN	TTTTTTNNTTTTNNNNTTTTTTNN	TTTTTTNNTTTTNNNNTTTTTTNNCCNNNNNN	TTTTTTTTTTNNTTTTTT
60023	TGCAGGAAAATAATATGCCAATGAAGTGCCTCCTCACATCCTCAC	9	AA	AA	NN	NN	AA	NN	AT	AA	AA	NN	NN	NN	NN	AA	AA	AA	NNAANNNNNNNN	AAAANNAAAANN	AAAANNNNAANNAAAANNNNNNNN	AAAANNNNAANNAAAANNNNNNNNATAAAAAA	AAAANNAANNAANNNNNN
69288	TGCAGGTTTGTGCGTATGTGCCTGCAGGTGTGTATGTGTGCCTGC	9	NN	CC	NN	CC	CC	CC	TT	CC	NN	CC	CC	NN	CC	NN	NN	NN	CCCCCCCCNNCC	NNCCNNCCNNCC	NNCCNNCCCCCCCCNNCCNNCCCC	NNCCNNCCCCCCCCNNCCNNCCCCTTNNNNNN	NNCCNNCCCCCCCCNNCC
30215	TGCAGGTTTTTCTTCTCCGTCTTCGCTTTCTGGAATAGCCTCCCA	9	TT	TT	TT	NN	TT	TT	CC	NN	NN	TT	TT	NN	TT	NN	NN	NN	NNTTTTTTNNTT	TTTTTTNNNNTT	TTTTTTNNTTTTNNNNTTNNTTTT	TTTTTTNNTTTTNNNNTTNNTTTTCCNNNNNN	TTTTTTTTTTNNTTNNTT
16520	TGCAGGGTGGTAGAATGAGCAATAGGAAAAGAACCACACTGGTTA	9	AA	AA	AA	AA	AA	AA	GG	NN	NN	NN	AA	NN	AA	NN	NN	NN	AAAAAAAANNAA	AAAAAANNNNNN	AAAAAAAAAAAANNNNAANNAANN	AAAAAAAAAAAANNNNAANNAANNGGNNNNNN	AAAAAAAAAANNAANNAA
35146	TGCAGGAGACTTGTGGTGGGGCGCCATGGCCGCCTGCATCTGTAA	9	CC	CC	CC	NN	CC	CC	CT	CC	CC	NN	NN	NN	CC	NN	NN	NN	NNCCCCNNNNCC	CCCCCCCCCCNN	CCCCCCNNCCCCCCCCNNNNCCNN	CCCCCCNNCCCCCCCCNNNNCCNNCTNNNNNN	CCCCCCCCCCCCNNNNCC
54160	TGCAGGCCCTGCAAGATGGACAGCCCTGGCCCCTGGGGGGCCGGC	9	GG	GG	GG	NN	GG	GG	AA	NN	NN	NN	GG	GG	GG	NN	NN	NN	NNGGGGGGGGGG	GGGGGGNNNNNN	GGGGGGNNGGGGNNNNGGGGGGNN	GGGGGGNNGGGGNNNNGGGGGGNNAANNNNNN	GGGGGGGGGGNNGGGGGG
65802	TGCAGGAAAGACGTTTGCACGTTAACTGACACGCTGGCCTGCAAG	9	NN	AA	AA	AA	AA	NN	AG	NN	NN	AA	AA	AA	AA	NN	NN	NN	AAAANNAAAAAA	NNAAAANNNNAA	NNAAAAAAAANNNNNNAAAAAAAA	NNAAAAAAAANNNNNNAAAAAAAAAGNNNNNN	NNAAAAAANNNNAAAAAA
24064	TGCAGGTGTGTGGAGTTTTGTATGACGCATAACTGCCCCTTTAGG	9	CC	CC	CC	CC	CC	NN	TT	CC	CC	NN	NN	NN	CC	NN	NN	NN	CCCCNNNNNNCC	CCCCCCCCCCNN	CCCCCCCCCCNNCCCCNNNNCCNN	CCCCCCCCCCNNCCCCNNNNCCNNTTNNNNNN	CCCCCCCCNNCCNNNNCC
3863	TGCAGGGAGTACTAGTAGCGTGTGATATAGAGAGACATTACCTGT	9	AA	AA	AA	AA	AA	AA	GG	NN	NN	NN	AA	NN	AA	NN	NN	NN	AAAAAAAANNAA	AAAAAANNNNNN	AAAAAAAAAAAANNNNAANNAANN	AAAAAAAAAAAANNNNAANNAANNGGNNNNNN	AAAAAAAAAANNAANNAA
9296	TGCAGGACACCTCAAGGGCAGGGGTGATGTACCCGCTTAGCCGCC	9	CC	CC	CC	CC	NN	CC	CT	NN	NN	NN	CC	CC	CC	NN	NN	NN	CCNNCCCCCCCC	CCCCCCNNNNNN	CCCCCCCCNNCCNNNNCCCCCCNN	CCCCCCCCNNCCNNNNCCCCCCNNCTNNNNNN	CCCCCCNNCCNNCCCCCC
61765	TGCAGGGTGAAGGACATCTATGTTGTGGATAAGATGATTTTCCAG	9	TT	TT	TT	NN	TT	TT	CC	TT	NN	NN	TT	NN	TT	NN	NN	NN	NNTTTTTTNNTT	TTTTTTTTNNNN	TTTTTTNNTTTTTTNNTTNNTTNN	TTTTTTNNTTTTTTNNTTNNTTNNCCNNNNNN	TTTTTTTTTTTTTTNNTT
8854	TGCAGGTGGTTGCCTTAGGGAGGCTGGCAACACGGAGTTCCAGGC	9	GG	GG	GG	NN	GG	GG	AG	NN	NN	GG	GG	NN	GG	NN	NN	NN	NNGGGGGGNNGG	GGGGGGNNNNGG	GGGGGGNNGGGGNNNNGGNNGGGG	GGGGGGNNGGGGNNNNGGNNGGGGAGNNNNNN	GGGGGGGGGGNNGGNNGG
38896	TGCAGGACTAAGAACATCTGACCATTAAATTATATCAAAACCTGA	9	CC	CC	CC	CC	CC	CC	TT	CC	NN	CC	NN	NN	NN	NN	NN	NN	CCCCCCNNNNNN	CCCCCCCCNNCC	CCCCCCCCCCCCCCNNNNNNNNCC	CCCCCCCCCCCCCCNNNNNNNNCCTTNNNNNN	CCCCCCCCCCCCNNNNNN
8995	TGCAGGAATATCACGAACAAAAGCATTTAAGTAGACGAGAAAGAG	9	CC	CC	CC	CC	CC	NN	TT	NN	NN	CC	NN	CC	CC	NN	NN	NN	CCCCNNNNCCCC	CCCCCCNNNNCC	CCCCCCCCCCNNNNNNNNCCCCCC	CCCCCCCCCCNNNNNNNNCCCCCCTTNNNNNN	CCCCCCCCNNNNNNCCCC
27549	TGCAGGCCAGCGTGTCCTGGACTGTTATTGTGATCCAACATCTTG	9	CC	CC	CC	CC	CC	CC	CT	NN	NN	NN	CC	NN	CC	NN	NN	NN	CCCCCCCCNNCC	CCCCCCNNNNNN	CCCCCCCCCCCCNNNNCCNNCCNN	CCCCCCCCCCCCNNNNCCNNCCNNCTNNNNNN	CCCCCCCCCCNNCCNNCC
1192	TGCAGGAATGTGAAAATTAAAGAGGAATAATGTTGTTAGTTCCTG	9	GG	NN	NN	GG	GG	GG	AA	GG	NN	NN	GG	GG	GG	NN	NN	NN	GGGGGGGGGGGG	GGNNNNGGNNNN	GGNNNNGGGGGGGGNNGGGGGGNN	GGNNNNGGGGGGGGNNGGGGGGNNAANNNNNN	GGNNNNGGGGGGGGGGGG
54007	TGCAGGAGTTTGTACATTATAGAATAATAGTATTATTGTCAGTTC	9	GG	GG	GG	NN	GG	GG	AG	NN	NN	NN	NN	NN	NN	GG	GG	GG	NNGGGGNNNNNN	GGGGGGNNNNNN	GGGGGGNNGGGGNNNNNNNNNNNN	GGGGGGNNGGGGNNNNNNNNNNNNAGGGGGGG	GGGGGGGGGGNNNNNNNN
83742	TGCAGGTTGAACACAGCTATCTAATAATGTATAAAGAAAATATAT	9	NN	NN	CC	NN	NN	CC	AA	CC	NN	NN	NN	CC	CC	CC	CC	CC	NNNNCCNNCCCC	NNNNCCCCNNNN	NNNNCCNNNNCCCCNNNNCCCCNN	NNNNCCNNNNCCCCNNNNCCCCNNAACCCCCC	NNNNCCNNCCCCNNCCCC
100808	TGCAGGGAGTTTTGAACCCTGGTGTGCAGAAATTGCGTACAGATA	9	NN	NN	NN	TT	NN	TT	CC	NN	NN	NN	TT	TT	TT	TT	TT	TT	TTNNTTTTTTTT	NNNNNNNNNNNN	NNNNNNTTNNTTNNNNTTTTTTNN	NNNNNNTTNNTTNNNNTTTTTTNNCCTTTTTT	NNNNNNNNTTNNTTTTTT
18701	TGCAGGACAGCAAGGAGGTAATGAAAATAGCAATACAAAAGAACT	9	AA	AA	AA	NN	NN	AA	AG	NN	NN	AA	NN	NN	NN	AA	AA	AA	NNNNAANNNNNN	AAAAAANNNNAA	AAAAAANNNNAANNNNNNNNNNAA	AAAAAANNNNAANNNNNNNNNNAAAGAAAAAA	AAAAAANNAANNNNNNNN
56148	TGCAGGGAGTTCTTCAGGGAGGAGTACTGTCCCCAACACTATTCC	9	TT	NN	NN	TT	TT	TT	CC	TT	NN	NN	TT	TT	TT	NN	NN	NN	TTTTTTTTTTTT	TTNNNNTTNNNN	TTNNNNTTTTTTTTNNTTTTTTNN	TTNNNNTTTTTTTTNNTTTTTTNNCCNNNNNN	TTNNNNTTTTTTTTTTTT
52849	TGCAGGAAAAAAAATATCTTTAACTCCGGGACTATCTGGACAAGA	9	GG	GG	NN	GG	GG	GG	TT	NN	NN	GG	GG	NN	GG	NN	NN	NN	GGGGGGGGNNGG	GGGGNNNNNNGG	GGGGNNGGGGGGNNNNGGNNGGGG	GGGGNNGGGGGGNNNNGGNNGGGGTTNNNNNN	GGGGNNGGGGNNGGNNGG
34752	TGCAGGCAATGAGTTCGACCCCATGGAGGCATAAGTTTAACCACG	9	CC	CC	CC	NN	NN	CC	AC	CC	CC	CC	CC	NN	NN	NN	NN	NN	NNNNCCCCNNNN	CCCCCCCCCCCC	CCCCCCNNNNCCCCCCCCNNNNCC	CCCCCCNNNNCCCCCCCCNNNNCCACNNNNNN	CCCCCCNNCCCCCCNNNN
41223	TGCAGGAACTGCGCAGACAGCCTTCCACTAAGGCACGACACGACA	9	TT	TT	TT	TT	TT	NN	GG	TT	TT	TT	NN	NN	NN	NN	NN	NN	TTTTNNNNNNNN	TTTTTTTTTTTT	TTTTTTTTTTNNTTTTNNNNNNTT	TTTTTTTTTTNNTTTTNNNNNNTTGGNNNNNN	TTTTTTTTNNTTNNNNNN
32787	TGCAGGAGTGAAAGCAGCATTATATGCAGGCAATTTATTTCTTTG	9	AA	AA	AA	AA	AA	AA	GG	NN	NN	NN	NN	AA	NN	NN	NN	AA	AAAAAANNAANN	AAAAAANNNNNN	AAAAAAAAAAAANNNNNNAANNNN	AAAAAAAAAAAANNNNNNAANNNNGGNNNNAA	AAAAAAAAAANNNNAANN
12004	TGCAGGATCAACTGTTCGCCAGTTATAAGTTAATCTAATCAACAT	9	CC	CC	CC	CC	NN	CC	CT	NN	CC	NN	NN	CC	CC	NN	NN	NN	CCNNCCNNCCCC	CCCCCCNNCCNN	CCCCCCCCNNCCNNCCNNCCCCNN	CCCCCCCCNNCCNNCCNNCCCCNNCTNNNNNN	CCCCCCNNCCNNNNCCCC
53609	TGCAGGGACCACCAAATGATCACGCCCCTGGTGCAAAACGTACTG	9	GG	GG	GG	NN	GG	GG	AA	NN	NN	GG	GG	NN	GG	NN	NN	NN	NNGGGGGGNNGG	GGGGGGNNNNGG	GGGGGGNNGGGGNNNNGGNNGGGG	GGGGGGNNGGGGNNNNGGNNGGGGAANNNNNN	GGGGGGGGGGNNGGNNGG
2966	TGCAGGATTATCTTGGAGATGATGGTATGACGTGTTACACATCGA	9	GG	NN	NN	NN	GG	NN	AG	GG	NN	GG	GG	NN	NN	GG	GG	GG	NNGGNNGGNNNN	GGNNNNGGNNGG	GGNNNNNNGGNNGGNNGGNNNNGG	GGNNNNNNGGNNGGNNGGNNNNGGAGGGGGGG	GGNNNNGGNNGGGGNNNN
23443	TGCAGGTCTTCGCACCGTGATCCTGCCTTCGGGTCATGCGTTCAG	9	CC	NN	CC	NN	NN	CC	TT	NN	CC	CC	CC	CC	CC	NN	NN	NN	NNNNCCCCCCCC	CCNNCCNNCCCC	CCNNCCNNNNCCNNCCCCCCCCCC	CCNNCCNNNNCCNNCCCCCCCCCCTTNNNNNN	CCNNCCNNCCNNCCCCCC
27929	TGCAGGCCAGATTCACCAGTTAATCTGCAACAGCTCGAATCTGCT	9	CC	CC	CC	NN	NN	NN	TT	CC	NN	CC	NN	NN	NN	CC	CC	CC	NNNNNNNNNNNN	CCCCCCCCNNCC	CCCCCCNNNNNNCCNNNNNNNNCC	CCCCCCNNNNNNCCNNNNNNNNCCTTCCCCCC	CCCCCCNNNNCCNNNNNN
88962	TGCAGGGTGGAGGACGCCCAAATCATTCATCACGCAATCTAATTG	9	NN	NN	NN	NN	NN	CC	CT	CC	CC	NN	CC	CC	NN	CC	CC	CC	NNNNCCCCCCNN	NNNNNNCCCCNN	NNNNNNNNNNCCCCCCCCCCNNNN	NNNNNNNNNNCCCCCCCCCCNNNNCTCCCCCC	NNNNNNNNCCCCCCCCNN
1127	TGCAGGAACACCTACTCACTACAAACTTGTCTCCCTTTCACAATG	9	GG	GG	GG	GG	GG	GG	AG	NN	NN	NN	GG	NN	GG	NN	NN	NN	GGGGGGGGNNGG	GGGGGGNNNNNN	GGGGGGGGGGGGNNNNGGNNGGNN	GGGGGGGGGGGGNNNNGGNNGGNNAGNNNNNN	GGGGGGGGGGNNGGNNGG
42981	TGCAGGCATTATCACTGCTCCTTCCAACACCTGGAGGCATTATCA	9	CC	CC	CC	NN	NN	NN	TT	NN	CC	CC	CC	CC	CC	NN	NN	NN	NNNNNNCCCCCC	CCCCCCNNCCCC	CCCCCCNNNNNNNNCCCCCCCCCC	CCCCCCNNNNNNNNCCCCCCCCCCTTNNNNNN	CCCCCCNNNNNNCCCCCC
4746	TGCAGGAGATTCCGTCCAAACTGGTTTGTTTGAGCTTAACAAGAT	9	CC	CC	CC	NN	CC	CC	TT	NN	NN	CC	CC	NN	CC	NN	NN	NN	NNCCCCCCNNCC	CCCCCCNNNNCC	CCCCCCNNCCCCNNNNCCNNCCCC	CCCCCCNNCCCCNNNNCCNNCCCCTTNNNNNN	CCCCCCCCCCNNCCNNCC
53656	TGCAGGCGCGCAGACCTTACTTTAAGTAGGTCATGGCATAGCCGA	9	CC	CC	CC	NN	CC	CC	TT	CC	CC	CC	NN	NN	NN	NN	NN	NN	NNCCCCNNNNNN	CCCCCCCCCCCC	CCCCCCNNCCCCCCCCNNNNNNCC	CCCCCCNNCCCCCCCCNNNNNNCCTTNNNNNN	CCCCCCCCCCCCNNNNNN
63430	TGCAGGAAGCATTAGCACAGAAAAGATAGGAAGTTATGAAAATCA	9	AA	AA	NN	AA	AA	AA	CC	NN	NN	NN	AA	AA	AA	NN	NN	NN	AAAAAAAAAAAA	AAAANNNNNNNN	AAAANNAAAAAANNNNAAAAAANN	AAAANNAAAAAANNNNAAAAAANNCCNNNNNN	AAAANNAAAANNAAAAAA
36558	TGCAGGGTGATGGACGCCCAAGTTGTTGATAAGGCGATTTTCTAG	9	TT	TT	TT	TT	TT	NN	AT	TT	NN	TT	NN	TT	NN	NN	NN	NN	TTTTNNNNTTNN	TTTTTTTTNNTT	TTTTTTTTTTNNTTNNNNTTNNTT	TTTTTTTTTTNNTTNNNNTTNNTTATNNNNNN	TTTTTTTTNNTTNNTTNN
27628	TGCAGGGATATCTTTAAGAGGGTGCCACGACATGTTACGTATCCA	9	AA	AA	AA	NN	NN	AA	AC	NN	NN	AA	AA	AA	AA	NN	NN	NN	NNNNAAAAAAAA	AAAAAANNNNAA	AAAAAANNNNAANNNNAAAAAAAA	AAAAAANNNNAANNNNAAAAAAAAACNNNNNN	AAAAAANNAANNAAAAAA
70784	TGCAGGTTGCAGCCCTTCAGCAGGTTGAGGCCCTCCAGCAGGTTG	9	NN	GG	GG	NN	GG	GG	AA	NN	NN	GG	NN	NN	NN	GG	GG	GG	NNGGGGNNNNNN	NNGGGGNNNNGG	NNGGGGNNGGGGNNNNNNNNNNGG	NNGGGGNNGGGGNNNNNNNNNNGGAAGGGGGG	NNGGGGGGGGNNNNNNNN
43361	TGCAGGAATTAATATTCAGCACCACTTCGTCTGAGATTGTTGGAT	9	GG	GG	GG	NN	GG	GG	AG	NN	GG	NN	GG	NN	GG	NN	NN	NN	NNGGGGGGNNGG	GGGGGGNNGGNN	GGGGGGNNGGGGNNGGGGNNGGNN	GGGGGGNNGGGGNNGGGGNNGGNNAGNNNNNN	GGGGGGGGGGNNGGNNGG
100298	TGCAGGGCACTTTCTATAGTTCCCTTTGTTCGTTCAATCGGGAAA	9	NN	NN	NN	GG	GG	GG	GT	NN	NN	NN	GG	NN	GG	GG	GG	GG	GGGGGGGGNNGG	NNNNNNNNNNNN	NNNNNNGGGGGGNNNNGGNNGGNN	NNNNNNGGGGGGNNNNGGNNGGNNGTGGGGGG	NNNNNNGGGGNNGGNNGG
56003	TGCAGGAAAGTTAGTGTTTGTTTTTCTTCACAGAAATGCCATGTC	9	AA	AA	AA	AA	NN	NN	TT	AA	AA	AA	NN	AA	NN	NN	NN	NN	AANNNNNNAANN	AAAAAAAAAAAA	AAAAAAAANNNNAAAANNAANNAA	AAAAAAAANNNNAAAANNAANNAATTNNNNNN	AAAAAANNNNAANNAANN
33933	TGCAGGACTATTGTCTGATTGTACGATTGTGTTTCGTAGAATGCT	9	TT	NN	TT	TT	TT	TT	CC	NN	NN	NN	TT	TT	TT	NN	NN	NN	TTTTTTTTTTTT	TTNNTTNNNNNN	TTNNTTTTTTTTNNNNTTTTTTNN	TTNNTTTTTTTTNNNNTTTTTTNNCCNNNNNN	TTNNTTTTTTNNTTTTTT
41518	TGCAGGATTATTTTCTTTGCCAGTTTCACCAGATACCATGTGGAC	9	AA	NN	NN	AA	AA	AA	AC	NN	NN	AA	AA	AA	AA	NN	NN	NN	AAAAAAAAAAAA	AANNNNNNNNAA	AANNNNAAAAAANNNNAAAAAAAA	AANNNNAAAAAANNNNAAAAAAAAACNNNNNN	AANNNNAAAANNAAAAAA
68810	TGCAGGACGTCTATGGAGAGGGCCTTGTCCATGGACCAGTTCAAC	9	NN	GG	GG	GG	NN	GG	AA	NN	NN	GG	GG	GG	GG	NN	NN	NN	GGNNGGGGGGGG	NNGGGGNNNNGG	NNGGGGGGNNGGNNNNGGGGGGGG	NNGGGGGGNNGGNNNNGGGGGGGGAANNNNNN	NNGGGGNNGGNNGGGGGG
110784	TGCAGGGTGAAGGACGCCCAAGTTGTGGATAAGGAAATTGAAAAA	9	NN	NN	NN	NN	GG	GG	TT	NN	NN	NN	GG	GG	GG	GG	GG	GG	NNGGGGGGGGGG	NNNNNNNNNNNN	NNNNNNNNGGGGNNNNGGGGGGNN	NNNNNNNNGGGGNNNNGGGGGGNNTTGGGGGG	NNNNNNGGGGNNGGGGGG
53154	TGCAGGGGGTTTTCAAATTCTGATATGCAAGGATTGTAAAGCTTG	10	TT	TT	TT	TT	TT	TT	AA	NN	NN	NN	TT	TT	TT	NN	NN	NN	TTTTTTTTTTTT	TTTTTTNNNNNN	TTTTTTTTTTTTNNNNTTTTTTNN	TTTTTTTTTTTTNNNNTTTTTTNNAANNNNNN	TTTTTTTTTTNNTTTTTT
19054	TGCAGGTCTTCCTTTTTGGGGTTCATCTCAGGTCTAACATTATCT	10	CC	CC	CC	NN	NN	CC	AC	NN	NN	CC	NN	NN	CC	CC	CC	CC	NNNNCCNNNNCC	CCCCCCNNNNCC	CCCCCCNNNNCCNNNNNNNNCCCC	CCCCCCNNNNCCNNNNNNNNCCCCACCCCCCC	CCCCCCNNCCNNNNNNCC
22929	TGCAGGAAGGTCACACAAAAATCATTTATGTAGATGAGAAAGAGA	10	GG	GG	GG	GG	GG	GG	AA	NN	NN	NN	GG	NN	NN	GG	GG	NN	GGGGGGGGNNNN	GGGGGGNNNNNN	GGGGGGGGGGGGNNNNGGNNNNNN	GGGGGGGGGGGGNNNNGGNNNNNNAAGGGGNN	GGGGGGGGGGNNGGNNNN
16091	TGCAGGCACTTGTTGTTAGTCAGTCTGCCTGCCCAAGGTATTTGC	10	TT	TT	TT	TT	TT	TT	CC	NN	NN	TT	TT	NN	TT	NN	NN	NN	TTTTTTTTNNTT	TTTTTTNNNNTT	TTTTTTTTTTTTNNNNTTNNTTTT	TTTTTTTTTTTTNNNNTTNNTTTTCCNNNNNN	TTTTTTTTTTNNTTNNTT
16292	TGCAGGCATACCTGCCTACCTGAAAATTTTACTTTCAGTGACAAG	10	CC	CC	NN	CC	CC	CC	TT	CC	NN	NN	CC	CC	CC	NN	NN	NN	CCCCCCCCCCCC	CCCCNNCCNNNN	CCCCNNCCCCCCCCNNCCCCCCNN	CCCCNNCCCCCCCCNNCCCCCCNNTTNNNNNN	CCCCNNCCCCCCCCCCCC
69171	TGCAGGCAGTACGTTGGAAGTGGCCCGTGTCTAGCCCTCCGTTGT	10	NN	TT	TT	TT	TT	TT	CC	TT	TT	NN	TT	NN	TT	NN	NN	NN	TTTTTTTTNNTT	NNTTTTTTTTNN	NNTTTTTTTTTTTTTTTTNNTTNN	NNTTTTTTTTTTTTTTTTNNTTNNCCNNNNNN	NNTTTTTTTTTTTTNNTT
62892	TGCAGGTTCTAAATAATTTCCCACTAATCCGAAGACAAACTAGAC	10	CC	CC	CC	CC	CC	CC	AA	NN	NN	CC	CC	NN	CC	NN	NN	NN	CCCCCCCCNNCC	CCCCCCNNNNCC	CCCCCCCCCCCCNNNNCCNNCCCC	CCCCCCCCCCCCNNNNCCNNCCCCAANNNNNN	CCCCCCCCCCNNCCNNCC
89476	TGCAGGAGAGGAGACGGGAAGCGCTTATGGAGTAATTCTAGAGCT	10	NN	NN	NN	GG	GG	GG	TT	GG	NN	NN	GG	NN	GG	GG	GG	GG	GGGGGGGGNNGG	NNNNNNGGNNNN	NNNNNNGGGGGGGGNNGGNNGGNN	NNNNNNGGGGGGGGNNGGNNGGNNTTGGGGGG	NNNNNNGGGGGGGGNNGG
62819	TGCAGGAAGAGACCCGGCAGAAGCTAGAAATAATGGTTGAAGTTT	10	CC	NN	CC	CC	NN	CC	AA	CC	NN	NN	CC	NN	NN	CC	CC	CC	CCNNCCCCNNNN	CCNNCCCCNNNN	CCNNCCCCNNCCCCNNCCNNNNNN	CCNNCCCCNNCCCCNNCCNNNNNNAACCCCCC	CCNNCCNNCCCCCCNNNN
61648	TGCAGGATTATACGGAACAATGATCACACTATCAACCCTGCTGCA	10	GG	GG	GG	NN	GG	GG	AG	GG	NN	GG	GG	NN	GG	NN	NN	NN	NNGGGGGGNNGG	GGGGGGGGNNGG	GGGGGGNNGGGGGGNNGGNNGGGG	GGGGGGNNGGGGGGNNGGNNGGGGAGNNNNNN	GGGGGGGGGGGGGGNNGG
46742	TGCAGGAAAATAGGCCTATTTTATTAACACTTGAGTTGACATTTT	10	AA	AA	NN	AA	AA	AA	GG	AA	NN	NN	AA	AA	AA	NN	NN	NN	AAAAAAAAAAAA	AAAANNAANNNN	AAAANNAAAAAAAANNAAAAAANN	AAAANNAAAAAAAANNAAAAAANNGGNNNNNN	AAAANNAAAAAAAAAAAA
80255	TGCAGGAATTAATATTCAGCACCAATTCGTATGATGTATAGGCTT	10	NN	CC	CC	CC	CC	CC	AA	NN	CC	NN	CC	CC	CC	NN	NN	NN	CCCCCCCCCCCC	NNCCCCNNCCNN	NNCCCCCCCCCCNNCCCCCCCCNN	NNCCCCCCCCCCNNCCCCCCCCNNAANNNNNN	NNCCCCCCCCNNCCCCCC
35653	TGCAGGGCTAGTGATCTTATGTTCGAGTCGCCATCGAGCCAGGAT	10	GG	GG	GG	NN	GG	GG	TT	NN	NN	GG	GG	GG	GG	NN	NN	NN	NNGGGGGGGGGG	GGGGGGNNNNGG	GGGGGGNNGGGGNNNNGGGGGGGG	GGGGGGNNGGGGNNNNGGGGGGGGTTNNNNNN	GGGGGGGGGGNNGGGGGG
39788	TGCAGGAGAGACAAGACGTCGGTTTCATAAATCTCTCGCTGGCCC	10	GG	GG	NN	GG	NN	GG	AG	NN	GG	GG	GG	GG	GG	NN	NN	NN	GGNNGGGGGGGG	GGGGNNNNGGGG	GGGGNNGGNNGGNNGGGGGGGGGG	GGGGNNGGNNGGNNGGGGGGGGGGAGNNNNNN	GGGGNNNNGGNNGGGGGG
73691	TGCAGGTCATTGGGAGATTTTCACATTTTAGCTCACTGAAGGGAA	10	NN	CC	NN	CC	NN	CC	TT	CC	CC	NN	CC	NN	NN	CC	CC	CC	CCNNCCCCNNNN	NNCCNNCCCCNN	NNCCNNCCNNCCCCCCCCNNNNNN	NNCCNNCCNNCCCCCCCCNNNNNNTTCCCCCC	NNCCNNNNCCCCCCNNNN
48989	TGCAGGCGGCCAGGTATTCGCTAGTAGAAATACCAAACCAGATAA	10	AA	NN	NN	NN	AA	AA	GG	NN	AA	NN	AA	NN	AA	AA	AA	AA	NNAAAAAANNAA	AANNNNNNAANN	AANNNNNNAAAANNAAAANNAANN	AANNNNNNAAAANNAAAANNAANNGGAAAAAA	AANNNNAAAANNAANNAA
6386	TGCAGGCGTTAAAAAACTGGCGGCAATGGAATACCCAAAACATGC	10	AA	AA	NN	NN	NN	AA	AG	AA	AA	NN	AA	NN	AA	AA	AA	NN	NNNNAAAANNAA	AAAANNAAAANN	AAAANNNNNNAAAAAAAANNAANN	AAAANNNNNNAAAAAAAANNAANNAGAAAANN	AAAANNNNAAAAAANNAA
47377	TGCAGGCTGAATGGAGATAAGATTAATGTTGTTCGCGGGCTCAAT	10	CC	CC	NN	NN	CC	CC	AA	NN	NN	CC	CC	NN	CC	CC	NN	CC	NNCCCCCCNNCC	CCCCNNNNNNCC	CCCCNNNNCCCCNNNNCCNNCCCC	CCCCNNNNCCCCNNNNCCNNCCCCAACCNNCC	CCCCNNCCCCNNCCNNCC
8792	TGCAGGGTTTCTACTGTGAATCGATATATCGGTGAATGGTCTAGA	10	AA	AA	NN	NN	AA	NN	AT	NN	NN	NN	AA	AA	AA	AA	AA	AA	NNAANNAAAAAA	AAAANNNNNNNN	AAAANNNNAANNNNNNAAAAAANN	AAAANNNNAANNNNNNAAAAAANNATAAAAAA	AAAANNAANNNNAAAAAA
106976	TGCAGGGTGGTGGGTGCCCAAACTATACAGTGCTGGAGCTTCATA	10	NN	NN	NN	CC	CC	CC	CT	NN	NN	NN	CC	CC	CC	CC	CC	CC	CCCCCCCCCCCC	NNNNNNNNNNNN	NNNNNNCCCCCCNNNNCCCCCCNN	NNNNNNCCCCCCNNNNCCCCCCNNCTCCCCCC	NNNNNNCCCCNNCCCCCC
47128	TGCAGGAATGAATATTCAGCATCAGTTCGTCTGATATATGTGGTT	10	GG	GG	GG	NN	GG	NN	GT	GG	GG	NN	NN	NN	NN	GG	GG	GG	NNGGNNNNNNNN	GGGGGGGGGGNN	GGGGGGNNGGNNGGGGNNNNNNNN	GGGGGGNNGGNNGGGGNNNNNNNNGTGGGGGG	GGGGGGGGNNGGNNNNNN
14719	TGCAGGTGTGCATCAAGGTCCTCAGACTTTTATTACTTAATTTAC	10	CC	CC	CC	NN	CC	CC	TT	CC	NN	CC	CC	NN	CC	NN	NN	NN	NNCCCCCCNNCC	CCCCCCCCNNCC	CCCCCCNNCCCCCCNNCCNNCCCC	CCCCCCNNCCCCCCNNCCNNCCCCTTNNNNNN	CCCCCCCCCCCCCCNNCC
32337	TGCAGGGGTTGGTTGGTTGGGTGAAACTCACCGTCCTCTATAGTA	10	GG	GG	GG	GG	GG	GG	AA	NN	NN	NN	GG	GG	GG	NN	NN	NN	GGGGGGGGGGGG	GGGGGGNNNNNN	GGGGGGGGGGGGNNNNGGGGGGNN	GGGGGGGGGGGGNNNNGGGGGGNNAANNNNNN	GGGGGGGGGGNNGGGGGG
48966	TGCAGGGAGATCCTTCACTAAGTCGTTGATGCACACAAAGTATAG	10	AA	AA	AA	AA	AA	AA	AG	NN	NN	NN	AA	AA	AA	NN	NN	NN	AAAAAAAAAAAA	AAAAAANNNNNN	AAAAAAAAAAAANNNNAAAAAANN	AAAAAAAAAAAANNNNAAAAAANNAGNNNNNN	AAAAAAAAAANNAAAAAA
41055	TGCAGGGCCTGGCAAAAAAATGAAAGTCACCCTTTGTAATGAAGA	10	GG	GG	GG	NN	GG	GG	AA	GG	NN	NN	GG	GG	GG	NN	NN	NN	NNGGGGGGGGGG	GGGGGGGGNNNN	GGGGGGNNGGGGGGNNGGGGGGNN	GGGGGGNNGGGGGGNNGGGGGGNNAANNNNNN	GGGGGGGGGGGGGGGGGG
41683	TGCAGGTCACCCAACCACTGAGGCAAAAAGAAAAGGGGGAGGGGG	10	GG	GG	GG	GG	GG	NN	AG	GG	NN	NN	GG	GG	GG	NN	NN	NN	GGGGNNGGGGGG	GGGGGGGGNNNN	GGGGGGGGGGNNGGNNGGGGGGNN	GGGGGGGGGGNNGGNNGGGGGGNNAGNNNNNN	GGGGGGGGNNGGGGGGGG
15666	TGCAGGTAAGAAACTCTAAACCTCATCAAGTACTTTTCCAGGGGC	10	TT	TT	TT	TT	TT	TT	GT	TT	NN	TT	TT	NN	NN	NN	NN	NN	TTTTTTTTNNNN	TTTTTTTTNNTT	TTTTTTTTTTTTTTNNTTNNNNTT	TTTTTTTTTTTTTTNNTTNNNNTTGTNNNNNN	TTTTTTTTTTTTTTNNNN
25164	TGCAGGAACTTGTCCTTAAAAGAGGGGCTGGCTTCCGATTATCAC	10	GG	GG	GG	GG	GG	GG	CC	NN	NN	GG	NN	GG	GG	NN	NN	NN	GGGGGGNNGGGG	GGGGGGNNNNGG	GGGGGGGGGGGGNNNNNNGGGGGG	GGGGGGGGGGGGNNNNNNGGGGGGCCNNNNNN	GGGGGGGGGGNNNNGGGG
50217	TGCAGGATTAACCTATAGAAGGTGTCATGACGCGTGACATGTCAA	10	CC	CC	CC	NN	CC	NN	TT	CC	NN	CC	CC	CC	CC	NN	NN	NN	NNCCNNCCCCCC	CCCCCCCCNNCC	CCCCCCNNCCNNCCNNCCCCCCCC	CCCCCCNNCCNNCCNNCCCCCCCCTTNNNNNN	CCCCCCCCNNCCCCCCCC
73865	TGCAGGATAAGTTGCGTGTCCTGTAGGACGTCCAAAACACTCCCA	10	NN	GG	GG	GG	GG	NN	AA	NN	NN	NN	GG	NN	GG	GG	GG	GG	GGGGNNGGNNGG	NNGGGGNNNNNN	NNGGGGGGGGNNNNNNGGNNGGNN	NNGGGGGGGGNNNNNNGGNNGGNNAAGGGGGG	NNGGGGGGNNNNGGNNGG
21565	TGCAGGAATGAAAGCAGCACTATATGCAGATGATTTAGTTCTTTG	10	AA	AA	AA	AA	AA	AA	CC	AA	NN	AA	NN	NN	AA	NN	NN	NN	AAAAAANNNNAA	AAAAAAAANNAA	AAAAAAAAAAAAAANNNNNNAAAA	AAAAAAAAAAAAAANNNNNNAAAACCNNNNNN	AAAAAAAAAAAANNNNAA
108975	TGCAGGCTACATACGGCAACAATCCACCGACGCTTGACCATCTCG	10	NN	NN	NN	CC	CC	CC	TT	NN	NN	NN	CC	CC	CC	CC	CC	CC	CCCCCCCCCCCC	NNNNNNNNNNNN	NNNNNNCCCCCCNNNNCCCCCCNN	NNNNNNCCCCCCNNNNCCCCCCNNTTCCCCCC	NNNNNNCCCCNNCCCCCC
26639	TGCAGGATTTCACTGTCAAACACTATATTTGAGTAATCACTATAT	10	TT	TT	TT	NN	TT	TT	CC	TT	NN	TT	TT	NN	TT	NN	NN	NN	NNTTTTTTNNTT	TTTTTTTTNNTT	TTTTTTNNTTTTTTNNTTNNTTTT	TTTTTTNNTTTTTTNNTTNNTTTTCCNNNNNN	TTTTTTTTTTTTTTNNTT
32907	TGCAGGGGGTGGCGACTGAGCTACGGCTCTAGACCTACAGCAGAT	10	CC	CC	CC	CC	CC	CC	GC	NN	CC	NN	CC	NN	CC	NN	NN	NN	CCCCCCCCNNCC	CCCCCCNNCCNN	CCCCCCCCCCCCNNCCCCNNCCNN	CCCCCCCCCCCCNNCCCCNNCCNNGCNNNNNN	CCCCCCCCCCNNCCNNCC
14432	TGCAGGGACGGACTTGTGCCAGCGGCCAGGTATCTAGTCATCTAG	10	GG	GG	GG	GG	GG	GG	TT	GG	NN	NN	GG	NN	GG	NN	NN	NN	GGGGGGGGNNGG	GGGGGGGGNNNN	GGGGGGGGGGGGGGNNGGNNGGNN	GGGGGGGGGGGGGGNNGGNNGGNNTTNNNNNN	GGGGGGGGGGGGGGNNGG
105454	TGCAGGTACACCTGTCACTGGAGACACATCACTCATCCATGCAGG	10	NN	NN	NN	TT	TT	TT	CC	NN	NN	NN	TT	TT	TT	TT	TT	TT	TTTTTTTTTTTT	NNNNNNNNNNNN	NNNNNNTTTTTTNNNNTTTTTTNN	NNNNNNTTTTTTNNNNTTTTTTNNCCTTTTTT	NNNNNNTTTTNNTTTTTT
62640	TGCAGGCAACATAAATACGACTCCCACGAGTATTGGGAATGCGTG	10	CC	CC	CC	CC	CC	CC	AA	NN	NN	CC	NN	CC	CC	NN	NN	NN	CCCCCCNNCCCC	CCCCCCNNNNCC	CCCCCCCCCCCCNNNNNNCCCCCC	CCCCCCCCCCCCNNNNNNCCCCCCAANNNNNN	CCCCCCCCCCNNNNCCCC
52303	TGCAGGGAGAACTGAGACTTCACATTGAAACACCGCTTTGCCTGA	10	CC	CC	CC	CC	CC	CC	CT	CC	NN	NN	CC	NN	CC	NN	NN	NN	CCCCCCCCNNCC	CCCCCCCCNNNN	CCCCCCCCCCCCCCNNCCNNCCNN	CCCCCCCCCCCCCCNNCCNNCCNNCTNNNNNN	CCCCCCCCCCCCCCNNCC
79312	TGCAGGACGTGCAATTAATCCCGGCTTTTGTTTGCTATTGGTTAT	10	NN	TT	TT	TT	TT	TT	AA	TT	TT	NN	TT	NN	TT	NN	NN	NN	TTTTTTTTNNTT	NNTTTTTTTTNN	NNTTTTTTTTTTTTTTTTNNTTNN	NNTTTTTTTTTTTTTTTTNNTTNNAANNNNNN	NNTTTTTTTTTTTTNNTT
99584	TGCAGGGAGAAGTGTGGCCATCCCAAGGAGAGTACTTTGAAGGGA	10	NN	NN	NN	GG	GG	GG	AA	NN	NN	NN	GG	GG	GG	GG	GG	GG	GGGGGGGGGGGG	NNNNNNNNNNNN	NNNNNNGGGGGGNNNNGGGGGGNN	NNNNNNGGGGGGNNNNGGGGGGNNAAGGGGGG	NNNNNNGGGGNNGGGGGG
6903	TGCAGGGGTATTGAAGCATGACCCCGACCTGCTGTGGTATTGAAC	10	TT	TT	TT	NN	TT	TT	AA	NN	NN	TT	TT	TT	TT	NN	NN	NN	NNTTTTTTTTTT	TTTTTTNNNNTT	TTTTTTNNTTTTNNNNTTTTTTTT	TTTTTTNNTTTTNNNNTTTTTTTTAANNNNNN	TTTTTTTTTTNNTTTTTT
18666	TGCAGGGAACTAGTGTTTTTCTAGTGCCCACTACATGGAACCTGC	10	TT	TT	TT	TT	TT	TT	CC	NN	NN	TT	TT	NN	TT	NN	NN	NN	TTTTTTTTNNTT	TTTTTTNNNNTT	TTTTTTTTTTTTNNNNTTNNTTTT	TTTTTTTTTTTTNNNNTTNNTTTTCCNNNNNN	TTTTTTTTTTNNTTNNTT
37534	TGCAGGACTGCCAGATTCTGTCAGAGAGAGGGAATCTGACCCAAA	10	AA	AA	AA	AA	NN	AA	TT	NN	NN	AA	AA	NN	NN	AA	NN	AA	AANNAAAANNNN	AAAAAANNNNAA	AAAAAAAANNAANNNNAANNNNAA	AAAAAAAANNAANNNNAANNNNAATTAANNAA	AAAAAANNAANNAANNNN
27489	TGCAGGCCTGGAGGGGGCCCTGTACTTGTTTACTGCACTATTATC	10	GG	GG	GG	GG	GG	GG	GT	GG	NN	NN	GG	NN	GG	NN	NN	NN	GGGGGGGGNNGG	GGGGGGGGNNNN	GGGGGGGGGGGGGGNNGGNNGGNN	GGGGGGGGGGGGGGNNGGNNGGNNGTNNNNNN	GGGGGGGGGGGGGGNNGG
60134	TGCAGGGGGATCTTTCACCAAGTTGTTGACTTACACAAGGAATAG	10	GG	GG	GG	NN	NN	NN	TT	GG	GG	GG	NN	NN	NN	GG	GG	GG	NNNNNNNNNNNN	GGGGGGGGGGGG	GGGGGGNNNNNNGGGGNNNNNNGG	GGGGGGNNNNNNGGGGNNNNNNGGTTGGGGGG	GGGGGGNNNNGGNNNNNN
10721	TGCAGGTGCCGACATTTTGTTACGGAAAAACCTTCGTTTGTATAT	10	AA	AA	AA	AA	AA	AA	TT	NN	NN	AA	AA	NN	AA	NN	NN	NN	AAAAAAAANNAA	AAAAAANNNNAA	AAAAAAAAAAAANNNNAANNAAAA	AAAAAAAAAAAANNNNAANNAAAATTNNNNNN	AAAAAAAAAANNAANNAA
20980	TGCAGGCAATCGTTATTAATCTTTCTTGCAGTTGACGATGTTAGA	10	CC	CC	CC	NN	CC	CC	AA	NN	NN	CC	CC	CC	CC	NN	NN	NN	NNCCCCCCCCCC	CCCCCCNNNNCC	CCCCCCNNCCCCNNNNCCCCCCCC	CCCCCCNNCCCCNNNNCCCCCCCCAANNNNNN	CCCCCCCCCCNNCCCCCC
52892	TGCAGGTTCTAGGCAAAAGGAATGTTCAATTTCTATCTCCTTCAC	10	CC	CC	CC	CC	CC	NN	AA	NN	NN	CC	CC	CC	CC	NN	NN	NN	CCCCNNCCCCCC	CCCCCCNNNNCC	CCCCCCCCCCNNNNNNCCCCCCCC	CCCCCCCCCCNNNNNNCCCCCCCCAANNNNNN	CCCCCCCCNNNNCCCCCC
32549	TGCAGGTTTTTATCCAATGTCATCTACTCCTAGCTAATGATGATT	10	CC	CC	CC	CC	CC	CC	GG	NN	NN	NN	CC	CC	CC	NN	NN	NN	CCCCCCCCCCCC	CCCCCCNNNNNN	CCCCCCCCCCCCNNNNCCCCCCNN	CCCCCCCCCCCCNNNNCCCCCCNNGGNNNNNN	CCCCCCCCCCNNCCCCCC
2201	TGCAGGGTGACCCCTGTCTTAGACCATCCAGCATATCTTCTATTC	10	CC	CC	CC	CC	CC	CC	GC	NN	NN	NN	CC	CC	CC	NN	NN	NN	CCCCCCCCCCCC	CCCCCCNNNNNN	CCCCCCCCCCCCNNNNCCCCCCNN	CCCCCCCCCCCCNNNNCCCCCCNNGCNNNNNN	CCCCCCCCCCNNCCCCCC
14951	TGCAGGGGAAACTTTGCTACCCGAGGCTTGATTCTGGACATGGCC	10	TT	TT	NN	NN	NN	TT	CC	TT	NN	TT	NN	NN	TT	TT	TT	TT	NNNNTTNNNNTT	TTTTNNTTNNTT	TTTTNNNNNNTTTTNNNNNNTTTT	TTTTNNNNNNTTTTNNNNNNTTTTCCTTTTTT	TTTTNNNNTTTTNNNNTT
5135	TGCAGGGTCCGCGCCGAGTAGCAAAAGCTGTAGCTGCGCCATTAA	10	GG	GG	GG	NN	NN	GG	CC	NN	NN	GG	GG	GG	GG	NN	GG	NN	NNNNGGGGGGGG	GGGGGGNNNNGG	GGGGGGNNNNGGNNNNGGGGGGGG	GGGGGGNNNNGGNNNNGGGGGGGGCCNNGGNN	GGGGGGNNGGNNGGGGGG
24534	TGCAGGCCAGAGATTTTACAGGTTGGTATTTTGTAAATATCTTTG	10	TT	TT	TT	TT	TT	TT	CC	NN	NN	NN	TT	TT	TT	NN	NN	NN	TTTTTTTTTTTT	TTTTTTNNNNNN	TTTTTTTTTTTTNNNNTTTTTTNN	TTTTTTTTTTTTNNNNTTTTTTNNCCNNNNNN	TTTTTTTTTTNNTTTTTT
21044	TGCAGGGTGGAGGAAGCCAAAACTATGGACAAGATTCTCTAATTT	10	AA	AA	AA	AA	AA	AA	AC	AA	NN	AA	NN	AA	NN	NN	NN	NN	AAAAAANNAANN	AAAAAAAANNAA	AAAAAAAAAAAAAANNNNAANNAA	AAAAAAAAAAAAAANNNNAANNAAACNNNNNN	AAAAAAAAAAAANNAANN
13848	TGCAGGCTATATGCTTAGGTGCGCAATGCTCCTCAACATATCACG	10	TT	TT	TT	NN	TT	TT	AA	TT	NN	NN	TT	TT	TT	NN	NN	NN	NNTTTTTTTTTT	TTTTTTTTNNNN	TTTTTTNNTTTTTTNNTTTTTTNN	TTTTTTNNTTTTTTNNTTTTTTNNAANNNNNN	TTTTTTTTTTTTTTTTTT
4786	TGCAGGGCCAGTATTACTCTATTATCTCCCATTATACTTAGTCAG	10	CC	CC	CC	CC	CC	CC	AA	CC	NN	NN	CC	NN	CC	NN	NN	NN	CCCCCCCCNNCC	CCCCCCCCNNNN	CCCCCCCCCCCCCCNNCCNNCCNN	CCCCCCCCCCCCCCNNCCNNCCNNAANNNNNN	CCCCCCCCCCCCCCNNCC
25194	TGCAGGAACTTATCAGTATTGACTGTCAGGGGCAGGCAGGGGTTC	10	AA	AA	AA	AA	AA	NN	AC	NN	NN	NN	AA	NN	AA	AA	NN	AA	AAAANNAANNAA	AAAAAANNNNNN	AAAAAAAAAANNNNNNAANNAANN	AAAAAAAAAANNNNNNAANNAANNACAANNAA	AAAAAAAANNNNAANNAA
10389	TGCAGGGAATTGTATAATGAGGTGTGCGTTACAAACCATTATCGA	10	CC	CC	CC	CC	CC	NN	TT	CC	NN	NN	CC	CC	CC	NN	NN	NN	CCCCNNCCCCCC	CCCCCCCCNNNN	CCCCCCCCCCNNCCNNCCCCCCNN	CCCCCCCCCCNNCCNNCCCCCCNNTTNNNNNN	CCCCCCCCNNCCCCCCCC
34086	TGCAGGGTGAAGGATGCCTAAGTTGTGGAAAATGCGATTTTCCAG	10	CC	NN	CC	NN	CC	CC	TT	CC	NN	NN	CC	CC	CC	NN	NN	CC	NNCCCCCCCCCC	CCNNCCCCNNNN	CCNNCCNNCCCCCCNNCCCCCCNN	CCNNCCNNCCCCCCNNCCCCCCNNTTNNNNCC	CCNNCCCCCCCCCCCCCC
114446	TGCAGGATGCTGTCCGGGCGCGGGTTGTAAATTATACCACAAACT	10	NN	NN	NN	AA	AA	AA	AG	NN	NN	NN	AA	AA	AA	AA	AA	AA	AAAAAAAAAAAA	NNNNNNNNNNNN	NNNNNNAAAAAANNNNAAAAAANN	NNNNNNAAAAAANNNNAAAAAANNAGAAAAAA	NNNNNNAAAANNAAAAAA
1648	TGCAGGCATAAATGATCTTTGTTTCTGAAGCACATCCTATAAATG	10	GG	GG	NN	NN	GG	GG	CC	GG	GG	GG	GG	NN	GG	NN	NN	NN	NNGGGGGGNNGG	GGGGNNGGGGGG	GGGGNNNNGGGGGGGGGGNNGGGG	GGGGNNNNGGGGGGGGGGNNGGGGCCNNNNNN	GGGGNNGGGGGGGGNNGG
2510	TGCAGGAATTAATCAAGTTGAGAAGACTTGATGTGAGTTGGAAGC	10	GG	GG	GG	NN	NN	NN	GT	GG	NN	GG	NN	NN	GG	GG	GG	GG	NNNNNNNNNNGG	GGGGGGGGNNGG	GGGGGGNNNNNNGGNNNNNNGGGG	GGGGGGNNNNNNGGNNNNNNGGGGGTGGGGGG	GGGGGGNNNNGGNNNNGG
61148	TGCAGGATTAACTTTTACAGTCAGCTACTGGAGGACTGTAACAAC	10	GG	GG	GG	GG	GG	GG	GC	GG	NN	NN	GG	NN	GG	NN	NN	NN	GGGGGGGGNNGG	GGGGGGGGNNNN	GGGGGGGGGGGGGGNNGGNNGGNN	GGGGGGGGGGGGGGNNGGNNGGNNGCNNNNNN	GGGGGGGGGGGGGGNNGG
64031	TGCAGGTCTGAAACTTTAATCCCCTTCAAAGTGCTCTCCTCGGGC	10	CC	CC	CC	CC	CC	CC	TT	NN	CC	CC	NN	NN	CC	NN	NN	NN	CCCCCCNNNNCC	CCCCCCNNCCCC	CCCCCCCCCCCCNNCCNNNNCCCC	CCCCCCCCCCCCNNCCNNNNCCCCTTNNNNNN	CCCCCCCCCCNNNNNNCC
59481	TGCAGGGCATGTCCGCCCCGTGACTGAACAAGTAAAAAGAACAAG	10	CC	CC	CC	CC	CC	CC	GG	NN	NN	NN	CC	CC	CC	NN	NN	NN	CCCCCCCCCCCC	CCCCCCNNNNNN	CCCCCCCCCCCCNNNNCCCCCCNN	CCCCCCCCCCCCNNNNCCCCCCNNGGNNNNNN	CCCCCCCCCCNNCCCCCC
25147	TGCAGGTTCTGTTCCGAGGCACACGGCTACAACGACTGCCCCCCT	10	TT	TT	NN	TT	NN	NN	CC	TT	TT	TT	TT	TT	TT	NN	NN	NN	TTNNNNTTTTTT	TTTTNNTTTTTT	TTTTNNTTNNNNTTTTTTTTTTTT	TTTTNNTTNNNNTTTTTTTTTTTTCCNNNNNN	TTTTNNNNNNTTTTTTTT
5097	TGCAGGGCAAGAGAAATAAAGGGAACCCTAAAAACATAATGAGAT	10	AA	AA	AA	NN	NN	AA	GG	NN	NN	NN	AA	NN	AA	AA	AA	AA	NNNNAAAANNAA	AAAAAANNNNNN	AAAAAANNNNAANNNNAANNAANN	AAAAAANNNNAANNNNAANNAANNGGAAAAAA	AAAAAANNAANNAANNAA
54674	TGCAGGTATTAATTTCTGACGTTTAGCTTTGGGGCCAGGCTGCTG	10	TT	TT	TT	TT	TT	TT	CC	TT	NN	NN	TT	NN	TT	NN	NN	NN	TTTTTTTTNNTT	TTTTTTTTNNNN	TTTTTTTTTTTTTTNNTTNNTTNN	TTTTTTTTTTTTTTNNTTNNTTNNCCNNNNNN	TTTTTTTTTTTTTTNNTT
60980	TGCAGGTTGCGCACATTAAAACGCCTCGGCTGATGAATATCGTAA	10	AA	AA	AA	AA	AA	AA	GG	NN	NN	NN	AA	AA	AA	NN	NN	NN	AAAAAAAAAAAA	AAAAAANNNNNN	AAAAAAAAAAAANNNNAAAAAANN	AAAAAAAAAAAANNNNAAAAAANNGGNNNNNN	AAAAAAAAAANNAAAAAA
45933	TGCAGGCGGTAAGCTGAACGGTAGCACATACTGCCATAGAGCAAG	10	AA	AA	AA	NN	AA	AA	TT	AA	NN	NN	AA	AA	AA	NN	NN	NN	NNAAAAAAAAAA	AAAAAAAANNNN	AAAAAANNAAAAAANNAAAAAANN	AAAAAANNAAAAAANNAAAAAANNTTNNNNNN	AAAAAAAAAAAAAAAAAA
58346	TGCAGGAATGATATCCCTTATTATCAACTCCTTCGATTATGCAGG	10	AA	AA	AA	AA	AA	AA	CC	NN	NN	AA	AA	NN	AA	NN	NN	NN	AAAAAAAANNAA	AAAAAANNNNAA	AAAAAAAAAAAANNNNAANNAAAA	AAAAAAAAAAAANNNNAANNAAAACCNNNNNN	AAAAAAAAAANNAANNAA
12048	TGCAGGTAGATAACAAGCTGGGTTTCAGTAAACAAAACAGTGAGC	10	GG	GG	NN	NN	GG	NN	AG	GG	GG	GG	GG	GG	GG	NN	NN	NN	NNGGNNGGGGGG	GGGGNNGGGGGG	GGGGNNNNGGNNGGGGGGGGGGGG	GGGGNNNNGGNNGGGGGGGGGGGGAGNNNNNN	GGGGNNGGNNGGGGGGGG
1537	TGCAGGAATGAATATTCAGCACTACTTCTTCTAATACATGTGTGG	10	GG	GG	GG	GG	GG	GG	AG	NN	NN	NN	GG	GG	GG	NN	NN	NN	GGGGGGGGGGGG	GGGGGGNNNNNN	GGGGGGGGGGGGNNNNGGGGGGNN	GGGGGGGGGGGGNNNNGGGGGGNNAGNNNNNN	GGGGGGGGGGNNGGGGGG
958	TGCAGGTGTGACAGTTTTATTATGGCTGAAAACTTAGAATAGCAC	10	TT	TT	TT	NN	TT	TT	GG	TT	NN	NN	TT	TT	TT	NN	NN	NN	NNTTTTTTTTTT	TTTTTTTTNNNN	TTTTTTNNTTTTTTNNTTTTTTNN	TTTTTTNNTTTTTTNNTTTTTTNNGGNNNNNN	TTTTTTTTTTTTTTTTTT
49022	TGCAGGATTCAGCAGTGCTTTTGCAGTGCTACCACTCGTACTCAG	10	TT	TT	TT	NN	TT	NN	AA	TT	TT	TT	NN	TT	TT	NN	NN	NN	NNTTNNNNTTTT	TTTTTTTTTTTT	TTTTTTNNTTNNTTTTNNTTTTTT	TTTTTTNNTTNNTTTTNNTTTTTTAANNNNNN	TTTTTTTTNNTTNNTTTT
37157	TGCAGGAGTGAAAGCAGCAGATGATTTAGTTCTTTGGTCCACCAG	10	TT	TT	TT	NN	TT	TT	CC	TT	NN	NN	TT	TT	TT	NN	NN	NN	NNTTTTTTTTTT	TTTTTTTTNNNN	TTTTTTNNTTTTTTNNTTTTTTNN	TTTTTTNNTTTTTTNNTTTTTTNNCCNNNNNN	TTTTTTTTTTTTTTTTTT
8866	TGCAGGGGATGTTACAATTTTTAGAGTTGCGTATGTAAGAGTAAG	10	AA	AA	AA	AA	AA	AA	TT	AA	NN	NN	AA	NN	AA	NN	NN	NN	AAAAAAAANNAA	AAAAAAAANNNN	AAAAAAAAAAAAAANNAANNAANN	AAAAAAAAAAAAAANNAANNAANNTTNNNNNN	AAAAAAAAAAAAAANNAA
11855	TGCAGGGGATATACAACTTTTAATCCATAGCTAAAGGGAGCTGCC	10	TT	TT	TT	TT	TT	NN	CT	NN	NN	NN	TT	TT	NN	TT	NN	TT	TTTTNNTTTTNN	TTTTTTNNNNNN	TTTTTTTTTTNNNNNNTTTTNNNN	TTTTTTTTTTNNNNNNTTTTNNNNCTTTNNTT	TTTTTTTTNNNNTTTTNN
46462	TGCAGGTGAGTTGAAGTAACACAGTAGAAAAAAAAGATAATTTTC	10	TT	NN	NN	TT	TT	NN	CC	TT	TT	TT	TT	TT	TT	NN	NN	NN	TTTTNNTTTTTT	TTNNNNTTTTTT	TTNNNNTTTTNNTTTTTTTTTTTT	TTNNNNTTTTNNTTTTTTTTTTTTCCNNNNNN	TTNNNNTTNNTTTTTTTT
53030	TGCAGGGAACGGTTGGGGGTAAACTGAGACGAGGCAGATAGAGGC	10	GG	GG	GG	GG	GG	GG	CC	NN	NN	NN	GG	GG	GG	NN	NN	NN	GGGGGGGGGGGG	GGGGGGNNNNNN	GGGGGGGGGGGGNNNNGGGGGGNN	GGGGGGGGGGGGNNNNGGGGGGNNCCNNNNNN	GGGGGGGGGGNNGGGGGG
15493	TGCAGGACTTGCCACATGATGATTGTTCACTTGGCGCCGGCTGAA	10	CC	CC	CC	CC	CC	CC	TT	NN	NN	CC	CC	NN	CC	NN	NN	NN	CCCCCCCCNNCC	CCCCCCNNNNCC	CCCCCCCCCCCCNNNNCCNNCCCC	CCCCCCCCCCCCNNNNCCNNCCCCTTNNNNNN	CCCCCCCCCCNNCCNNCC
35656	TGCAGGCGGATTAATTTAACAGTCATTGGTCGTCTCTTTGTGGCA	10	TT	TT	TT	TT	TT	TT	CT	NN	NN	NN	TT	TT	TT	NN	NN	NN	TTTTTTTTTTTT	TTTTTTNNNNNN	TTTTTTTTTTTTNNNNTTTTTTNN	TTTTTTTTTTTTNNNNTTTTTTNNCTNNNNNN	TTTTTTTTTTNNTTTTTT
32485	TGCAGGAGGTTCCCCCTGGTAGCGCATGTGCCGCTGCGTGGTCGC	10	GG	GG	GG	NN	NN	GG	AA	GG	GG	GG	GG	NN	NN	GG	NN	NN	NNNNGGGGNNNN	GGGGGGGGGGGG	GGGGGGNNNNGGGGGGGGNNNNGG	GGGGGGNNNNGGGGGGGGNNNNGGAAGGNNNN	GGGGGGNNGGGGGGNNNN
5745	TGCAGGGTTCGTCTCTTTAGGCAAAGGTTAGCTGGGTAAGTCGTA	10	GG	GG	GG	GG	NN	NN	CC	GG	NN	NN	GG	NN	NN	GG	GG	GG	GGNNNNGGNNNN	GGGGGGGGNNNN	GGGGGGGGNNNNGGNNGGNNNNNN	GGGGGGGGNNNNGGNNGGNNNNNNCCGGGGGG	GGGGGGNNNNGGGGNNNN
47633	TGCAGGGGGTGATGCTGTGCTATCTCTAGGGAGAGCTGGTTTCTT	10	GG	GG	NN	NN	GG	GG	AA	GG	GG	NN	GG	GG	GG	NN	NN	NN	NNGGGGGGGGGG	GGGGNNGGGGNN	GGGGNNNNGGGGGGGGGGGGGGNN	GGGGNNNNGGGGGGGGGGGGGGNNAANNNNNN	GGGGNNGGGGGGGGGGGG
6644	TGCAGGAAACCTTTATTTTACAAAATGCAACCAATCGTTAACATC	10	CC	CC	CC	NN	NN	NN	CT	CC	CC	CC	NN	NN	NN	CC	CC	CC	NNNNNNNNNNNN	CCCCCCCCCCCC	CCCCCCNNNNNNCCCCNNNNNNCC	CCCCCCNNNNNNCCCCNNNNNNCCCTCCCCCC	CCCCCCNNNNCCNNNNNN
26398	TGCAGGGGAAAATTTCTGACATTATGCACCCAGTCATACATGCCA	10	AA	AA	NN	AA	AA	AA	AG	NN	NN	AA	AA	AA	AA	NN	NN	NN	AAAAAAAAAAAA	AAAANNNNNNAA	AAAANNAAAAAANNNNAAAAAAAA	AAAANNAAAAAANNNNAAAAAAAAAGNNNNNN	AAAANNAAAANNAAAAAA
8712	TGCAGGCCACTTGACCTTTGACGTAGCTTGCACAATTTCTATCGA	10	AA	AA	AA	AA	AA	AA	AC	AA	NN	NN	NN	AA	AA	NN	NN	NN	AAAAAANNAAAA	AAAAAAAANNNN	AAAAAAAAAAAAAANNNNAAAANN	AAAAAAAAAAAAAANNNNAAAANNACNNNNNN	AAAAAAAAAAAANNAAAA
19713	TGCAGGTCAAGGACAGCAGATTCATACAAGTTCCTGTAATTTTGA	10	CC	CC	NN	CC	CC	CC	TT	NN	NN	CC	CC	CC	CC	NN	NN	NN	CCCCCCCCCCCC	CCCCNNNNNNCC	CCCCNNCCCCCCNNNNCCCCCCCC	CCCCNNCCCCCCNNNNCCCCCCCCTTNNNNNN	CCCCNNCCCCNNCCCCCC
52668	TGCAGGAAAGACATGTTACACAATTGTCCTTCGATGTTCAGGCCT	10	GG	GG	NN	GG	GG	GG	AA	NN	NN	NN	GG	GG	GG	NN	NN	GG	GGGGGGGGGGGG	GGGGNNNNNNNN	GGGGNNGGGGGGNNNNGGGGGGNN	GGGGNNGGGGGGNNNNGGGGGGNNAANNNNGG	GGGGNNGGGGNNGGGGGG
84329	TGCAGGAAGATTTTGTTTAGTCATGTTCACTGGTTTGTCATGCCA	10	NN	NN	AA	AA	AA	AA	AG	AA	NN	NN	NN	AA	NN	AA	AA	AA	AAAAAANNAANN	NNNNAAAANNNN	NNNNAAAAAAAAAANNNNAANNNN	NNNNAAAAAAAAAANNNNAANNNNAGAAAAAA	NNNNAAAAAAAANNAANN
48500	TGCAGGCACTGAAGTTTCAGGATCCTGCCTTCGGCTTCTCCTCAC	10	AA	AA	AA	NN	AA	AA	AC	AA	AA	AA	AA	NN	NN	NN	NN	NN	NNAAAAAANNNN	AAAAAAAAAAAA	AAAAAANNAAAAAAAAAANNNNAA	AAAAAANNAAAAAAAAAANNNNAAACNNNNNN	AAAAAAAAAAAAAANNNN
63276	TGCAGGGTGAAGGACGCCTAAGTTGTTTATAAGGCGATTTTCTAG	10	GG	GG	GG	GG	GG	GG	GT	GG	GG	NN	NN	GG	NN	NN	NN	NN	GGGGGGNNGGNN	GGGGGGGGGGNN	GGGGGGGGGGGGGGGGNNGGNNNN	GGGGGGGGGGGGGGGGNNGGNNNNGTNNNNNN	GGGGGGGGGGGGNNGGNN
5592	TGCAGGAGGGGGTGTGCATCTTACTCTTTTCAGCAGTCCTGGTTA	10	GG	NN	NN	NN	GG	GG	GC	GG	GG	NN	GG	NN	GG	GG	GG	NN	NNGGGGGGNNGG	GGNNNNGGGGNN	GGNNNNNNGGGGGGGGGGNNGGNN	GGNNNNNNGGGGGGGGGGNNGGNNGCGGGGNN	GGNNNNGGGGGGGGNNGG
44594	TGCAGGATGTATTCCTGAAAATAAAATGCATTGTGTCGTTTTACT	10	TT	TT	TT	TT	TT	TT	AA	NN	NN	NN	TT	TT	TT	NN	NN	NN	TTTTTTTTTTTT	TTTTTTNNNNNN	TTTTTTTTTTTTNNNNTTTTTTNN	TTTTTTTTTTTTNNNNTTTTTTNNAANNNNNN	TTTTTTTTTTNNTTTTTT
7288	TGCAGGATTCCATTTTAATGCAGTATAAGGATATCTTGTTTTCTA	10	TT	TT	TT	TT	TT	NN	CT	NN	NN	TT	NN	NN	NN	TT	TT	TT	TTTTNNNNNNNN	TTTTTTNNNNTT	TTTTTTTTTTNNNNNNNNNNNNTT	TTTTTTTTTTNNNNNNNNNNNNTTCTTTTTTT	TTTTTTTTNNNNNNNNNN
63913	TGCAGGTATTTGCCTCTTAGTCTTCCTTTTGCCTTTTCTCCATCA	10	GG	NN	GG	GG	GG	NN	AG	GG	NN	GG	GG	GG	GG	NN	NN	NN	GGGGNNGGGGGG	GGNNGGGGNNGG	GGNNGGGGGGNNGGNNGGGGGGGG	GGNNGGGGGGNNGGNNGGGGGGGGAGNNNNNN	GGNNGGGGNNGGGGGGGG
47985	TGCAGGCACGGCCTGGGACGCGCCACGATGCACCCTGGTTCACAG	10	CC	NN	CC	NN	CC	CC	AC	CC	CC	NN	CC	CC	CC	NN	NN	NN	NNCCCCCCCCCC	CCNNCCCCCCNN	CCNNCCNNCCCCCCCCCCCCCCNN	CCNNCCNNCCCCCCCCCCCCCCNNACNNNNNN	CCNNCCCCCCCCCCCCCC
40020	TGCAGGTGCAGGAATTTGATTACACAATGAACCTTTATTTTGCCT	10	CC	CC	CC	NN	CC	CC	AC	CC	NN	CC	CC	NN	CC	NN	NN	NN	NNCCCCCCNNCC	CCCCCCCCNNCC	CCCCCCNNCCCCCCNNCCNNCCCC	CCCCCCNNCCCCCCNNCCNNCCCCACNNNNNN	CCCCCCCCCCCCCCNNCC
13010	TGCAGGCAGAGCAGTCAATGAGGCAAAGACAGATCGAATGATCCT	10	GG	GG	GG	NN	NN	GG	AA	NN	GG	GG	GG	GG	GG	NN	NN	NN	NNNNGGGGGGGG	GGGGGGNNGGGG	GGGGGGNNNNGGNNGGGGGGGGGG	GGGGGGNNNNGGNNGGGGGGGGGGAANNNNNN	GGGGGGNNGGNNGGGGGG
60554	TGCAGGTGTTCGTGGAAATGAAAGGATGGTTAGTCTTGCTTCAAA	10	AA	AA	AA	AA	AA	NN	TT	AA	AA	NN	AA	NN	AA	NN	NN	NN	AAAANNAANNAA	AAAAAAAAAANN	AAAAAAAAAANNAAAAAANNAANN	AAAAAAAAAANNAAAAAANNAANNTTNNNNNN	AAAAAAAANNAAAANNAA
26497	TGCAGGTAGCCCTGTTGCAAGAAACAATACTTCCAAAGAAAGAAA	10	GG	NN	NN	GG	GG	GG	CC	GG	GG	NN	GG	GG	GG	NN	NN	NN	GGGGGGGGGGGG	GGNNNNGGGGNN	GGNNNNGGGGGGGGGGGGGGGGNN	GGNNNNGGGGGGGGGGGGGGGGNNCCNNNNNN	GGNNNNGGGGGGGGGGGG
4677	TGCAGGTCCCCTCCATATTAGTCATCGCTGTCTCTAATTAACTTC	10	CC	CC	CC	CC	CC	CC	TT	NN	NN	NN	CC	CC	CC	NN	NN	NN	CCCCCCCCCCCC	CCCCCCNNNNNN	CCCCCCCCCCCCNNNNCCCCCCNN	CCCCCCCCCCCCNNNNCCCCCCNNTTNNNNNN	CCCCCCCCCCNNCCCCCC
40308	TGCAGGGCCTAACCAACATTTTTGAAAGAGGCTGGGATACAAAGA	10	GG	GG	GG	NN	GG	GG	GC	GG	NN	NN	GG	GG	GG	NN	NN	NN	NNGGGGGGGGGG	GGGGGGGGNNNN	GGGGGGNNGGGGGGNNGGGGGGNN	GGGGGGNNGGGGGGNNGGGGGGNNGCNNNNNN	GGGGGGGGGGGGGGGGGG
103509	TGCAGGCCCTGTGGTTATATGTTCAAGTTCCTTCAAGACAGGGAT	10	NN	NN	NN	CC	CC	CC	AA	NN	NN	NN	CC	CC	CC	CC	CC	CC	CCCCCCCCCCCC	NNNNNNNNNNNN	NNNNNNCCCCCCNNNNCCCCCCNN	NNNNNNCCCCCCNNNNCCCCCCNNAACCCCCC	NNNNNNCCCCNNCCCCCC
5632	TGCAGGTGTTCGTGGCAACGAGAGGGCAGATAGTTTAGTTTCAAA	10	AA	NN	NN	AA	AA	AA	GG	AA	AA	NN	AA	AA	AA	NN	NN	NN	AAAAAAAAAAAA	AANNNNAAAANN	AANNNNAAAAAAAAAAAAAAAANN	AANNNNAAAAAAAAAAAAAAAANNGGNNNNNN	AANNNNAAAAAAAAAAAA
68061	TGCAGGGGTTCGGGGTAATGAGAGGGCTGACAGTTTGGCGTCTAA	10	NN	GG	GG	GG	GG	NN	AA	GG	NN	GG	GG	GG	GG	NN	NN	NN	GGGGNNGGGGGG	NNGGGGGGNNGG	NNGGGGGGGGNNGGNNGGGGGGGG	NNGGGGGGGGNNGGNNGGGGGGGGAANNNNNN	NNGGGGGGNNGGGGGGGG
78695	TGCAGGGAGTTGGTGAGATCAGGGGACGGTGATCAGATAACTTCA	10	NN	GG	GG	GG	GG	GG	AA	NN	NN	GG	GG	GG	GG	NN	NN	NN	GGGGGGGGGGGG	NNGGGGNNNNGG	NNGGGGGGGGGGNNNNGGGGGGGG	NNGGGGGGGGGGNNNNGGGGGGGGAANNNNNN	NNGGGGGGGGNNGGGGGG
62686	TGCAGGCCTGGCTATCCTGTTCTCTTGAGCAGTTGTACATATATC	10	AA	AA	AA	AA	AA	AA	AG	NN	NN	AA	AA	NN	AA	NN	NN	NN	AAAAAAAANNAA	AAAAAANNNNAA	AAAAAAAAAAAANNNNAANNAAAA	AAAAAAAAAAAANNNNAANNAAAAAGNNNNNN	AAAAAAAAAANNAANNAA
18262	TGCAGGTCCTCTTTCTTTTGCTCACCATATTTCTCCAGTCTGCTG	10	CC	CC	CC	CC	CC	CC	CT	NN	NN	NN	CC	CC	CC	NN	NN	NN	CCCCCCCCCCCC	CCCCCCNNNNNN	CCCCCCCCCCCCNNNNCCCCCCNN	CCCCCCCCCCCCNNNNCCCCCCNNCTNNNNNN	CCCCCCCCCCNNCCCCCC
85609	TGCAGGAGGAGTAATTTCTCCAACTCTCTTTCTCATTTACATAAA	10	NN	NN	CC	CC	CC	CC	TT	NN	NN	NN	CC	NN	CC	CC	CC	CC	CCCCCCCCNNCC	NNNNCCNNNNNN	NNNNCCCCCCCCNNNNCCNNCCNN	NNNNCCCCCCCCNNNNCCNNCCNNTTCCCCCC	NNNNCCCCCCNNCCNNCC
47035	TGCAGGAAAGAACCCAGAGCCTGGGGCAGTGGGTCAGATGCCTGG	10	CC	CC	CC	NN	CC	CC	CT	CC	CC	CC	CC	NN	NN	NN	NN	NN	NNCCCCCCNNNN	CCCCCCCCCCCC	CCCCCCNNCCCCCCCCCCNNNNCC	CCCCCCNNCCCCCCCCCCNNNNCCCTNNNNNN	CCCCCCCCCCCCCCNNNN
53352	TGCAGGTGTGTCAGCTTGTCAAATAACAGTGGCTTCAACATCTAT	10	TT	TT	TT	NN	TT	TT	AA	TT	NN	TT	NN	TT	TT	NN	NN	NN	NNTTTTNNTTTT	TTTTTTTTNNTT	TTTTTTNNTTTTTTNNNNTTTTTT	TTTTTTNNTTTTTTNNNNTTTTTTAANNNNNN	TTTTTTTTTTTTNNTTTT
47773	TGCAGGAATTCAGCACCACTTCGTACTAGATGTAGGCTTACATTT	10	CC	CC	CC	NN	CC	CC	CT	NN	NN	CC	CC	CC	CC	NN	NN	NN	NNCCCCCCCCCC	CCCCCCNNNNCC	CCCCCCNNCCCCNNNNCCCCCCCC	CCCCCCNNCCCCNNNNCCCCCCCCCTNNNNNN	CCCCCCCCCCNNCCCCCC
58986	TGCAGGTAATATTTATTTATTTATTTATTTTTTTGGTTGTTTTTT	10	TT	TT	TT	TT	TT	TT	GG	NN	NN	TT	TT	NN	TT	NN	NN	NN	TTTTTTTTNNTT	TTTTTTNNNNTT	TTTTTTTTTTTTNNNNTTNNTTTT	TTTTTTTTTTTTNNNNTTNNTTTTGGNNNNNN	TTTTTTTTTTNNTTNNTT
61062	TGCAGGTTCAAGACGTTGAGATGAGTATTAATGCCAGACAGAAAC	10	TT	TT	TT	TT	TT	NN	GG	NN	NN	TT	TT	TT	TT	NN	NN	NN	TTTTNNTTTTTT	TTTTTTNNNNTT	TTTTTTTTTTNNNNNNTTTTTTTT	TTTTTTTTTTNNNNNNTTTTTTTTGGNNNNNN	TTTTTTTTNNNNTTTTTT
44524	TGCAGGATGACGGGATATTATTATGTTTCATTCAAGATTGTTATC	10	CC	CC	CC	CC	CC	CC	AA	NN	NN	CC	CC	NN	CC	NN	NN	NN	CCCCCCCCNNCC	CCCCCCNNNNCC	CCCCCCCCCCCCNNNNCCNNCCCC	CCCCCCCCCCCCNNNNCCNNCCCCAANNNNNN	CCCCCCCCCCNNCCNNCC
32474	TGCAGGTACAAGACTAGTCACTGGACTATACAAATAAATTGTGAA	10	GG	GG	GG	GG	GG	GG	CC	NN	NN	GG	GG	NN	GG	NN	NN	NN	GGGGGGGGNNGG	GGGGGGNNNNGG	GGGGGGGGGGGGNNNNGGNNGGGG	GGGGGGGGGGGGNNNNGGNNGGGGCCNNNNNN	GGGGGGGGGGNNGGNNGG
19035	TGCAGGTGCACTATTATGGATCAATTAAAAGATAGTCACAGAATA	10	GG	GG	GG	GG	GG	GG	CC	NN	NN	NN	GG	GG	GG	NN	NN	NN	GGGGGGGGGGGG	GGGGGGNNNNNN	GGGGGGGGGGGGNNNNGGGGGGNN	GGGGGGGGGGGGNNNNGGGGGGNNCCNNNNNN	GGGGGGGGGGNNGGGGGG
38762	TGCAGGACTCAAAAATCCTGCAGAATTCCACAATCCTGCAAGACT	10	TT	NN	TT	TT	TT	TT	CC	NN	NN	NN	TT	TT	NN	TT	TT	NN	TTTTTTTTTTNN	TTNNTTNNNNNN	TTNNTTTTTTTTNNNNTTTTNNNN	TTNNTTTTTTTTNNNNTTTTNNNNCCTTTTNN	TTNNTTTTTTNNTTTTNN
27582	TGCAGGGAAGAAACAAATTACTGAAATATATATTGGCTTTCAGAA	10	AA	AA	AA	NN	AA	AA	TT	AA	NN	AA	AA	NN	AA	NN	NN	NN	NNAAAAAANNAA	AAAAAAAANNAA	AAAAAANNAAAAAANNAANNAAAA	AAAAAANNAAAAAANNAANNAAAATTNNNNNN	AAAAAAAAAAAAAANNAA
71702	TGCAGGCAAGCATGCTAGTCAGTGAGCTATTGCAGCTCCCAGTCA	10	NN	GG	GG	NN	NN	NN	AG	GG	GG	NN	NN	GG	GG	GG	GG	GG	NNNNNNNNGGGG	NNGGGGGGGGNN	NNGGGGNNNNNNGGGGNNGGGGNN	NNGGGGNNNNNNGGGGNNGGGGNNAGGGGGGG	NNGGGGNNNNGGNNGGGG
60832	TGCAGGCAAGCCGCGTGCACATTTTGATATTGGCCGAGAAGGTTT	10	TT	TT	TT	NN	TT	TT	CT	NN	TT	NN	TT	TT	TT	NN	NN	NN	NNTTTTTTTTTT	TTTTTTNNTTNN	TTTTTTNNTTTTNNTTTTTTTTNN	TTTTTTNNTTTTNNTTTTTTTTNNCTNNNNNN	TTTTTTTTTTNNTTTTTT
49764	TGCAGGGTCTCCTACTGCTGATTTCCCCAGTCCCCGCTATTTCCT	10	TT	TT	TT	TT	TT	TT	CT	NN	NN	NN	TT	TT	TT	NN	NN	NN	TTTTTTTTTTTT	TTTTTTNNNNNN	TTTTTTTTTTTTNNNNTTTTTTNN	TTTTTTTTTTTTNNNNTTTTTTNNCTNNNNNN	TTTTTTTTTTNNTTTTTT
74663	TGCAGGCAGACAACTACACATCAGGCACTAGTACAACACGGGACC	10	NN	AA	AA	NN	AA	AA	GG	AA	NN	NN	AA	NN	AA	NN	AA	AA	NNAAAAAANNAA	NNAAAAAANNNN	NNAAAANNAAAAAANNAANNAANN	NNAAAANNAAAAAANNAANNAANNGGNNAAAA	NNAAAAAAAAAAAANNAA
12609	TGCAGGGTTGAAGTTGCCCCGTTTGGTTTCCCACTGTCGCTATCT	10	CC	CC	CC	CC	CC	CC	TT	CC	NN	CC	NN	NN	CC	NN	NN	NN	CCCCCCNNNNCC	CCCCCCCCNNCC	CCCCCCCCCCCCCCNNNNNNCCCC	CCCCCCCCCCCCCCNNNNNNCCCCTTNNNNNN	CCCCCCCCCCCCNNNNCC
58859	TGCAGGCAGACGGCTAACCCTGCACAGGCCGGCAGTAGATCCCCG	10	CC	CC	CC	NN	CC	NN	TT	CC	CC	CC	NN	CC	CC	NN	NN	NN	NNCCNNNNCCCC	CCCCCCCCCCCC	CCCCCCNNCCNNCCCCNNCCCCCC	CCCCCCNNCCNNCCCCNNCCCCCCTTNNNNNN	CCCCCCCCNNCCNNCCCC
6184	TGCAGGCCCAGCATTGACCGGCACACGACCATCCAGAACCACATG	10	AA	AA	AA	AA	AA	AA	CC	AA	NN	NN	AA	NN	AA	NN	NN	NN	AAAAAAAANNAA	AAAAAAAANNNN	AAAAAAAAAAAAAANNAANNAANN	AAAAAAAAAAAAAANNAANNAANNCCNNNNNN	AAAAAAAAAAAAAANNAA
14446	TGCAGGTCCGGGACAGTATATCCATACAATCTCTTACAGTTCGAG	10	TT	TT	TT	TT	TT	TT	CC	NN	NN	NN	TT	TT	TT	NN	NN	NN	TTTTTTTTTTTT	TTTTTTNNNNNN	TTTTTTTTTTTTNNNNTTTTTTNN	TTTTTTTTTTTTNNNNTTTTTTNNCCNNNNNN	TTTTTTTTTTNNTTTTTT
13801	TGCAGGTTTACTCACCCAAGTTCAGTTAGTCCCCTACAGGACGTC	10	GG	GG	GG	GG	GG	GG	AA	GG	NN	GG	GG	NN	NN	NN	NN	NN	GGGGGGGGNNNN	GGGGGGGGNNGG	GGGGGGGGGGGGGGNNGGNNNNGG	GGGGGGGGGGGGGGNNGGNNNNGGAANNNNNN	GGGGGGGGGGGGGGNNNN
2008	TGCAGGAAATCCAGTCGTAGGATTTCCTAATCAGTCTGACCAGTT	10	GG	NN	NN	GG	GG	GG	CC	GG	NN	GG	GG	GG	GG	NN	NN	NN	GGGGGGGGGGGG	GGNNNNGGNNGG	GGNNNNGGGGGGGGNNGGGGGGGG	GGNNNNGGGGGGGGNNGGGGGGGGCCNNNNNN	GGNNNNGGGGGGGGGGGG
20839	TGCAGGGAGATCTTTCACCTAGTCATTGATGTACACAAGGAGCAG	10	AA	AA	AA	AA	NN	AA	GG	AA	AA	NN	AA	AA	NN	NN	NN	NN	AANNAAAAAANN	AAAAAAAAAANN	AAAAAAAANNAAAAAAAAAANNNN	AAAAAAAANNAAAAAAAAAANNNNGGNNNNNN	AAAAAANNAAAAAAAANN
63556	TGCAGGCTTATCTCATTGTTTCAACAGTATCAGCTGTTACATGGG	10	AA	AA	NN	NN	AA	AA	GG	AA	AA	AA	AA	NN	AA	NN	NN	NN	NNAAAAAANNAA	AAAANNAAAAAA	AAAANNNNAAAAAAAAAANNAAAA	AAAANNNNAAAAAAAAAANNAAAAGGNNNNNN	AAAANNAAAAAAAANNAA
34877	TGCAGGGAGAGATTTAACATATTTTAACTTTTCAAAGATATCAGA	10	TT	TT	NN	NN	TT	TT	CT	TT	TT	NN	TT	TT	TT	NN	NN	NN	NNTTTTTTTTTT	TTTTNNTTTTNN	TTTTNNNNTTTTTTTTTTTTTTNN	TTTTNNNNTTTTTTTTTTTTTTNNCTNNNNNN	TTTTNNTTTTTTTTTTTT
30176	TGCAGGCTTCTATACCTTTTTTGTGCAAAGCCTTCTTGTCTACTC	10	AA	AA	NN	AA	AA	AA	TT	NN	NN	AA	AA	AA	AA	NN	NN	NN	AAAAAAAAAAAA	AAAANNNNNNAA	AAAANNAAAAAANNNNAAAAAAAA	AAAANNAAAAAANNNNAAAAAAAATTNNNNNN	AAAANNAAAANNAAAAAA
54552	TGCAGGCCCTAATATCTATACATGAATCCCACACTGGGTAGAATG	10	TT	NN	TT	NN	TT	NN	GT	TT	NN	NN	TT	NN	TT	TT	TT	TT	NNTTNNTTNNTT	TTNNTTTTNNNN	TTNNTTNNTTNNTTNNTTNNTTNN	TTNNTTNNTTNNTTNNTTNNTTNNGTTTTTTT	TTNNTTTTNNTTTTNNTT
29447	TGCAGGGTGGAAGGGTGCACAAACTATTCATAAGGCGATTCTCTA	10	GG	GG	GG	GG	GG	GG	AA	NN	NN	NN	GG	GG	GG	NN	NN	NN	GGGGGGGGGGGG	GGGGGGNNNNNN	GGGGGGGGGGGGNNNNGGGGGGNN	GGGGGGGGGGGGNNNNGGGGGGNNAANNNNNN	GGGGGGGGGGNNGGGGGG
2551	TGCAGGACCAGGAGTTCCGCGCTCACCCTACAGAGATAATTGGTT	10	AA	AA	AA	AA	AA	NN	GG	NN	NN	AA	AA	AA	AA	NN	NN	NN	AAAANNAAAAAA	AAAAAANNNNAA	AAAAAAAAAANNNNNNAAAAAAAA	AAAAAAAAAANNNNNNAAAAAAAAGGNNNNNN	AAAAAAAANNNNAAAAAA
93680	TGCAGGGATGTTAGTGTGGACGGGGAGTGTGCTGTGCATCAAAAT	10	NN	NN	NN	NN	CC	CC	CT	CC	NN	NN	CC	CC	CC	CC	CC	CC	NNCCCCCCCCCC	NNNNNNCCNNNN	NNNNNNNNCCCCCCNNCCCCCCNN	NNNNNNNNCCCCCCNNCCCCCCNNCTCCCCCC	NNNNNNCCCCCCCCCCCC
28078	TGCAGGATTAAATATTTATCAACACTTTGTCTAATATATAAATAT	10	TT	TT	NN	TT	TT	TT	CT	NN	NN	TT	NN	NN	NN	TT	TT	TT	TTTTTTNNNNNN	TTTTNNNNNNTT	TTTTNNTTTTTTNNNNNNNNNNTT	TTTTNNTTTTTTNNNNNNNNNNTTCTTTTTTT	TTTTNNTTTTNNNNNNNN
4641	TGCAGGGAGAAACTGAATTTTTTGGACGACAAGGTCAGATACATT	10	CC	CC	CC	NN	CC	CC	TT	NN	CC	CC	CC	NN	CC	NN	NN	NN	NNCCCCCCNNCC	CCCCCCNNCCCC	CCCCCCNNCCCCNNCCCCNNCCCC	CCCCCCNNCCCCNNCCCCNNCCCCTTNNNNNN	CCCCCCCCCCNNCCNNCC
36719	TGCAGGAGATTGCTAAATTATGCAAAAGCACTGGATCAAGCATTA	10	GG	GG	GG	GG	GG	GG	AG	NN	GG	NN	GG	NN	GG	NN	NN	NN	GGGGGGGGNNGG	GGGGGGNNGGNN	GGGGGGGGGGGGNNGGGGNNGGNN	GGGGGGGGGGGGNNGGGGNNGGNNAGNNNNNN	GGGGGGGGGGNNGGNNGG
166	TGCAGGAAAATATACATAAGCAGAAAACTATGCTTGAGGAAATAA	10	CC	CC	CC	NN	CC	CC	TT	CC	NN	NN	CC	CC	CC	NN	NN	NN	NNCCCCCCCCCC	CCCCCCCCNNNN	CCCCCCNNCCCCCCNNCCCCCCNN	CCCCCCNNCCCCCCNNCCCCCCNNTTNNNNNN	CCCCCCCCCCCCCCCCCC
76050	TGCAGGGAATTAAGCGTATTTTATGTATGTTGAGTTGACGTTTTT	10	NN	GG	GG	GG	GG	GG	TT	NN	NN	GG	GG	GG	GG	NN	NN	NN	GGGGGGGGGGGG	NNGGGGNNNNGG	NNGGGGGGGGGGNNNNGGGGGGGG	NNGGGGGGGGGGNNNNGGGGGGGGTTNNNNNN	NNGGGGGGGGNNGGGGGG
20561	TGCAGGCAATACGAAAGCCCTAGACATGTCATGTTGACAGCTAGT	10	CC	CC	CC	CC	NN	CC	TT	NN	NN	CC	CC	CC	CC	NN	NN	NN	CCNNCCCCCCCC	CCCCCCNNNNCC	CCCCCCCCNNCCNNNNCCCCCCCC	CCCCCCCCNNCCNNNNCCCCCCCCTTNNNNNN	CCCCCCNNCCNNCCCCCC
53176	TGCAGGTCCTCATTACGTCCCTGTTCCCTAAGGACACACATTATA	10	AA	AA	AA	NN	NN	AA	GG	AA	AA	AA	AA	NN	AA	NN	NN	NN	NNNNAAAANNAA	AAAAAAAAAAAA	AAAAAANNNNAAAAAAAANNAAAA	AAAAAANNNNAAAAAAAANNAAAAGGNNNNNN	AAAAAANNAAAAAANNAA
29402	TGCAGGTTTGAGGTTGCCACATATGTGTGTTGGGGGGGGGGGGGG	10	GG	GG	GG	GG	GG	GG	TT	NN	NN	GG	GG	NN	GG	NN	NN	NN	GGGGGGGGNNGG	GGGGGGNNNNGG	GGGGGGGGGGGGNNNNGGNNGGGG	GGGGGGGGGGGGNNNNGGNNGGGGTTNNNNNN	GGGGGGGGGGNNGGNNGG
29519	TGCAGGATAGTCGCATTCCCATGCTGTCTACTGCTGGGCTCTGGT	10	CC	CC	CC	NN	NN	CC	AA	NN	CC	CC	CC	CC	CC	NN	NN	NN	NNNNCCCCCCCC	CCCCCCNNCCCC	CCCCCCNNNNCCNNCCCCCCCCCC	CCCCCCNNNNCCNNCCCCCCCCCCAANNNNNN	CCCCCCNNCCNNCCCCCC
33316	TGCAGGTCTCTGTCTGCCTCAATAGATATGAAAGAATATTTTGCT	10	AA	AA	AA	AA	AA	AA	AC	NN	NN	NN	AA	AA	AA	NN	NN	NN	AAAAAAAAAAAA	AAAAAANNNNNN	AAAAAAAAAAAANNNNAAAAAANN	AAAAAAAAAAAANNNNAAAAAANNACNNNNNN	AAAAAAAAAANNAAAAAA
5835	TGCAGGTGGTCTCATTTGTCACGTATGAAATGAACATGGCCCTCA	10	CC	CC	CC	CC	CC	CC	AA	NN	NN	NN	CC	CC	CC	NN	NN	NN	CCCCCCCCCCCC	CCCCCCNNNNNN	CCCCCCCCCCCCNNNNCCCCCCNN	CCCCCCCCCCCCNNNNCCCCCCNNAANNNNNN	CCCCCCCCCCNNCCCCCC
32159	TGCAGGAAGAGAAACAAGTTATAACACTACAGAGGAATTACATAA	10	AA	AA	AA	NN	AA	AA	GG	AA	NN	AA	AA	AA	NN	NN	NN	NN	NNAAAAAAAANN	AAAAAAAANNAA	AAAAAANNAAAAAANNAAAANNAA	AAAAAANNAAAAAANNAAAANNAAGGNNNNNN	AAAAAAAAAAAAAAAANN
5245	TGCAGGCACAAGTGGTAAACCGAAAATGTGAAGAAATAATATTAT	10	CC	CC	CC	CC	CC	CC	TT	CC	NN	NN	CC	NN	CC	NN	NN	NN	CCCCCCCCNNCC	CCCCCCCCNNNN	CCCCCCCCCCCCCCNNCCNNCCNN	CCCCCCCCCCCCCCNNCCNNCCNNTTNNNNNN	CCCCCCCCCCCCCCNNCC
43779	TGCAGGAGAATTTTGCAACAGTGCACAAACTCCATAGCACCTGCG	10	AA	AA	AA	AA	AA	AA	GG	NN	NN	NN	AA	AA	AA	NN	NN	NN	AAAAAAAAAAAA	AAAAAANNNNNN	AAAAAAAAAAAANNNNAAAAAANN	AAAAAAAAAAAANNNNAAAAAANNGGNNNNNN	AAAAAAAAAANNAAAAAA
73735	TGCAGGAAGAAAAGAGGAGATGCAAACTTAAACGTTTAGTGCAGA	10	NN	TT	TT	TT	TT	NN	CT	TT	NN	TT	NN	NN	NN	TT	TT	TT	TTTTNNNNNNNN	NNTTTTTTNNTT	NNTTTTTTTTNNTTNNNNNNNNTT	NNTTTTTTTTNNTTNNNNNNNNTTCTTTTTTT	NNTTTTTTNNTTNNNNNN
33100	TGCAGGATATGGAACAAAATTATTGGGGTGTGATAACAGGAAATG	10	GG	GG	GG	GG	GG	GG	CC	GG	NN	GG	NN	GG	NN	NN	NN	NN	GGGGGGNNGGNN	GGGGGGGGNNGG	GGGGGGGGGGGGGGNNNNGGNNGG	GGGGGGGGGGGGGGNNNNGGNNGGCCNNNNNN	GGGGGGGGGGGGNNGGNN
12410	TGCAGGGACTTGCAGCTGCTACCACTTCCCTGGAAATAATGGATG	10	TT	TT	TT	TT	TT	TT	CC	NN	NN	NN	TT	TT	TT	NN	NN	NN	TTTTTTTTTTTT	TTTTTTNNNNNN	TTTTTTTTTTTTNNNNTTTTTTNN	TTTTTTTTTTTTNNNNTTTTTTNNCCNNNNNN	TTTTTTTTTTNNTTTTTT
59379	TGCAGGTCGCCTTCCCTTGGCAGCTTTATTTGATACGCTTCTCTC	10	GG	GG	NN	NN	NN	GG	AA	GG	GG	GG	GG	GG	GG	NN	NN	NN	NNNNGGGGGGGG	GGGGNNGGGGGG	GGGGNNNNNNGGGGGGGGGGGGGG	GGGGNNNNNNGGGGGGGGGGGGGGAANNNNNN	GGGGNNNNGGGGGGGGGG
42877	TGCAGGGAAATATGCTTATTTTATGTATGCATAGTTGACTTTTTT	10	TT	TT	TT	TT	TT	TT	AT	TT	NN	NN	TT	NN	TT	NN	NN	NN	TTTTTTTTNNTT	TTTTTTTTNNNN	TTTTTTTTTTTTTTNNTTNNTTNN	TTTTTTTTTTTTTTNNTTNNTTNNATNNNNNN	TTTTTTTTTTTTTTNNTT
7152	TGCAGGGAGAAGAGTGCATTAAAGTTTCACAACAACGACTACCAA	10	AA	AA	AA	NN	AA	AA	CC	AA	NN	AA	AA	NN	AA	NN	NN	NN	NNAAAAAANNAA	AAAAAAAANNAA	AAAAAANNAAAAAANNAANNAAAA	AAAAAANNAAAAAANNAANNAAAACCNNNNNN	AAAAAAAAAAAAAANNAA
57934	TGCAGGTCATTGCACCTCGGCAGTTAGCTTTTGTGTGACCTGCCT	10	CC	CC	CC	CC	CC	NN	AA	CC	CC	CC	NN	NN	CC	NN	NN	NN	CCCCNNNNNNCC	CCCCCCCCCCCC	CCCCCCCCCCNNCCCCNNNNCCCC	CCCCCCCCCCNNCCCCNNNNCCCCAANNNNNN	CCCCCCCCNNCCNNNNCC
54173	TGCAGGAGACTATCTGCTGCTGTTTTCGCGCTTTCTGAAACCGAT	10	CC	CC	CC	CC	CC	NN	TT	CC	NN	NN	NN	NN	NN	CC	CC	CC	CCCCNNNNNNNN	CCCCCCCCNNNN	CCCCCCCCCCNNCCNNNNNNNNNN	CCCCCCCCCCNNCCNNNNNNNNNNTTCCCCCC	CCCCCCCCNNCCNNNNNN
26427	TGCAGGACTCCATGGCGCAGCAACACTTTTTTTTACTCTGTAGAC	10	TT	TT	TT	TT	TT	NN	GG	TT	TT	NN	TT	TT	NN	NN	NN	NN	TTTTNNTTTTNN	TTTTTTTTTTNN	TTTTTTTTTTNNTTTTTTTTNNNN	TTTTTTTTTTNNTTTTTTTTNNNNGGNNNNNN	TTTTTTTTNNTTTTTTNN
49795	TGCAGGAATGTGAAAATTATAGAGGAATTAAATTATTGTCTGTCA	10	GG	GG	GG	NN	NN	NN	AA	GG	GG	GG	GG	GG	GG	NN	NN	NN	NNNNNNGGGGGG	GGGGGGGGGGGG	GGGGGGNNNNNNGGGGGGGGGGGG	GGGGGGNNNNNNGGGGGGGGGGGGAANNNNNN	GGGGGGNNNNGGGGGGGG
32267	TGCAGGAATGAATATTCAGCATCACTTCCTCTGATATATAGACCT	10	TT	TT	TT	NN	TT	TT	CC	TT	TT	NN	TT	NN	TT	NN	NN	NN	NNTTTTTTNNTT	TTTTTTTTTTNN	TTTTTTNNTTTTTTTTTTNNTTNN	TTTTTTNNTTTTTTTTTTNNTTNNCCNNNNNN	TTTTTTTTTTTTTTNNTT
107782	TGCAGGCGTCTTGTGAGCGTCAGTGGTCAAATTGATAGGACCCAG	10	NN	NN	NN	GG	GG	GG	AA	NN	NN	NN	GG	GG	GG	GG	GG	GG	GGGGGGGGGGGG	NNNNNNNNNNNN	NNNNNNGGGGGGNNNNGGGGGGNN	NNNNNNGGGGGGNNNNGGGGGGNNAAGGGGGG	NNNNNNGGGGNNGGGGGG
66167	TGCAGGATGTCCGTCCCCAGCACGGGCCAACTGTCTACACGTTAT	10	NN	CC	CC	CC	CC	CC	TT	NN	NN	CC	CC	CC	CC	NN	NN	NN	CCCCCCCCCCCC	NNCCCCNNNNCC	NNCCCCCCCCCCNNNNCCCCCCCC	NNCCCCCCCCCCNNNNCCCCCCCCTTNNNNNN	NNCCCCCCCCNNCCCCCC
23933	TGCAGGTACTGTTCCGAGGCACACAGCTACAACGACTGCCCCTTA	10	GG	GG	GG	GG	GG	GG	AG	NN	NN	NN	GG	GG	GG	NN	NN	NN	GGGGGGGGGGGG	GGGGGGNNNNNN	GGGGGGGGGGGGNNNNGGGGGGNN	GGGGGGGGGGGGNNNNGGGGGGNNAGNNNNNN	GGGGGGGGGGNNGGGGGG
4728	TGCAGGTCATCCAGGAAGGATGGTAAGCTCACAAAAGTAGAAGCT	10	AA	AA	AA	AA	AA	NN	GG	AA	NN	AA	AA	NN	AA	NN	NN	NN	AAAANNAANNAA	AAAAAAAANNAA	AAAAAAAAAANNAANNAANNAAAA	AAAAAAAAAANNAANNAANNAAAAGGNNNNNN	AAAAAAAANNAAAANNAA
12197	TGCAGGTTCTACTGGCATAGGGTTGGAGTCTGTTGGCAATGAAAT	10	GG	GG	NN	GG	GG	GG	GT	NN	NN	GG	GG	GG	GG	NN	NN	NN	GGGGGGGGGGGG	GGGGNNNNNNGG	GGGGNNGGGGGGNNNNGGGGGGGG	GGGGNNGGGGGGNNNNGGGGGGGGGTNNNNNN	GGGGNNGGGGNNGGGGGG
31998	TGCAGGCTGCATATAACACCAAAATACGTAATGTGTTCACAGCTG	10	GG	GG	GG	NN	GG	GG	AA	NN	NN	GG	GG	GG	GG	NN	NN	NN	NNGGGGGGGGGG	GGGGGGNNNNGG	GGGGGGNNGGGGNNNNGGGGGGGG	GGGGGGNNGGGGNNNNGGGGGGGGAANNNNNN	GGGGGGGGGGNNGGGGGG
4970	TGCAGGTTTTCACACTTTACAGTTGATCCGGTACATTTACATCCC	10	TT	TT	NN	TT	TT	TT	CC	NN	NN	TT	TT	TT	TT	NN	NN	NN	TTTTTTTTTTTT	TTTTNNNNNNTT	TTTTNNTTTTTTNNNNTTTTTTTT	TTTTNNTTTTTTNNNNTTTTTTTTCCNNNNNN	TTTTNNTTTTNNTTTTTT
23012	TGCAGGGCCAGCGAGAGATTTATGAAACCGACGTCTTGTCTCTCC	10	CC	CC	CC	CC	CC	CC	CT	NN	CC	NN	CC	NN	CC	NN	NN	NN	CCCCCCCCNNCC	CCCCCCNNCCNN	CCCCCCCCCCCCNNCCCCNNCCNN	CCCCCCCCCCCCNNCCCCNNCCNNCTNNNNNN	CCCCCCCCCCNNCCNNCC
58459	TGCAGGCATTGGGTTGGAGTCTGTTCACAATGAAATACCTAAATC	10	GG	GG	NN	NN	GG	GG	GT	GG	NN	NN	GG	GG	GG	NN	GG	NN	NNGGGGGGGGGG	GGGGNNGGNNNN	GGGGNNNNGGGGGGNNGGGGGGNN	GGGGNNNNGGGGGGNNGGGGGGNNGTNNGGNN	GGGGNNGGGGGGGGGGGG
19836	TGCAGGGTAAAATCTATTGCAAGAATCTCAAATGGCGTTGAAGCC	10	CC	CC	CC	CC	CC	CC	AC	NN	NN	NN	CC	CC	CC	NN	NN	NN	CCCCCCCCCCCC	CCCCCCNNNNNN	CCCCCCCCCCCCNNNNCCCCCCNN	CCCCCCCCCCCCNNNNCCCCCCNNACNNNNNN	CCCCCCCCCCNNCCCCCC
20442	TGCAGGAGTTGAAAATTAGCTCCTGTTTTGTTTGCAATAATATAT	10	CC	CC	CC	NN	CC	CC	TT	CC	NN	NN	CC	CC	CC	NN	NN	NN	NNCCCCCCCCCC	CCCCCCCCNNNN	CCCCCCNNCCCCCCNNCCCCCCNN	CCCCCCNNCCCCCCNNCCCCCCNNTTNNNNNN	CCCCCCCCCCCCCCCCCC
102555	TGCAGGTGAGTTCACTGTGACATTTACCTTCTTTCCTTCACTGAA	10	NN	NN	NN	TT	TT	TT	GT	NN	NN	NN	TT	TT	TT	TT	TT	TT	TTTTTTTTTTTT	NNNNNNNNNNNN	NNNNNNTTTTTTNNNNTTTTTTNN	NNNNNNTTTTTTNNNNTTTTTTNNGTTTTTTT	NNNNNNTTTTNNTTTTTT
55245	TGCAGGGTGAAGGACGCCTAATTTGTGGATAAAGAGATTTTCCAG	10	CC	CC	NN	CC	CC	CC	TT	CC	NN	NN	CC	CC	CC	NN	NN	NN	CCCCCCCCCCCC	CCCCNNCCNNNN	CCCCNNCCCCCCCCNNCCCCCCNN	CCCCNNCCCCCCCCNNCCCCCCNNTTNNNNNN	CCCCNNCCCCCCCCCCCC
46069	TGCAGGTACCCAGGTAGGGTAAACTCTACCAACAGGAGATGTAAG	10	GG	GG	GG	NN	GG	GG	AG	GG	GG	NN	GG	NN	GG	NN	NN	NN	NNGGGGGGNNGG	GGGGGGGGGGNN	GGGGGGNNGGGGGGGGGGNNGGNN	GGGGGGNNGGGGGGGGGGNNGGNNAGNNNNNN	GGGGGGGGGGGGGGNNGG
48856	TGCAGGAAGTAGAAGCCGTGCAAGATGCATGTATCGCAGCAATCA	10	CC	CC	CC	CC	CC	CC	GG	NN	NN	NN	CC	CC	CC	NN	NN	NN	CCCCCCCCCCCC	CCCCCCNNNNNN	CCCCCCCCCCCCNNNNCCCCCCNN	CCCCCCCCCCCCNNNNCCCCCCNNGGNNNNNN	CCCCCCCCCCNNCCCCCC
14972	TGCAGGAGTAAAAGCAGCATTATATGCAAACAATTTAGTTCTTTG	10	GG	GG	GG	GG	GG	GG	AA	NN	NN	GG	GG	NN	GG	NN	NN	NN	GGGGGGGGNNGG	GGGGGGNNNNGG	GGGGGGGGGGGGNNNNGGNNGGGG	GGGGGGGGGGGGNNNNGGNNGGGGAANNNNNN	GGGGGGGGGGNNGGNNGG
16600	TGCAGGGTCAGGGAGCCGACGAGTTCCTGGTGCAGCGCTTGTGTC	10	GG	GG	NN	NN	GG	GG	AG	NN	NN	NN	GG	NN	GG	GG	GG	GG	NNGGGGGGNNGG	GGGGNNNNNNNN	GGGGNNNNGGGGNNNNGGNNGGNN	GGGGNNNNGGGGNNNNGGNNGGNNAGGGGGGG	GGGGNNGGGGNNGGNNGG
47476	TGCAGGTATATGGGGTATATGGTGAAAGCCCAGATATTATTAAAG	10	AA	AA	NN	AA	AA	AA	AG	AA	NN	AA	NN	AA	AA	NN	NN	NN	AAAAAANNAAAA	AAAANNAANNAA	AAAANNAAAAAAAANNNNAAAAAA	AAAANNAAAAAAAANNNNAAAAAAAGNNNNNN	AAAANNAAAAAANNAAAA
61561	TGCAGGAAAGTAACATGCACATTTTGATAGTAATCGAGAAGGTTT	10	TT	TT	TT	TT	TT	TT	CC	TT	NN	NN	TT	NN	TT	NN	NN	NN	TTTTTTTTNNTT	TTTTTTTTNNNN	TTTTTTTTTTTTTTNNTTNNTTNN	TTTTTTTTTTTTTTNNTTNNTTNNCCNNNNNN	TTTTTTTTTTTTTTNNTT
3415	TGCAGGAGCCGCAGCTGCTTGTTTCATTGCGTTGTTGAGGAAATC	10	GG	GG	GG	GG	GG	GG	CC	NN	NN	NN	GG	GG	GG	NN	NN	NN	GGGGGGGGGGGG	GGGGGGNNNNNN	GGGGGGGGGGGGNNNNGGGGGGNN	GGGGGGGGGGGGNNNNGGGGGGNNCCNNNNNN	GGGGGGGGGGNNGGGGGG
17900	TGCAGGCATGCCAGTTTGAAAAACAAAACACAAGGAATTATGCGG	10	TT	TT	TT	NN	NN	TT	AA	TT	TT	TT	NN	NN	NN	TT	NN	TT	NNNNTTNNNNNN	TTTTTTTTTTTT	TTTTTTNNNNTTTTTTNNNNNNTT	TTTTTTNNNNTTTTTTNNNNNNTTAATTNNTT	TTTTTTNNTTTTNNNNNN
36260	TGCAGGCGGTTAGCGTCATTCTACACTTATTTCCCTCCCAGTGGT	10	GG	GG	GG	GG	GG	GG	CC	NN	NN	GG	NN	GG	GG	NN	NN	NN	GGGGGGNNGGGG	GGGGGGNNNNGG	GGGGGGGGGGGGNNNNNNGGGGGG	GGGGGGGGGGGGNNNNNNGGGGGGCCNNNNNN	GGGGGGGGGGNNNNGGGG
10692	TGCAGGAACTTGAATGGGTTTATTGTCCGGGACACAGTCTTCGTG	10	TT	TT	TT	NN	NN	TT	CT	TT	TT	NN	TT	TT	TT	NN	NN	NN	NNNNTTTTTTTT	TTTTTTTTTTNN	TTTTTTNNNNTTTTTTTTTTTTNN	TTTTTTNNNNTTTTTTTTTTTTNNCTNNNNNN	TTTTTTNNTTTTTTTTTT
5641	TGCAGGAATTAATATTCAGCACCAACTCGTCTAATATATGCGTAA	10	TT	TT	TT	TT	NN	TT	CC	TT	NN	NN	TT	TT	TT	NN	NN	NN	TTNNTTTTTTTT	TTTTTTTTNNNN	TTTTTTTTNNTTTTNNTTTTTTNN	TTTTTTTTNNTTTTNNTTTTTTNNCCNNNNNN	TTTTTTNNTTTTTTTTTT
64138	TGCAGGCTGATGTAAGGACTATTAGGTATTCTCCTAACCTTGCCC	10	AA	AA	NN	NN	AA	AA	AG	NN	NN	NN	AA	AA	AA	AA	AA	NN	NNAAAAAAAAAA	AAAANNNNNNNN	AAAANNNNAAAANNNNAAAAAANN	AAAANNNNAAAANNNNAAAAAANNAGAAAANN	AAAANNAAAANNAAAAAA
24799	TGCAGGTGACCGAATCATTTTAATTGTTGTCTTTCTATATATTGT	10	TT	TT	TT	NN	TT	TT	GT	NN	NN	TT	TT	TT	TT	NN	NN	NN	NNTTTTTTTTTT	TTTTTTNNNNTT	TTTTTTNNTTTTNNNNTTTTTTTT	TTTTTTNNTTTTNNNNTTTTTTTTGTNNNNNN	TTTTTTTTTTNNTTTTTT
47833	TGCAGGGTAAACAAGTGACAATGAGAACAAAGCAGTGAGTAGTAA	10	CC	CC	CC	CC	CC	CC	TT	NN	NN	NN	CC	CC	CC	NN	NN	NN	CCCCCCCCCCCC	CCCCCCNNNNNN	CCCCCCCCCCCCNNNNCCCCCCNN	CCCCCCCCCCCCNNNNCCCCCCNNTTNNNNNN	CCCCCCCCCCNNCCCCCC
53181	TGCAGGCCTGGTTGCATCCTCGTAGCTTCTCCTCAGACTTGGACT	10	CC	CC	CC	NN	CC	CC	GC	CC	CC	NN	CC	NN	CC	NN	NN	NN	NNCCCCCCNNCC	CCCCCCCCCCNN	CCCCCCNNCCCCCCCCCCNNCCNN	CCCCCCNNCCCCCCCCCCNNCCNNGCNNNNNN	CCCCCCCCCCCCCCNNCC
4000	TGCAGGCTATGGTGCTTGAGAACCAGGTCTACAGGTTAGCGTGCT	10	AA	AA	AA	AA	AA	NN	GG	AA	NN	NN	AA	AA	AA	NN	NN	NN	AAAANNAAAAAA	AAAAAAAANNNN	AAAAAAAAAANNAANNAAAAAANN	AAAAAAAAAANNAANNAAAAAANNGGNNNNNN	AAAAAAAANNAAAAAAAA
51158	TGCAGGCCCTGATCCCATGGCTGAATCTGGCACTGATAACCATGC	10	CC	NN	NN	CC	CC	CC	GG	CC	CC	NN	CC	CC	CC	NN	NN	NN	CCCCCCCCCCCC	CCNNNNCCCCNN	CCNNNNCCCCCCCCCCCCCCCCNN	CCNNNNCCCCCCCCCCCCCCCCNNGGNNNNNN	CCNNNNCCCCCCCCCCCC
49567	TGCAGGGAGTGAAAACTCGGCCGCTTATTCTAGGCGAACAATGGA	10	TT	TT	TT	NN	TT	TT	AA	NN	NN	TT	TT	TT	TT	NN	NN	NN	NNTTTTTTTTTT	TTTTTTNNNNTT	TTTTTTNNTTTTNNNNTTTTTTTT	TTTTTTNNTTTTNNNNTTTTTTTTAANNNNNN	TTTTTTTTTTNNTTTTTT
2387	TGCAGGCAGACATGCCAGCCGCTGCGCTACCACGGCTCCCCCCGA	10	CC	NN	NN	CC	CC	CC	GG	CC	CC	NN	CC	CC	CC	NN	NN	NN	CCCCCCCCCCCC	CCNNNNCCCCNN	CCNNNNCCCCCCCCCCCCCCCCNN	CCNNNNCCCCCCCCCCCCCCCCNNGGNNNNNN	CCNNNNCCCCCCCCCCCC
33594	TGCAGGAGGGAGTAGGAAAACTGAAACGTAGTCTTTGTATTATCA	10	GG	GG	GG	NN	GG	GG	CC	GG	NN	NN	GG	GG	GG	NN	NN	NN	NNGGGGGGGGGG	GGGGGGGGNNNN	GGGGGGNNGGGGGGNNGGGGGGNN	GGGGGGNNGGGGGGNNGGGGGGNNCCNNNNNN	GGGGGGGGGGGGGGGGGG
21281	TGCAGGTTGTCCCGAACAAAGGTGGCCTCCCCATGGTGTTTCCTA	10	CC	NN	CC	CC	CC	CC	GG	CC	NN	NN	CC	CC	CC	NN	NN	NN	CCCCCCCCCCCC	CCNNCCCCNNNN	CCNNCCCCCCCCCCNNCCCCCCNN	CCNNCCCCCCCCCCNNCCCCCCNNGGNNNNNN	CCNNCCCCCCCCCCCCCC
77480	TGCAGGTCTGCCCTTTGTACGCCCACCAGAGGAAGACATTTTGGC	10	NN	CC	CC	CC	CC	CC	AA	CC	NN	CC	NN	CC	CC	NN	NN	NN	CCCCCCNNCCCC	NNCCCCCCNNCC	NNCCCCCCCCCCCCNNNNCCCCCC	NNCCCCCCCCCCCCNNNNCCCCCCAANNNNNN	NNCCCCCCCCCCNNCCCC
69378	TGCAGGACACCTCAAGGGAAGGGGTGAGCGCCCGCTTAGCCCCCC	10	NN	CC	CC	NN	CC	CC	TT	CC	NN	CC	CC	CC	CC	NN	NN	NN	NNCCCCCCCCCC	NNCCCCCCNNCC	NNCCCCNNCCCCCCNNCCCCCCCC	NNCCCCNNCCCCCCNNCCCCCCCCTTNNNNNN	NNCCCCCCCCCCCCCCCC
43129	TGCAGGGCGTCCAAGGGAGGTGACTGATACAGTTCAAAGCCCAAC	11	CC	CC	CC	NN	CC	CC	GG	CC	CC	NN	CC	CC	CC	NN	NN	NN	NNCCCCCCCCCC	CCCCCCCCCCNN	CCCCCCNNCCCCCCCCCCCCCCNN	CCCCCCNNCCCCCCCCCCCCCCNNGGNNNNNN	CCCCCCCCCCCCCCCCCC
8322	TGCAGGTTGCTCGCACAGCACGCTAACCTGTTTTATATTATGCTA	11	AA	AA	AA	AA	AA	AA	TT	AA	NN	AA	AA	NN	AA	NN	NN	NN	AAAAAAAANNAA	AAAAAAAANNAA	AAAAAAAAAAAAAANNAANNAAAA	AAAAAAAAAAAAAANNAANNAAAATTNNNNNN	AAAAAAAAAAAAAANNAA
60072	TGCAGGTCGCAAGCGGCCAGCCATGGCACTTCAAGTAGCCCGCAG	11	GG	GG	NN	GG	GG	GG	AA	GG	NN	GG	GG	GG	GG	NN	NN	NN	GGGGGGGGGGGG	GGGGNNGGNNGG	GGGGNNGGGGGGGGNNGGGGGGGG	GGGGNNGGGGGGGGNNGGGGGGGGAANNNNNN	GGGGNNGGGGGGGGGGGG
17401	TGCAGGAAAGGACAGCAACCATCAGAGTAGGAAACGAGGAATCCA	11	GG	GG	GG	GG	GG	GG	AA	GG	NN	GG	NN	GG	GG	NN	NN	NN	GGGGGGNNGGGG	GGGGGGGGNNGG	GGGGGGGGGGGGGGNNNNGGGGGG	GGGGGGGGGGGGGGNNNNGGGGGGAANNNNNN	GGGGGGGGGGGGNNGGGG
22258	TGCAGGCTCAGAAATGCCCAAAAATGAGCTAAAAAATCTGACAGA	11	CC	CC	NN	CC	CC	CC	TT	CC	CC	NN	CC	CC	CC	NN	NN	NN	CCCCCCCCCCCC	CCCCNNCCCCNN	CCCCNNCCCCCCCCCCCCCCCCNN	CCCCNNCCCCCCCCCCCCCCCCNNTTNNNNNN	CCCCNNCCCCCCCCCCCC
27389	TGCAGGGTTGACATTTTTACATTTTACAATGTAGAAGTGTTACAT	11	TT	TT	TT	TT	TT	TT	CT	TT	NN	TT	TT	NN	TT	NN	NN	NN	TTTTTTTTNNTT	TTTTTTTTNNTT	TTTTTTTTTTTTTTNNTTNNTTTT	TTTTTTTTTTTTTTNNTTNNTTTTCTNNNNNN	TTTTTTTTTTTTTTNNTT
13462	TGCAGGTGTCCAGTGACATGCCTGAGCAACAGTGATGGTCTACAG	11	TT	TT	TT	TT	TT	TT	CT	NN	NN	TT	TT	TT	TT	NN	NN	NN	TTTTTTTTTTTT	TTTTTTNNNNTT	TTTTTTTTTTTTNNNNTTTTTTTT	TTTTTTTTTTTTNNNNTTTTTTTTCTNNNNNN	TTTTTTTTTTNNTTTTTT
59636	TGCAGGCTGAGACAGATCTACGGTCTCAGGACCTGCCTGAAGAAG	11	TT	TT	TT	TT	TT	TT	GG	NN	NN	TT	TT	TT	TT	NN	NN	NN	TTTTTTTTTTTT	TTTTTTNNNNTT	TTTTTTTTTTTTNNNNTTTTTTTT	TTTTTTTTTTTTNNNNTTTTTTTTGGNNNNNN	TTTTTTTTTTNNTTTTTT
43133	TGCAGGAGTTGAGTTGAGGGTTGAGGGAGAGACCACCTTCTTGGC	11	GG	GG	GG	GG	GG	GG	AA	NN	GG	NN	GG	GG	GG	NN	NN	NN	GGGGGGGGGGGG	GGGGGGNNGGNN	GGGGGGGGGGGGNNGGGGGGGGNN	GGGGGGGGGGGGNNGGGGGGGGNNAANNNNNN	GGGGGGGGGGNNGGGGGG
22975	TGCAGGAACGGTGGAAGGTGGTAGACGAAGAGGCAGACAGAAGAG	11	TT	TT	TT	TT	TT	TT	CC	NN	NN	TT	TT	TT	TT	NN	NN	NN	TTTTTTTTTTTT	TTTTTTNNNNTT	TTTTTTTTTTTTNNNNTTTTTTTT	TTTTTTTTTTTTNNNNTTTTTTTTCCNNNNNN	TTTTTTTTTTNNTTTTTT
50702	TGCAGGGAGACTGTCGGTACAGTTCACCAAGTTTCCTCCTAAAGA	11	CC	CC	CC	CC	CC	NN	CT	CC	CC	CC	CC	CC	NN	NN	NN	NN	CCCCNNCCCCNN	CCCCCCCCCCCC	CCCCCCCCCCNNCCCCCCCCNNCC	CCCCCCCCCCNNCCCCCCCCNNCCCTNNNNNN	CCCCCCCCNNCCCCCCNN
55459	TGCAGGCCGTTCTGTTATATGACCAACATATCCATTTATGTGCGT	11	GG	GG	GG	GG	GG	NN	AG	GG	NN	GG	GG	GG	GG	NN	NN	NN	GGGGNNGGGGGG	GGGGGGGGNNGG	GGGGGGGGGGNNGGNNGGGGGGGG	GGGGGGGGGGNNGGNNGGGGGGGGAGNNNNNN	GGGGGGGGNNGGGGGGGG
39658	TGCAGGTTGGAGACTGGGTCGCTGGGCGGACGGAAACTAGCCTGA	11	GG	GG	NN	GG	GG	NN	TT	NN	NN	GG	GG	GG	GG	NN	GG	GG	GGGGNNGGGGGG	GGGGNNNNNNGG	GGGGNNGGGGNNNNNNGGGGGGGG	GGGGNNGGGGNNNNNNGGGGGGGGTTNNGGGG	GGGGNNGGNNNNGGGGGG
68835	TGCAGGATGCTGATCCACAACAGGAGAAAGAGTCATGGGAGTAAT	11	NN	TT	NN	TT	TT	TT	CC	NN	NN	NN	TT	TT	TT	TT	TT	TT	TTTTTTTTTTTT	NNTTNNNNNNNN	NNTTNNTTTTTTNNNNTTTTTTNN	NNTTNNTTTTTTNNNNTTTTTTNNCCTTTTTT	NNTTNNTTTTNNTTTTTT
24870	TGCAGGACAGCAAGGAGGCAATGAAAATTGCTGCACAAAAGAACC	11	TT	TT	TT	TT	TT	TT	CC	TT	NN	NN	TT	TT	TT	NN	NN	NN	TTTTTTTTTTTT	TTTTTTTTNNNN	TTTTTTTTTTTTTTNNTTTTTTNN	TTTTTTTTTTTTTTNNTTTTTTNNCCNNNNNN	TTTTTTTTTTTTTTTTTT
42960	TGCAGGGAGGAGAAAAGATGGAAACTTGAAATAAGACAAACAATA	11	GG	GG	GG	GG	GG	GG	TT	GG	GG	GG	NN	NN	GG	NN	NN	NN	GGGGGGNNNNGG	GGGGGGGGGGGG	GGGGGGGGGGGGGGGGNNNNGGGG	GGGGGGGGGGGGGGGGNNNNGGGGTTNNNNNN	GGGGGGGGGGGGNNNNGG
12593	TGCAGGCATGAATAAGTTAAGCGTGAGAATGGTCTGTTCTTGGGT	11	GG	GG	GG	GG	GG	GG	AG	GG	NN	NN	GG	GG	GG	NN	NN	NN	GGGGGGGGGGGG	GGGGGGGGNNNN	GGGGGGGGGGGGGGNNGGGGGGNN	GGGGGGGGGGGGGGNNGGGGGGNNAGNNNNNN	GGGGGGGGGGGGGGGGGG
24017	TGCAGGAAGATCTTTTACCAGGTCATTGATGTACACAAAAAATAG	11	AA	AA	AA	AA	AA	AA	CC	AA	NN	NN	AA	AA	AA	NN	NN	NN	AAAAAAAAAAAA	AAAAAAAANNNN	AAAAAAAAAAAAAANNAAAAAANN	AAAAAAAAAAAAAANNAAAAAANNCCNNNNNN	AAAAAAAAAAAAAAAAAA
61782	TGCAGGCCCAGTATAGCCGTCTTCAGCACCTAATTAGTAATACAA	11	GG	GG	GG	GG	GG	GG	TT	NN	NN	NN	NN	NN	GG	GG	GG	GG	GGGGGGNNNNGG	GGGGGGNNNNNN	GGGGGGGGGGGGNNNNNNNNGGNN	GGGGGGGGGGGGNNNNNNNNGGNNTTGGGGGG	GGGGGGGGGGNNNNNNGG
28964	TGCAGGCTTGAAGTCGCCACTCATTCTGTAGAGGACATACGAGAC	11	AA	AA	NN	AA	AA	AA	AC	AA	AA	NN	AA	AA	AA	NN	NN	NN	AAAAAAAAAAAA	AAAANNAAAANN	AAAANNAAAAAAAAAAAAAAAANN	AAAANNAAAAAAAAAAAAAAAANNACNNNNNN	AAAANNAAAAAAAAAAAA
59065	TGCAGGAAACATGAACACTGCCAGAGGGTTTGAATTAGGCGCAAA	11	GG	GG	GG	NN	NN	GG	AA	GG	GG	GG	GG	GG	GG	NN	NN	NN	NNNNGGGGGGGG	GGGGGGGGGGGG	GGGGGGNNNNGGGGGGGGGGGGGG	GGGGGGNNNNGGGGGGGGGGGGGGAANNNNNN	GGGGGGNNGGGGGGGGGG
27478	TGCAGGCACAGCGTAGAGCAGCCTGACTTTCTCCTTTCTTGTTCT	11	GG	GG	GG	GG	GG	GG	TT	GG	NN	NN	GG	GG	GG	NN	NN	NN	GGGGGGGGGGGG	GGGGGGGGNNNN	GGGGGGGGGGGGGGNNGGGGGGNN	GGGGGGGGGGGGGGNNGGGGGGNNTTNNNNNN	GGGGGGGGGGGGGGGGGG
30272	TGCAGGCTTCTGTCTGGTCTACTAGTTTTAGGTTGACCCTGAGAC	11	AA	NN	AA	NN	AA	AA	AC	AA	AA	AA	AA	AA	AA	NN	NN	NN	NNAAAAAAAAAA	AANNAAAAAAAA	AANNAANNAAAAAAAAAAAAAAAA	AANNAANNAAAAAAAAAAAAAAAAACNNNNNN	AANNAAAAAAAAAAAAAA
29712	TGCAGGAATGAAAGCTGCACTATATGCTGGTGCTCTGGTGCACCA	11	GG	GG	GG	NN	GG	NN	AG	GG	NN	GG	NN	NN	GG	GG	GG	GG	NNGGNNNNNNGG	GGGGGGGGNNGG	GGGGGGNNGGNNGGNNNNNNGGGG	GGGGGGNNGGNNGGNNNNNNGGGGAGGGGGGG	GGGGGGGGNNGGNNNNGG
27481	TGCAGGCTGTCTAAGGCCCATAAGATCATTTGGTTTGGCCTTGCA	11	AA	AA	AA	AA	AA	AA	AG	NN	NN	AA	AA	AA	AA	NN	NN	NN	AAAAAAAAAAAA	AAAAAANNNNAA	AAAAAAAAAAAANNNNAAAAAAAA	AAAAAAAAAAAANNNNAAAAAAAAAGNNNNNN	AAAAAAAAAANNAAAAAA
38508	TGCAGGTCGATGTCTTCCGGTAGGAATCGTTGTTCCACATCGGCC	11	TT	TT	TT	NN	TT	NN	CC	TT	TT	TT	NN	NN	NN	TT	TT	TT	NNTTNNNNNNNN	TTTTTTTTTTTT	TTTTTTNNTTNNTTTTNNNNNNTT	TTTTTTNNTTNNTTTTNNNNNNTTCCTTTTTT	TTTTTTTTNNTTNNNNNN
53456	TGCAGGCAGACAGATAGTCAGGGAGGCAGACAGATGGGCTGTAGT	11	GG	GG	GG	GG	GG	GG	AA	GG	NN	NN	GG	GG	GG	NN	NN	NN	GGGGGGGGGGGG	GGGGGGGGNNNN	GGGGGGGGGGGGGGNNGGGGGGNN	GGGGGGGGGGGGGGNNGGGGGGNNAANNNNNN	GGGGGGGGGGGGGGGGGG
55797	TGCAGGCCACTGCGTGTCCTTTATATGAGGCTGGAATCCACTCCA	11	TT	TT	TT	NN	TT	TT	GG	TT	NN	TT	TT	TT	TT	NN	NN	NN	NNTTTTTTTTTT	TTTTTTTTNNTT	TTTTTTNNTTTTTTNNTTTTTTTT	TTTTTTNNTTTTTTNNTTTTTTTTGGNNNNNN	TTTTTTTTTTTTTTTTTT
65346	TGCAGGAATTTATTCAGCGAGTACGTTGTCTGTCATATACCGAGC	11	GG	GG	GG	GG	GG	NN	TT	GG	NN	GG	GG	GG	GG	NN	NN	NN	GGGGNNGGGGGG	GGGGGGGGNNGG	GGGGGGGGGGNNGGNNGGGGGGGG	GGGGGGGGGGNNGGNNGGGGGGGGTTNNNNNN	GGGGGGGGNNGGGGGGGG
29835	TGCAGGGTTCCTTGCACATTTTTACACAATGTCTGCCTGTCCAAC	11	TT	TT	NN	TT	TT	TT	AA	TT	TT	TT	TT	NN	TT	NN	NN	NN	TTTTTTTTNNTT	TTTTNNTTTTTT	TTTTNNTTTTTTTTTTTTNNTTTT	TTTTNNTTTTTTTTTTTTNNTTTTAANNNNNN	TTTTNNTTTTTTTTNNTT
59171	TGCAGGACAGGGAAAGTGACAAGATTAATCGGATGGACCGAAAAA	11	AA	AA	AA	AA	AA	AA	GG	AA	NN	NN	AA	AA	AA	NN	NN	NN	AAAAAAAAAAAA	AAAAAAAANNNN	AAAAAAAAAAAAAANNAAAAAANN	AAAAAAAAAAAAAANNAAAAAANNGGNNNNNN	AAAAAAAAAAAAAAAAAA
5497	TGCAGGCAGAGATTCAATGCTTTTGACTTTTCTAAGATATCACAC	11	GG	GG	GG	GG	GG	GG	CC	NN	NN	GG	GG	GG	GG	NN	NN	NN	GGGGGGGGGGGG	GGGGGGNNNNGG	GGGGGGGGGGGGNNNNGGGGGGGG	GGGGGGGGGGGGNNNNGGGGGGGGCCNNNNNN	GGGGGGGGGGNNGGGGGG
33505	TGCAGGAAAATAATATGCCATGAAGTGCCTCCTCACACTGGACAA	11	CC	NN	NN	CC	CC	CC	AA	CC	CC	CC	CC	CC	CC	NN	NN	NN	CCCCCCCCCCCC	CCNNNNCCCCCC	CCNNNNCCCCCCCCCCCCCCCCCC	CCNNNNCCCCCCCCCCCCCCCCCCAANNNNNN	CCNNNNCCCCCCCCCCCC
34239	TGCAGGAGTTAAAACTGCGCTATATGCTGAGGCAAGATCCAGAGC	11	AA	AA	AA	NN	AA	AA	GG	NN	NN	NN	AA	AA	NN	AA	AA	AA	NNAAAAAAAANN	AAAAAANNNNNN	AAAAAANNAAAANNNNAAAANNNN	AAAAAANNAAAANNNNAAAANNNNGGAAAAAA	AAAAAAAAAANNAAAANN
35389	TGCAGGAGATCGCTAAATGCCGCGAAAGCACAGGATCTAGCATTA	11	CC	NN	NN	CC	CC	CC	TT	NN	NN	CC	CC	CC	CC	CC	CC	NN	CCCCCCCCCCCC	CCNNNNNNNNCC	CCNNNNCCCCCCNNNNCCCCCCCC	CCNNNNCCCCCCNNNNCCCCCCCCTTCCCCNN	CCNNNNCCCCNNCCCCCC
49378	TGCAGGGATCCTATTGTGTGGATGTATGATCACTATCCTTTATGT	11	GG	GG	GG	GG	GG	NN	AG	GG	NN	GG	GG	GG	GG	NN	NN	NN	GGGGNNGGGGGG	GGGGGGGGNNGG	GGGGGGGGGGNNGGNNGGGGGGGG	GGGGGGGGGGNNGGNNGGGGGGGGAGNNNNNN	GGGGGGGGNNGGGGGGGG
13776	TGCAGGCAGAGATTCAACGCATTTAACTTTTCAAAGATATCACAC	11	AA	AA	AA	AA	AA	AA	AG	AA	AA	NN	AA	NN	AA	NN	NN	NN	AAAAAAAANNAA	AAAAAAAAAANN	AAAAAAAAAAAAAAAAAANNAANN	AAAAAAAAAAAAAAAAAANNAANNAGNNNNNN	AAAAAAAAAAAAAANNAA
57668	TGCAGGGCCCGGAAAGTAGAAGCATGTAATACATTTTACCCTAAA	11	AA	AA	AA	AA	AA	AA	GG	NN	NN	AA	AA	AA	AA	NN	NN	NN	AAAAAAAAAAAA	AAAAAANNNNAA	AAAAAAAAAAAANNNNAAAAAAAA	AAAAAAAAAAAANNNNAAAAAAAAGGNNNNNN	AAAAAAAAAANNAAAAAA
79667	TGCAGGATATACAACCTACTCTCAGCGCCGGGAGAAACACAATAA	11	NN	CC	NN	CC	CC	CC	CT	NN	NN	NN	CC	CC	CC	CC	CC	CC	CCCCCCCCCCCC	NNCCNNNNNNNN	NNCCNNCCCCCCNNNNCCCCCCNN	NNCCNNCCCCCCNNNNCCCCCCNNCTCCCCCC	NNCCNNCCCCNNCCCCCC
10922	TGCAGGAGGGGCAATCCCGCTGAGTAAATGTGGTATGAGCGAAGT	11	CC	CC	CC	CC	CC	CC	TT	CC	NN	NN	CC	CC	CC	NN	NN	NN	CCCCCCCCCCCC	CCCCCCCCNNNN	CCCCCCCCCCCCCCNNCCCCCCNN	CCCCCCCCCCCCCCNNCCCCCCNNTTNNNNNN	CCCCCCCCCCCCCCCCCC
41655	TGCAGGCTCGACGTGATCTTCTTCCCGTACGATTACCAATCGTGC	11	CC	CC	CC	NN	CC	CC	TT	NN	NN	NN	NN	CC	CC	CC	CC	CC	NNCCCCNNCCCC	CCCCCCNNNNNN	CCCCCCNNCCCCNNNNNNCCCCNN	CCCCCCNNCCCCNNNNNNCCCCNNTTCCCCCC	CCCCCCCCCCNNNNCCCC
47480	TGCAGGACTCCTGAAAGAATGTTGAAAGGCATTGATGTTCCTTGC	11	TT	NN	NN	TT	TT	TT	GT	NN	NN	NN	TT	TT	TT	TT	TT	TT	TTTTTTTTTTTT	TTNNNNNNNNNN	TTNNNNTTTTTTNNNNTTTTTTNN	TTNNNNTTTTTTNNNNTTTTTTNNGTTTTTTT	TTNNNNTTTTNNTTTTTT
40854	TGCAGGGTGGAGGATACCCAAACTGTGAATAAGGCGATTCTCTAA	11	TT	TT	TT	TT	TT	TT	GG	TT	NN	NN	TT	TT	TT	NN	NN	NN	TTTTTTTTTTTT	TTTTTTTTNNNN	TTTTTTTTTTTTTTNNTTTTTTNN	TTTTTTTTTTTTTTNNTTTTTTNNGGNNNNNN	TTTTTTTTTTTTTTTTTT
21897	TGCAGGAAGCATGAATTAATAATCATAAAAACATAACATTACATA	11	TT	TT	TT	TT	TT	TT	CC	TT	NN	NN	TT	TT	TT	NN	NN	NN	TTTTTTTTTTTT	TTTTTTTTNNNN	TTTTTTTTTTTTTTNNTTTTTTNN	TTTTTTTTTTTTTTNNTTTTTTNNCCNNNNNN	TTTTTTTTTTTTTTTTTT
63584	TGCAGGATGGAGGACGCCCAAGCAATCGACAAAGCCATTCTCTAA	11	GG	GG	GG	GG	GG	GG	AA	GG	NN	GG	GG	NN	GG	NN	NN	NN	GGGGGGGGNNGG	GGGGGGGGNNGG	GGGGGGGGGGGGGGNNGGNNGGGG	GGGGGGGGGGGGGGNNGGNNGGGGAANNNNNN	GGGGGGGGGGGGGGNNGG
86430	TGCAGGCAGATCATCCGCAACGGTCGGTCGTTCACTCTTCACTTT	11	NN	NN	CC	CC	CC	CC	TT	NN	NN	NN	CC	CC	CC	CC	CC	CC	CCCCCCCCCCCC	NNNNCCNNNNNN	NNNNCCCCCCCCNNNNCCCCCCNN	NNNNCCCCCCCCNNNNCCCCCCNNTTCCCCCC	NNNNCCCCCCNNCCCCCC
64603	TGCAGGTACTACAGGAATGTCCAGAATATTGCGAGCTAAGGAAAA	11	AA	AA	AA	AA	AA	AA	GG	NN	NN	AA	AA	AA	AA	NN	NN	NN	AAAAAAAAAAAA	AAAAAANNNNAA	AAAAAAAAAAAANNNNAAAAAAAA	AAAAAAAAAAAANNNNAAAAAAAAGGNNNNNN	AAAAAAAAAANNAAAAAA
18902	TGCAGGTCGTAAGTTTGAAGAGGCTGGCTGCCCAGCCCCTCGTCG	11	GG	GG	NN	NN	GG	GG	AA	GG	NN	NN	GG	NN	GG	GG	GG	GG	NNGGGGGGNNGG	GGGGNNGGNNNN	GGGGNNNNGGGGGGNNGGNNGGNN	GGGGNNNNGGGGGGNNGGNNGGNNAAGGGGGG	GGGGNNGGGGGGGGNNGG
15763	TGCAGGGATCCTTGCACAATTTTACATAATGTCTGTCTGTCCGAC	11	TT	TT	TT	TT	TT	NN	AA	NN	TT	TT	TT	TT	TT	NN	NN	NN	TTTTNNTTTTTT	TTTTTTNNTTTT	TTTTTTTTTTNNNNTTTTTTTTTT	TTTTTTTTTTNNNNTTTTTTTTTTAANNNNNN	TTTTTTTTNNNNTTTTTT
60444	TGCAGGAGGGAGGCGGACCGGGGCCTCAACCTGGCATCTGTGTCG	11	CC	CC	CC	NN	CC	CC	AA	CC	NN	CC	CC	CC	CC	NN	NN	NN	NNCCCCCCCCCC	CCCCCCCCNNCC	CCCCCCNNCCCCCCNNCCCCCCCC	CCCCCCNNCCCCCCNNCCCCCCCCAANNNNNN	CCCCCCCCCCCCCCCCCC
47656	TGCAGGTTGGAGGACGCCCAAACTATGGATAAGGCGATTCTCTCA	11	GG	GG	GG	NN	GG	NN	AA	GG	GG	GG	NN	NN	NN	GG	GG	GG	NNGGNNNNNNNN	GGGGGGGGGGGG	GGGGGGNNGGNNGGGGNNNNNNGG	GGGGGGNNGGNNGGGGNNNNNNGGAAGGGGGG	GGGGGGGGNNGGNNNNNN
45112	TGCAGGGATCAATATTCAGCACTCCTTCGCCTAATATATATATGC	11	CC	NN	CC	CC	CC	CC	CT	NN	NN	NN	CC	NN	CC	CC	CC	CC	CCCCCCCCNNCC	CCNNCCNNNNNN	CCNNCCCCCCCCNNNNCCNNCCNN	CCNNCCCCCCCCNNNNCCNNCCNNCTCCCCCC	CCNNCCCCCCNNCCNNCC
34369	TGCAGGTGATGTTTGTGTTCCCAGTAACTATTTAACCAGATAATC	11	TT	TT	TT	NN	TT	TT	GG	TT	TT	NN	TT	TT	TT	NN	NN	NN	NNTTTTTTTTTT	TTTTTTTTTTNN	TTTTTTNNTTTTTTTTTTTTTTNN	TTTTTTNNTTTTTTTTTTTTTTNNGGNNNNNN	TTTTTTTTTTTTTTTTTT
66159	TGCAGGTATAGGTGTTTGATTATGCAAAGTACCTTGATTATGCAA	11	NN	CC	NN	CC	CC	CC	GG	NN	NN	NN	CC	CC	CC	CC	CC	CC	CCCCCCCCCCCC	NNCCNNNNNNNN	NNCCNNCCCCCCNNNNCCCCCCNN	NNCCNNCCCCCCNNNNCCCCCCNNGGCCCCCC	NNCCNNCCCCNNCCCCCC
63468	TGCAGGCCATTTCGCAACAGCACATAAACTCCGTAGCACCGTCTA	11	AA	AA	AA	NN	NN	AA	GG	AA	AA	AA	AA	AA	AA	NN	NN	NN	NNNNAAAAAAAA	AAAAAAAAAAAA	AAAAAANNNNAAAAAAAAAAAAAA	AAAAAANNNNAAAAAAAAAAAAAAGGNNNNNN	AAAAAANNAAAAAAAAAA
60735	TGCAGGATCTTATATGGGGTTTACTGGCTAGGGCACGCAGGGGTT	11	GG	NN	GG	GG	GG	GG	GT	GG	NN	GG	GG	GG	GG	NN	NN	NN	GGGGGGGGGGGG	GGNNGGGGNNGG	GGNNGGGGGGGGGGNNGGGGGGGG	GGNNGGGGGGGGGGNNGGGGGGGGGTNNNNNN	GGNNGGGGGGGGGGGGGG
21692	TGCAGGAGAACATTCTCAAAGTTATAGTTAGCTGATGACAGATAA	11	CC	CC	CC	CC	CC	CC	TT	NN	CC	NN	CC	CC	CC	NN	NN	NN	CCCCCCCCCCCC	CCCCCCNNCCNN	CCCCCCCCCCCCNNCCCCCCCCNN	CCCCCCCCCCCCNNCCCCCCCCNNTTNNNNNN	CCCCCCCCCCNNCCCCCC
4877	TGCAGGAGAGTAACTTAATTTTTTGGACCATAAGGTCGGATAGTT	11	GG	GG	GG	GG	GG	GG	AG	GG	GG	GG	NN	NN	GG	NN	NN	NN	GGGGGGNNNNGG	GGGGGGGGGGGG	GGGGGGGGGGGGGGGGNNNNGGGG	GGGGGGGGGGGGGGGGNNNNGGGGAGNNNNNN	GGGGGGGGGGGGNNNNGG
33123	TGCAGGAGCCGTCCCAGCGAATAACTGCCGTGGGGAAAAGCCGTC	11	GG	GG	GG	GG	GG	GG	CC	GG	GG	NN	GG	NN	GG	NN	NN	NN	GGGGGGGGNNGG	GGGGGGGGGGNN	GGGGGGGGGGGGGGGGGGNNGGNN	GGGGGGGGGGGGGGGGGGNNGGNNCCNNNNNN	GGGGGGGGGGGGGGNNGG
20694	TGCAGGTATGTGTGGGTGTCCATGCCTCACAGTACACATGCAGGC	11	GG	GG	GG	GG	GG	GG	AA	GG	GG	GG	NN	GG	NN	NN	NN	NN	GGGGGGNNGGNN	GGGGGGGGGGGG	GGGGGGGGGGGGGGGGNNGGNNGG	GGGGGGGGGGGGGGGGNNGGNNGGAANNNNNN	GGGGGGGGGGGGNNGGNN
34019	TGCAGGGAAATCTTTCACCAAGTCATTGATGTACGCAAGGAATAA	11	TT	TT	TT	TT	TT	TT	CC	NN	NN	TT	TT	TT	TT	NN	NN	NN	TTTTTTTTTTTT	TTTTTTNNNNTT	TTTTTTTTTTTTNNNNTTTTTTTT	TTTTTTTTTTTTNNNNTTTTTTTTCCNNNNNN	TTTTTTTTTTNNTTTTTT
39819	TGCAGGCGCGCATGCTAGCCACTGCACAACATTGGCTTCTCGTAG	11	GG	GG	NN	NN	GG	GG	AA	GG	NN	NN	GG	GG	GG	GG	NN	GG	NNGGGGGGGGGG	GGGGNNGGNNNN	GGGGNNNNGGGGGGNNGGGGGGNN	GGGGNNNNGGGGGGNNGGGGGGNNAAGGNNGG	GGGGNNGGGGGGGGGGGG
26869	TGCAGGAAGAATGTTTAAGCACTAAATAAATCGGATGTCTATATG	11	AA	AA	AA	AA	AA	AA	CC	NN	NN	AA	AA	AA	AA	NN	NN	NN	AAAAAAAAAAAA	AAAAAANNNNAA	AAAAAAAAAAAANNNNAAAAAAAA	AAAAAAAAAAAANNNNAAAAAAAACCNNNNNN	AAAAAAAAAANNAAAAAA
24372	TGCAGGCCAAACAGCTCCTCCCCTCCCGTGTAGGTCGTGTATTTT	11	CC	CC	NN	NN	CC	CC	TT	CC	NN	CC	CC	NN	CC	NN	CC	CC	NNCCCCCCNNCC	CCCCNNCCNNCC	CCCCNNNNCCCCCCNNCCNNCCCC	CCCCNNNNCCCCCCNNCCNNCCCCTTNNCCCC	CCCCNNCCCCCCCCNNCC
43734	TGCAGGGGATCATCATCATCATCATGTGCCATCATGTGGTAAGCG	11	GG	GG	GG	GG	GG	NN	AG	GG	GG	GG	GG	GG	NN	NN	NN	NN	GGGGNNGGGGNN	GGGGGGGGGGGG	GGGGGGGGGGNNGGGGGGGGNNGG	GGGGGGGGGGNNGGGGGGGGNNGGAGNNNNNN	GGGGGGGGNNGGGGGGNN
25521	TGCAGGAAGATCTTTTATCAAGTCAATGATGAACACAAGGAACAG	11	GG	GG	GG	GG	GG	GG	GT	NN	GG	GG	GG	NN	GG	NN	NN	NN	GGGGGGGGNNGG	GGGGGGNNGGGG	GGGGGGGGGGGGNNGGGGNNGGGG	GGGGGGGGGGGGNNGGGGNNGGGGGTNNNNNN	GGGGGGGGGGNNGGNNGG
57148	TGCAGGTAGAATTGTTCAACCACATGAGCTCTATTTGATCCTTTC	11	AA	AA	AA	AA	AA	AA	TT	NN	NN	AA	AA	AA	AA	NN	NN	NN	AAAAAAAAAAAA	AAAAAANNNNAA	AAAAAAAAAAAANNNNAAAAAAAA	AAAAAAAAAAAANNNNAAAAAAAATTNNNNNN	AAAAAAAAAANNAAAAAA
11388	TGCAGGGATATTCATCATCACCAGGTTTTTCAGTCTAAAGATTCA	11	AA	AA	AA	AA	AA	AA	TT	NN	NN	AA	AA	AA	AA	NN	NN	NN	AAAAAAAAAAAA	AAAAAANNNNAA	AAAAAAAAAAAANNNNAAAAAAAA	AAAAAAAAAAAANNNNAAAAAAAATTNNNNNN	AAAAAAAAAANNAAAAAA
53397	TGCAGGCCACCATTGTCGTCTTACGGGGAATCCTCGAGTGACGCC	11	CC	CC	CC	CC	CC	CC	TT	NN	NN	CC	CC	CC	CC	NN	NN	NN	CCCCCCCCCCCC	CCCCCCNNNNCC	CCCCCCCCCCCCNNNNCCCCCCCC	CCCCCCCCCCCCNNNNCCCCCCCCTTNNNNNN	CCCCCCCCCCNNCCCCCC
32526	TGCAGGAAGAGACTGCGACATTCATGGAGATATCTTTGTGCTACC	11	GG	GG	NN	GG	GG	GG	GC	GG	NN	GG	GG	GG	GG	NN	NN	NN	GGGGGGGGGGGG	GGGGNNGGNNGG	GGGGNNGGGGGGGGNNGGGGGGGG	GGGGNNGGGGGGGGNNGGGGGGGGGCNNNNNN	GGGGNNGGGGGGGGGGGG
32411	TGCAGGAGCAAACTGGAAGCACTTATGGAATAATCAGCGTGTTAT	11	GG	GG	GG	NN	GG	GG	AA	GG	NN	GG	GG	GG	GG	NN	NN	NN	NNGGGGGGGGGG	GGGGGGGGNNGG	GGGGGGNNGGGGGGNNGGGGGGGG	GGGGGGNNGGGGGGNNGGGGGGGGAANNNNNN	GGGGGGGGGGGGGGGGGG
30570	TGCAGGAAGACTAAGTCATTGTTGTACACAAGGAATAGTGTTGGT	11	GG	GG	NN	NN	GG	GG	AG	NN	NN	NN	GG	GG	GG	GG	GG	GG	NNGGGGGGGGGG	GGGGNNNNNNNN	GGGGNNNNGGGGNNNNGGGGGGNN	GGGGNNNNGGGGNNNNGGGGGGNNAGGGGGGG	GGGGNNGGGGNNGGGGGG
35826	TGCAGGGGTGAGTGTTCTGCATTTTTCTTTATTAGTGTTTTTCAA	11	CC	CC	CC	NN	CC	CC	TT	CC	NN	CC	CC	CC	CC	NN	NN	NN	NNCCCCCCCCCC	CCCCCCCCNNCC	CCCCCCNNCCCCCCNNCCCCCCCC	CCCCCCNNCCCCCCNNCCCCCCCCTTNNNNNN	CCCCCCCCCCCCCCCCCC
56867	TGCAGGCGCTCTTTCACCAAGTCACTAATGTACACAAGGAATGTG	11	TT	TT	NN	TT	TT	TT	CT	TT	NN	TT	TT	TT	TT	NN	NN	NN	TTTTTTTTTTTT	TTTTNNTTNNTT	TTTTNNTTTTTTTTNNTTTTTTTT	TTTTNNTTTTTTTTNNTTTTTTTTCTNNNNNN	TTTTNNTTTTTTTTTTTT
40597	TGCAGGACATTTTGGGATGTTCTAATGGCACCCCGACCTCCTGAA	11	GG	GG	GG	GG	GG	GG	AA	NN	GG	NN	GG	GG	GG	NN	NN	NN	GGGGGGGGGGGG	GGGGGGNNGGNN	GGGGGGGGGGGGNNGGGGGGGGNN	GGGGGGGGGGGGNNGGGGGGGGNNAANNNNNN	GGGGGGGGGGNNGGGGGG
33363	TGCAGGCCTTGTATAACGAAGGTCCCCACCATGCAGCAGTATGGT	11	GG	GG	GG	GG	GG	GG	AA	GG	NN	NN	GG	GG	GG	NN	NN	NN	GGGGGGGGGGGG	GGGGGGGGNNNN	GGGGGGGGGGGGGGNNGGGGGGNN	GGGGGGGGGGGGGGNNGGGGGGNNAANNNNNN	GGGGGGGGGGGGGGGGGG
18451	TGCAGGGGTCCCAGAGAAGCCCACACTTGTGCCGTACCACTTCAA	11	GG	GG	GG	GG	GG	GG	GT	GG	NN	GG	GG	NN	GG	NN	NN	NN	GGGGGGGGNNGG	GGGGGGGGNNGG	GGGGGGGGGGGGGGNNGGNNGGGG	GGGGGGGGGGGGGGNNGGNNGGGGGTNNNNNN	GGGGGGGGGGGGGGNNGG
35688	TGCAGGATAGAGTTGTGAGTACTGTCTGTATGATAAGAGTTGTGA	11	GG	GG	GG	NN	GG	GG	GC	GG	GG	GG	GG	NN	GG	NN	NN	NN	NNGGGGGGNNGG	GGGGGGGGGGGG	GGGGGGNNGGGGGGGGGGNNGGGG	GGGGGGNNGGGGGGGGGGNNGGGGGCNNNNNN	GGGGGGGGGGGGGGNNGG
42273	TGCAGGTCCACCTCTAGCAGAGGGTAGGGTCAGGTTGGCCTGTGA	11	GG	GG	GG	NN	GG	GG	TT	NN	NN	NN	GG	NN	GG	GG	GG	GG	NNGGGGGGNNGG	GGGGGGNNNNNN	GGGGGGNNGGGGNNNNGGNNGGNN	GGGGGGNNGGGGNNNNGGNNGGNNTTGGGGGG	GGGGGGGGGGNNGGNNGG
19860	TGCAGGAATCCATCCTCCAGAGGTCCATCACATTAATTCCCATGC	11	TT	TT	TT	NN	TT	TT	AT	TT	NN	TT	TT	TT	TT	NN	NN	NN	NNTTTTTTTTTT	TTTTTTTTNNTT	TTTTTTNNTTTTTTNNTTTTTTTT	TTTTTTNNTTTTTTNNTTTTTTTTATNNNNNN	TTTTTTTTTTTTTTTTTT
71476	TGCAGGATGAAGGACGCATAAGTTGTGGATTTTTTTTAGAAAGGT	11	NN	TT	NN	TT	TT	TT	GT	TT	NN	NN	TT	TT	NN	TT	TT	TT	TTTTTTTTTTNN	NNTTNNTTNNNN	NNTTNNTTTTTTTTNNTTTTNNNN	NNTTNNTTTTTTTTNNTTTTNNNNGTTTTTTT	NNTTNNTTTTTTTTTTNN
51357	TGCAGGACTGCCCAGATTTTTCCAGTTAGAGAGAGGAAATCTGAC	11	AA	AA	AA	AA	AA	AA	AC	NN	NN	AA	AA	AA	AA	NN	NN	NN	AAAAAAAAAAAA	AAAAAANNNNAA	AAAAAAAAAAAANNNNAAAAAAAA	AAAAAAAAAAAANNNNAAAAAAAAACNNNNNN	AAAAAAAAAANNAAAAAA
17622	TGCAGGGAGCGATAACGGTAGAAAGAGACAGAACTTATTTTACCT	11	GG	GG	GG	GG	GG	GG	AA	GG	GG	GG	GG	NN	NN	NN	NN	NN	GGGGGGGGNNNN	GGGGGGGGGGGG	GGGGGGGGGGGGGGGGGGNNNNGG	GGGGGGGGGGGGGGGGGGNNNNGGAANNNNNN	GGGGGGGGGGGGGGNNNN
35229	TGCAGGGAACATCTGAGGGTGGAAGGAGAAGAGGAAGGCAGAAAA	11	GG	GG	GG	GG	GG	GG	AA	GG	NN	NN	GG	GG	GG	NN	NN	NN	GGGGGGGGGGGG	GGGGGGGGNNNN	GGGGGGGGGGGGGGNNGGGGGGNN	GGGGGGGGGGGGGGNNGGGGGGNNAANNNNNN	GGGGGGGGGGGGGGGGGG
36642	TGCAGGTTTCAGCCCCATAAAGCAGCCCTGTCTTCAAGTTTGTGT	11	TT	TT	TT	TT	TT	TT	GT	NN	NN	TT	TT	TT	TT	NN	NN	NN	TTTTTTTTTTTT	TTTTTTNNNNTT	TTTTTTTTTTTTNNNNTTTTTTTT	TTTTTTTTTTTTNNNNTTTTTTTTGTNNNNNN	TTTTTTTTTTNNTTTTTT
57348	TGCAGGCATGAATATTCAACACCGCTTCGTGTGAGATGTAGACTA	11	TT	TT	TT	TT	TT	TT	GT	TT	NN	NN	TT	TT	TT	NN	NN	NN	TTTTTTTTTTTT	TTTTTTTTNNNN	TTTTTTTTTTTTTTNNTTTTTTNN	TTTTTTTTTTTTTTNNTTTTTTNNGTNNNNNN	TTTTTTTTTTTTTTTTTT
39831	TGCAGGCAAGTTAATCTATCTTTGTGAACTGACACGAGGAAAAGG	11	AA	AA	AA	NN	AA	AA	AT	NN	NN	NN	AA	NN	AA	AA	AA	AA	NNAAAAAANNAA	AAAAAANNNNNN	AAAAAANNAAAANNNNAANNAANN	AAAAAANNAAAANNNNAANNAANNATAAAAAA	AAAAAAAAAANNAANNAA
2965	TGCAGGTCTGGATCCACTTCCCCGCCACAAAGTATGTCTCACCTC	11	CC	CC	CC	CC	CC	CC	TT	NN	NN	CC	CC	CC	CC	NN	NN	NN	CCCCCCCCCCCC	CCCCCCNNNNCC	CCCCCCCCCCCCNNNNCCCCCCCC	CCCCCCCCCCCCNNNNCCCCCCCCTTNNNNNN	CCCCCCCCCCNNCCCCCC
58648	TGCAGGTAAATATCGCGTCCCGTGGCCTCGCAGAGAGTACCTGCA	11	GG	GG	GG	GG	GG	GG	GC	NN	NN	GG	GG	GG	GG	NN	NN	NN	GGGGGGGGGGGG	GGGGGGNNNNGG	GGGGGGGGGGGGNNNNGGGGGGGG	GGGGGGGGGGGGNNNNGGGGGGGGGCNNNNNN	GGGGGGGGGGNNGGGGGG
6920	TGCAGGGGAAAAGCCCCTCAATGGGCAGTGGCCCTGGACATCCAC	11	CC	CC	CC	NN	CC	CC	TT	CC	CC	NN	CC	CC	CC	NN	NN	NN	NNCCCCCCCCCC	CCCCCCCCCCNN	CCCCCCNNCCCCCCCCCCCCCCNN	CCCCCCNNCCCCCCCCCCCCCCNNTTNNNNNN	CCCCCCCCCCCCCCCCCC
52652	TGCAGGCCCCAACTCCTGCAGCCCCCATCTCCTGCAGCACCAATT	11	CC	CC	CC	NN	CC	CC	TT	CC	NN	CC	CC	CC	CC	NN	NN	NN	NNCCCCCCCCCC	CCCCCCCCNNCC	CCCCCCNNCCCCCCNNCCCCCCCC	CCCCCCNNCCCCCCNNCCCCCCCCTTNNNNNN	CCCCCCCCCCCCCCCCCC
47677	TGCAGGTGGTTACAACATGTACACCTGGTATATGAGTTTCTGAAG	11	GG	GG	GG	GG	GG	GG	AG	NN	GG	NN	GG	GG	GG	NN	NN	NN	GGGGGGGGGGGG	GGGGGGNNGGNN	GGGGGGGGGGGGNNGGGGGGGGNN	GGGGGGGGGGGGNNGGGGGGGGNNAGNNNNNN	GGGGGGGGGGNNGGGGGG
24927	TGCAGGGGGAGGGGAGAAGATCACGCTGGTTATTTCAGTCTTGGT	11	GG	GG	GG	GG	GG	GG	AA	NN	NN	GG	GG	GG	GG	NN	NN	NN	GGGGGGGGGGGG	GGGGGGNNNNGG	GGGGGGGGGGGGNNNNGGGGGGGG	GGGGGGGGGGGGNNNNGGGGGGGGAANNNNNN	GGGGGGGGGGNNGGGGGG
91351	TGCAGGAGTGAAAGCTGCACTATATGCAGATGACCTAGTGCTATG	11	NN	NN	NN	GG	GG	GG	AG	GG	NN	NN	GG	GG	GG	GG	GG	GG	GGGGGGGGGGGG	NNNNNNGGNNNN	NNNNNNGGGGGGGGNNGGGGGGNN	NNNNNNGGGGGGGGNNGGGGGGNNAGGGGGGG	NNNNNNGGGGGGGGGGGG
63434	TGCAGGGTATTGAAAATTTGTGTTAGTAATCAAACAACTTCGCCT	11	TT	TT	TT	TT	TT	NN	AA	TT	TT	NN	TT	TT	TT	NN	NN	NN	TTTTNNTTTTTT	TTTTTTTTTTNN	TTTTTTTTTTNNTTTTTTTTTTNN	TTTTTTTTTTNNTTTTTTTTTTNNAANNNNNN	TTTTTTTTNNTTTTTTTT
36954	TGCAGGTTCCGCGTCTGGTGTGTACACCTCTGATAATCAATAGTA	11	AA	AA	AA	NN	AA	AA	AC	NN	AA	AA	AA	AA	AA	NN	NN	NN	NNAAAAAAAAAA	AAAAAANNAAAA	AAAAAANNAAAANNAAAAAAAAAA	AAAAAANNAAAANNAAAAAAAAAAACNNNNNN	AAAAAAAAAANNAAAAAA
23595	TGCAGGTTCGATCCGCGGCAGGCACGTTGTCATTATAGCGCTTTG	11	TT	TT	TT	TT	TT	TT	CC	TT	NN	NN	TT	TT	TT	NN	NN	NN	TTTTTTTTTTTT	TTTTTTTTNNNN	TTTTTTTTTTTTTTNNTTTTTTNN	TTTTTTTTTTTTTTNNTTTTTTNNCCNNNNNN	TTTTTTTTTTTTTTTTTT
84171	TGCAGGTGATTCATTTTTAAAATGGGATCGTGCAACTACTTAATC	11	NN	NN	GG	GG	GG	GG	TT	NN	NN	NN	GG	GG	GG	GG	GG	GG	GGGGGGGGGGGG	NNNNGGNNNNNN	NNNNGGGGGGGGNNNNGGGGGGNN	NNNNGGGGGGGGNNNNGGGGGGNNTTGGGGGG	NNNNGGGGGGNNGGGGGG
64139	TGCAGGTATCGTTGTCCACTCTTTTAAGCATGTAAAGTAACAAAT	11	CC	CC	CC	NN	NN	CC	TT	CC	CC	CC	CC	CC	CC	NN	NN	NN	NNNNCCCCCCCC	CCCCCCCCCCCC	CCCCCCNNNNCCCCCCCCCCCCCC	CCCCCCNNNNCCCCCCCCCCCCCCTTNNNNNN	CCCCCCNNCCCCCCCCCC
22987	TGCAGGTCGACCCATCCTAAATTAGGTATCAAGGAAAATGTCGTG	11	GG	GG	GG	NN	NN	GG	CC	GG	NN	GG	NN	NN	GG	GG	GG	GG	NNNNGGNNNNGG	GGGGGGGGNNGG	GGGGGGNNNNGGGGNNNNNNGGGG	GGGGGGNNNNGGGGNNNNNNGGGGCCGGGGGG	GGGGGGNNGGGGNNNNGG
9763	TGCAGGCAGGCCGTGCGCATCAGCGCAGGCAGATTGAGTTCACCT	11	AA	AA	AA	NN	AA	AA	CC	NN	NN	NN	AA	NN	AA	AA	AA	AA	NNAAAAAANNAA	AAAAAANNNNNN	AAAAAANNAAAANNNNAANNAANN	AAAAAANNAAAANNNNAANNAANNCCAAAAAA	AAAAAAAAAANNAANNAA
3222	TGCAGGAATGAAAGCAACACTATATGCAGAAGATCTGGCGCTCTG	11	TT	TT	TT	NN	TT	TT	CC	TT	NN	TT	TT	TT	TT	NN	NN	NN	NNTTTTTTTTTT	TTTTTTTTNNTT	TTTTTTNNTTTTTTNNTTTTTTTT	TTTTTTNNTTTTTTNNTTTTTTTTCCNNNNNN	TTTTTTTTTTTTTTTTTT
61331	TGCAGGAATTTTTGGCAAGTGAGCGTAGGAGTGTTGCCTGCTTGC	11	GG	GG	GG	GG	GG	GG	GT	NN	NN	GG	GG	GG	GG	NN	NN	NN	GGGGGGGGGGGG	GGGGGGNNNNGG	GGGGGGGGGGGGNNNNGGGGGGGG	GGGGGGGGGGGGNNNNGGGGGGGGGTNNNNNN	GGGGGGGGGGNNGGGGGG
69256	TGCAGGAATGTCATTCTCTTGTCTATATTATAATTCTCTAAATAA	11	NN	TT	TT	TT	TT	TT	AA	NN	NN	TT	TT	NN	TT	TT	TT	NN	TTTTTTTTNNTT	NNTTTTNNNNTT	NNTTTTTTTTTTNNNNTTNNTTTT	NNTTTTTTTTTTNNNNTTNNTTTTAATTTTNN	NNTTTTTTTTNNTTNNTT
3486	TGCAGGGACTCTCAGACATCATTGGTAACGTCACTATCGTTTGAA	11	TT	TT	TT	TT	TT	TT	CC	NN	NN	TT	TT	TT	TT	NN	NN	NN	TTTTTTTTTTTT	TTTTTTNNNNTT	TTTTTTTTTTTTNNNNTTTTTTTT	TTTTTTTTTTTTNNNNTTTTTTTTCCNNNNNN	TTTTTTTTTTNNTTTTTT
42758	TGCAGGGCCCATTTGTTTTCACCAAGAAAGGTGGTGAAGGCAGCT	11	AA	AA	AA	AA	AA	AA	GG	NN	AA	NN	AA	AA	AA	NN	NN	NN	AAAAAAAAAAAA	AAAAAANNAANN	AAAAAAAAAAAANNAAAAAAAANN	AAAAAAAAAAAANNAAAAAAAANNGGNNNNNN	AAAAAAAAAANNAAAAAA
5907	TGCAGGAATGAATATTCAGCACAATTTCGTCTGATATATATGTTT	11	TT	TT	TT	TT	TT	TT	CT	TT	NN	NN	TT	TT	TT	NN	NN	NN	TTTTTTTTTTTT	TTTTTTTTNNNN	TTTTTTTTTTTTTTNNTTTTTTNN	TTTTTTTTTTTTTTNNTTTTTTNNCTNNNNNN	TTTTTTTTTTTTTTTTTT
34370	TGCAGGAGTTTTCACTAATGGATAACCCTATAACCAACATAGATG	11	CC	CC	CC	CC	CC	CC	AA	CC	NN	NN	CC	CC	CC	NN	NN	NN	CCCCCCCCCCCC	CCCCCCCCNNNN	CCCCCCCCCCCCCCNNCCCCCCNN	CCCCCCCCCCCCCCNNCCCCCCNNAANNNNNN	CCCCCCCCCCCCCCCCCC
10250	TGCAGGTTTGAGGCCGCCTCGTATGGGAGACATTCATGCCGAATG	11	CC	CC	CC	NN	CC	CC	GG	NN	CC	CC	CC	CC	CC	NN	NN	NN	NNCCCCCCCCCC	CCCCCCNNCCCC	CCCCCCNNCCCCNNCCCCCCCCCC	CCCCCCNNCCCCNNCCCCCCCCCCGGNNNNNN	CCCCCCCCCCNNCCCCCC
1652	TGCAGGAAGCACAGAAGAAATAGCAGTTCATGCAGGAAATCGCAG	11	TT	TT	TT	NN	TT	TT	CC	NN	TT	TT	TT	TT	TT	NN	NN	NN	NNTTTTTTTTTT	TTTTTTNNTTTT	TTTTTTNNTTTTNNTTTTTTTTTT	TTTTTTNNTTTTNNTTTTTTTTTTCCNNNNNN	TTTTTTTTTTNNTTTTTT
60697	TGCAGGGAAGTGACTAGAGAAACCGCAAGAAACTGGCACCGTTCT	11	GG	GG	GG	GG	GG	GG	AA	NN	NN	NN	GG	GG	GG	NN	GG	NN	GGGGGGGGGGGG	GGGGGGNNNNNN	GGGGGGGGGGGGNNNNGGGGGGNN	GGGGGGGGGGGGNNNNGGGGGGNNAANNGGNN	GGGGGGGGGGNNGGGGGG
71131	TGCAGGAACATATATGGATTTAAACAAAGCAGTCTATAGATGATC	11	NN	CC	NN	NN	CC	CC	CT	NN	NN	CC	CC	CC	CC	CC	CC	CC	NNCCCCCCCCCC	NNCCNNNNNNCC	NNCCNNNNCCCCNNNNCCCCCCCC	NNCCNNNNCCCCNNNNCCCCCCCCCTCCCCCC	NNCCNNCCCCNNCCCCCC
11633	TGCAGGAATGAATATTCAGCATCTCTTCGTCTGAGATGTGGGCTT	11	AA	AA	AA	AA	AA	AA	CC	NN	NN	AA	AA	AA	AA	NN	NN	NN	AAAAAAAAAAAA	AAAAAANNNNAA	AAAAAAAAAAAANNNNAAAAAAAA	AAAAAAAAAAAANNNNAAAAAAAACCNNNNNN	AAAAAAAAAANNAAAAAA
38662	TGCAGGCAAAATGTCCGTTGTCATACTTGGAACTTAGTTGTTTGC	11	GG	GG	GG	GG	GG	GG	CC	NN	NN	GG	GG	GG	GG	NN	NN	NN	GGGGGGGGGGGG	GGGGGGNNNNGG	GGGGGGGGGGGGNNNNGGGGGGGG	GGGGGGGGGGGGNNNNGGGGGGGGCCNNNNNN	GGGGGGGGGGNNGGGGGG
48796	TGCAGGGTGAAGGACGCCTAAGTTGTGAATAAGACAATTTTTCAG	11	CC	CC	CC	NN	CC	CC	TT	NN	CC	CC	CC	CC	CC	NN	NN	NN	NNCCCCCCCCCC	CCCCCCNNCCCC	CCCCCCNNCCCCNNCCCCCCCCCC	CCCCCCNNCCCCNNCCCCCCCCCCTTNNNNNN	CCCCCCCCCCNNCCCCCC
53470	TGCAGGAGTGGAAGATTCACTATATGCTGATGACCTGGTGCTCTG	11	GG	GG	GG	GG	NN	GG	AA	GG	GG	NN	GG	GG	GG	NN	NN	NN	GGNNGGGGGGGG	GGGGGGGGGGNN	GGGGGGGGNNGGGGGGGGGGGGNN	GGGGGGGGNNGGGGGGGGGGGGNNAANNNNNN	GGGGGGNNGGGGGGGGGG
8665	TGCAGGTGCCTCCTACCCGCCGATGGTCATGTTTCAGTGTTTTGA	11	TT	TT	NN	TT	TT	TT	AT	TT	NN	TT	TT	TT	TT	NN	NN	NN	TTTTTTTTTTTT	TTTTNNTTNNTT	TTTTNNTTTTTTTTNNTTTTTTTT	TTTTNNTTTTTTTTNNTTTTTTTTATNNNNNN	TTTTNNTTTTTTTTTTTT
11981	TGCAGGAACTTTGTTGTTCAAATAGATTATGTTAATCACATTTTT	11	GG	GG	GG	GG	GG	GG	TT	NN	NN	GG	GG	GG	GG	NN	NN	NN	GGGGGGGGGGGG	GGGGGGNNNNGG	GGGGGGGGGGGGNNNNGGGGGGGG	GGGGGGGGGGGGNNNNGGGGGGGGTTNNNNNN	GGGGGGGGGGNNGGGGGG
68594	TGCAGGCTGCACAACGGCGTTCGTGCTCTCATCAAGGTAAGTTAT	11	NN	AA	AA	AA	AA	AA	GG	AA	NN	AA	AA	AA	AA	NN	NN	NN	AAAAAAAAAAAA	NNAAAAAANNAA	NNAAAAAAAAAAAANNAAAAAAAA	NNAAAAAAAAAAAANNAAAAAAAAGGNNNNNN	NNAAAAAAAAAAAAAAAA
49372	TGCAGGAGAGTTACCAAAATTGCTAAAACCAAAAGCCACAGAAAG	11	AA	AA	AA	AA	AA	AA	TT	NN	NN	AA	AA	AA	AA	NN	NN	NN	AAAAAAAAAAAA	AAAAAANNNNAA	AAAAAAAAAAAANNNNAAAAAAAA	AAAAAAAAAAAANNNNAAAAAAAATTNNNNNN	AAAAAAAAAANNAAAAAA
30333	TGCAGGAATTAACAGTCAGCACCACTTCGTCTGAGATGTAGGCTT	11	CC	CC	CC	NN	CC	CC	TT	NN	NN	NN	CC	NN	CC	CC	CC	CC	NNCCCCCCNNCC	CCCCCCNNNNNN	CCCCCCNNCCCCNNNNCCNNCCNN	CCCCCCNNCCCCNNNNCCNNCCNNTTCCCCCC	CCCCCCCCCCNNCCNNCC
31641	TGCAGGATCATTTTGGCCAGCCCATTACATCTTGTGATGTACCCG	11	AA	AA	AA	AA	AA	AA	GG	NN	NN	AA	AA	AA	AA	NN	NN	NN	AAAAAAAAAAAA	AAAAAANNNNAA	AAAAAAAAAAAANNNNAAAAAAAA	AAAAAAAAAAAANNNNAAAAAAAAGGNNNNNN	AAAAAAAAAANNAAAAAA
10970	TGCAGGCTCAGATATGCCAGTTGGGCATCAGCCTCGTACGGAGCA	11	AA	AA	AA	AA	AA	AA	GG	AA	AA	NN	AA	NN	AA	NN	NN	NN	AAAAAAAANNAA	AAAAAAAAAANN	AAAAAAAAAAAAAAAAAANNAANN	AAAAAAAAAAAAAAAAAANNAANNGGNNNNNN	AAAAAAAAAAAAAANNAA
60411	TGCAGGAATGAATATTCGCCACCACTTTGTCAAATATATATGTGT	11	TT	TT	TT	NN	TT	TT	CC	TT	TT	NN	TT	TT	TT	NN	NN	NN	NNTTTTTTTTTT	TTTTTTTTTTNN	TTTTTTNNTTTTTTTTTTTTTTNN	TTTTTTNNTTTTTTTTTTTTTTNNCCNNNNNN	TTTTTTTTTTTTTTTTTT
21056	TGCAGGTTTTCCCAGTCCCATAGAAGTCTTCACCACACATACAGT	11	AA	AA	AA	AA	NN	AA	AT	NN	NN	NN	AA	AA	AA	AA	AA	NN	AANNAAAAAAAA	AAAAAANNNNNN	AAAAAAAANNAANNNNAAAAAANN	AAAAAAAANNAANNNNAAAAAANNATAAAANN	AAAAAANNAANNAAAAAA
42921	TGCAGGAGTGAAAGCCGCACTATATGCAGATGACCTGGTACTCTG	11	GG	GG	NN	GG	NN	GG	AA	GG	GG	GG	GG	GG	GG	NN	NN	NN	GGNNGGGGGGGG	GGGGNNGGGGGG	GGGGNNGGNNGGGGGGGGGGGGGG	GGGGNNGGNNGGGGGGGGGGGGGGAANNNNNN	GGGGNNNNGGGGGGGGGG
13337	TGCAGGGACATCTTACAGTAAGGTCTCATAACGTTAACAGCTTTT	11	CC	CC	CC	CC	CC	CC	TT	CC	NN	NN	CC	CC	CC	NN	NN	NN	CCCCCCCCCCCC	CCCCCCCCNNNN	CCCCCCCCCCCCCCNNCCCCCCNN	CCCCCCCCCCCCCCNNCCCCCCNNTTNNNNNN	CCCCCCCCCCCCCCCCCC
4718	TGCAGGCATTCTGTTGATGATTCTGTCAGTGACACATCTACAGCA	11	AA	AA	AA	NN	AA	NN	TT	AA	NN	NN	AA	NN	AA	AA	AA	AA	NNAANNAANNAA	AAAAAAAANNNN	AAAAAANNAANNAANNAANNAANN	AAAAAANNAANNAANNAANNAANNTTAAAAAA	AAAAAAAANNAAAANNAA
18121	TGCAGGGTGAGATCTTGTTTTGTGCTTGTAAAGATTTGTTTGTCT	11	GG	GG	GG	NN	GG	GG	GT	NN	NN	NN	GG	NN	GG	GG	GG	GG	NNGGGGGGNNGG	GGGGGGNNNNNN	GGGGGGNNGGGGNNNNGGNNGGNN	GGGGGGNNGGGGNNNNGGNNGGNNGTGGGGGG	GGGGGGGGGGNNGGNNGG
57928	TGCAGGAGGATCATCAAGCCGTTAAAACAATTTTAATGAAACTCA	11	CC	CC	NN	NN	CC	CC	TT	CC	CC	CC	CC	CC	CC	NN	NN	NN	NNCCCCCCCCCC	CCCCNNCCCCCC	CCCCNNNNCCCCCCCCCCCCCCCC	CCCCNNNNCCCCCCCCCCCCCCCCTTNNNNNN	CCCCNNCCCCCCCCCCCC
60920	TGCAGGTATCAGCGGTAACGGGCGTGCAGACAGACTGGCAAGCTG	11	GG	GG	GG	GG	GG	GG	AA	NN	GG	GG	GG	NN	GG	NN	NN	NN	GGGGGGGGNNGG	GGGGGGNNGGGG	GGGGGGGGGGGGNNGGGGNNGGGG	GGGGGGGGGGGGNNGGGGNNGGGGAANNNNNN	GGGGGGGGGGNNGGNNGG
51844	TGCAGGTAAAACGATCAGTGGAAGGACTTTTCAAGATAAGCCGCT	11	CC	CC	CC	CC	CC	CC	AC	NN	NN	CC	CC	CC	CC	NN	NN	NN	CCCCCCCCCCCC	CCCCCCNNNNCC	CCCCCCCCCCCCNNNNCCCCCCCC	CCCCCCCCCCCCNNNNCCCCCCCCACNNNNNN	CCCCCCCCCCNNCCCCCC
31073	TGCAGGAAGTCGCTAAATGGTGCAAAAGCACTGAATCAAACATTA	11	TT	TT	TT	TT	TT	TT	GG	TT	NN	NN	TT	TT	TT	NN	NN	NN	TTTTTTTTTTTT	TTTTTTTTNNNN	TTTTTTTTTTTTTTNNTTTTTTNN	TTTTTTTTTTTTTTNNTTTTTTNNGGNNNNNN	TTTTTTTTTTTTTTTTTT
13029	TGCAGGAAATGATCCAACATTGTGTAAGCCAAACGAAAAACACAC	11	AA	AA	AA	NN	NN	AA	TT	AA	AA	NN	NN	NN	AA	AA	AA	AA	NNNNAANNNNAA	AAAAAAAAAANN	AAAAAANNNNAAAAAANNNNAANN	AAAAAANNNNAAAAAANNNNAANNTTAAAAAA	AAAAAANNAAAANNNNAA
69228	TGCAGGTTTCCGTTCTGTCCTGGTTGGATGGATTTTTAGCTGGAA	11	NN	GG	GG	GG	GG	GG	AG	NN	GG	GG	GG	GG	GG	NN	NN	NN	GGGGGGGGGGGG	NNGGGGNNGGGG	NNGGGGGGGGGGNNGGGGGGGGGG	NNGGGGGGGGGGNNGGGGGGGGGGAGNNNNNN	NNGGGGGGGGNNGGGGGG
3228	TGCAGGTCCCCATATCCTTCCCATACTATTCATTTGTACCTAACT	11	CC	CC	CC	CC	CC	NN	AA	CC	NN	CC	CC	CC	CC	NN	NN	NN	CCCCNNCCCCCC	CCCCCCCCNNCC	CCCCCCCCCCNNCCNNCCCCCCCC	CCCCCCCCCCNNCCNNCCCCCCCCAANNNNNN	CCCCCCCCNNCCCCCCCC
25740	TGCAGGCCACCTCAAGAGCAGGAGTGGAGTACCTTAGCCCCCTGA	11	CC	CC	CC	CC	CC	CC	GG	CC	CC	NN	CC	NN	CC	NN	NN	NN	CCCCCCCCNNCC	CCCCCCCCCCNN	CCCCCCCCCCCCCCCCCCNNCCNN	CCCCCCCCCCCCCCCCCCNNCCNNGGNNNNNN	CCCCCCCCCCCCCCNNCC
49757	TGCAGGGAACACCAAAAAACATATCTGTGCCGATAACAATGTCCA	11	TT	TT	TT	NN	TT	TT	CC	NN	TT	TT	TT	TT	TT	NN	NN	NN	NNTTTTTTTTTT	TTTTTTNNTTTT	TTTTTTNNTTTTNNTTTTTTTTTT	TTTTTTNNTTTTNNTTTTTTTTTTCCNNNNNN	TTTTTTTTTTNNTTTTTT
22988	TGCAGGTTGAACACAGCCCAGTAATGCCTGTGCTGGACATCAGAG	11	CC	CC	CC	CC	CC	CC	AC	CC	NN	NN	CC	CC	CC	NN	NN	NN	CCCCCCCCCCCC	CCCCCCCCNNNN	CCCCCCCCCCCCCCNNCCCCCCNN	CCCCCCCCCCCCCCNNCCCCCCNNACNNNNNN	CCCCCCCCCCCCCCCCCC
51911	TGCAGGTGTTTTCTACCGTAACATTAGTAATGGTTGATCACAGGC	11	AA	AA	AA	AA	AA	AA	CC	NN	NN	AA	AA	AA	AA	NN	NN	NN	AAAAAAAAAAAA	AAAAAANNNNAA	AAAAAAAAAAAANNNNAAAAAAAA	AAAAAAAAAAAANNNNAAAAAAAACCNNNNNN	AAAAAAAAAANNAAAAAA
20252	TGCAGGGAACATGATATTCTTTGTGTGTTTTCTATAATGGTTACA	11	CC	CC	CC	CC	CC	CC	CT	NN	NN	CC	CC	CC	CC	NN	NN	NN	CCCCCCCCCCCC	CCCCCCNNNNCC	CCCCCCCCCCCCNNNNCCCCCCCC	CCCCCCCCCCCCNNNNCCCCCCCCCTNNNNNN	CCCCCCCCCCNNCCCCCC
21066	TGCAGGTGTAAAGCCCTAGTTGTGAAACCATCTGCCCTGATGTGT	11	TT	TT	NN	TT	TT	TT	AT	TT	TT	NN	TT	TT	TT	NN	NN	NN	TTTTTTTTTTTT	TTTTNNTTTTNN	TTTTNNTTTTTTTTTTTTTTTTNN	TTTTNNTTTTTTTTTTTTTTTTNNATNNNNNN	TTTTNNTTTTTTTTTTTT
46804	TGCAGGTACACAATAGAGTAACTAAGATTTCTATTCATGTCCAAT	11	CC	CC	CC	CC	CC	CC	GG	CC	NN	NN	CC	CC	CC	NN	NN	NN	CCCCCCCCCCCC	CCCCCCCCNNNN	CCCCCCCCCCCCCCNNCCCCCCNN	CCCCCCCCCCCCCCNNCCCCCCNNGGNNNNNN	CCCCCCCCCCCCCCCCCC
31753	TGCAGGAAATAATAGGCAGGTTTCAAAAGTGCGTTGTGTGAATGG	11	GG	GG	GG	NN	GG	GG	AA	GG	GG	GG	GG	NN	GG	NN	NN	NN	NNGGGGGGNNGG	GGGGGGGGGGGG	GGGGGGNNGGGGGGGGGGNNGGGG	GGGGGGNNGGGGGGGGGGNNGGGGAANNNNNN	GGGGGGGGGGGGGGNNGG
20270	TGCAGGTCTAATTTTTGTGCATGTTCTCATCTTTTGTTTCTGCGA	11	CC	CC	CC	CC	CC	CC	TT	NN	NN	CC	CC	CC	CC	NN	NN	NN	CCCCCCCCCCCC	CCCCCCNNNNCC	CCCCCCCCCCCCNNNNCCCCCCCC	CCCCCCCCCCCCNNNNCCCCCCCCTTNNNNNN	CCCCCCCCCCNNCCCCCC
51293	TGCAGGATTTGACGTAATGTGGTCAATACATTTGTTCTGTCCGTA	11	AA	AA	AA	AA	AA	AA	CC	AA	NN	AA	AA	NN	AA	NN	NN	NN	AAAAAAAANNAA	AAAAAAAANNAA	AAAAAAAAAAAAAANNAANNAAAA	AAAAAAAAAAAAAANNAANNAAAACCNNNNNN	AAAAAAAAAAAAAANNAA
30291	TGCAGGACATTGCAAACAACCCCAGCTTTTGTTGTCTGTTTGTGA	11	TT	TT	NN	TT	TT	TT	CT	TT	TT	NN	TT	TT	TT	NN	NN	NN	TTTTTTTTTTTT	TTTTNNTTTTNN	TTTTNNTTTTTTTTTTTTTTTTNN	TTTTNNTTTTTTTTTTTTTTTTNNCTNNNNNN	TTTTNNTTTTTTTTTTTT
55514	TGCAGGTATCACATGGCCCATGATCTCCATGTCTTCCTCCAGCTT	11	CC	CC	NN	NN	CC	NN	CT	CC	NN	NN	CC	CC	CC	CC	CC	CC	NNCCNNCCCCCC	CCCCNNCCNNNN	CCCCNNNNCCNNCCNNCCCCCCNN	CCCCNNNNCCNNCCNNCCCCCCNNCTCCCCCC	CCCCNNCCNNCCCCCCCC
58803	TGCAGGCCGTACGTTGGGAGTGGCCAGTGTCTAACCTTCCATCGT	11	CC	NN	NN	CC	CC	CC	TT	NN	NN	NN	CC	CC	CC	CC	CC	CC	CCCCCCCCCCCC	CCNNNNNNNNNN	CCNNNNCCCCCCNNNNCCCCCCNN	CCNNNNCCCCCCNNNNCCCCCCNNTTCCCCCC	CCNNNNCCCCNNCCCCCC
25606	TGCAGGGAGCAGTTGAGGGCGGACAGTGAATGTGAAGACAGAGAA	11	AA	AA	AA	AA	AA	AA	GG	AA	NN	NN	AA	AA	AA	NN	NN	NN	AAAAAAAAAAAA	AAAAAAAANNNN	AAAAAAAAAAAAAANNAAAAAANN	AAAAAAAAAAAAAANNAAAAAANNGGNNNNNN	AAAAAAAAAAAAAAAAAA
45814	TGCAGGCTTTTGGGGACTCTCCTAACTCAGGTTTGTCCATTGAAC	11	TT	TT	TT	TT	TT	TT	GG	NN	NN	TT	TT	TT	TT	NN	NN	NN	TTTTTTTTTTTT	TTTTTTNNNNTT	TTTTTTTTTTTTNNNNTTTTTTTT	TTTTTTTTTTTTNNNNTTTTTTTTGGNNNNNN	TTTTTTTTTTNNTTTTTT
24495	TGCAGGCTAAAAATGTGTGCCAGCACGCACTAGTGCAGCTATGAG	11	GG	GG	GG	GG	GG	GG	TT	NN	NN	GG	GG	GG	GG	NN	NN	NN	GGGGGGGGGGGG	GGGGGGNNNNGG	GGGGGGGGGGGGNNNNGGGGGGGG	GGGGGGGGGGGGNNNNGGGGGGGGTTNNNNNN	GGGGGGGGGGNNGGGGGG
42912	TGCAGGAGTTTTCTGGCTCGCTGGTTTTGATGATGAAAACTCCTA	11	TT	TT	TT	NN	TT	TT	GT	TT	TT	TT	NN	TT	TT	NN	NN	NN	NNTTTTNNTTTT	TTTTTTTTTTTT	TTTTTTNNTTTTTTTTNNTTTTTT	TTTTTTNNTTTTTTTTNNTTTTTTGTNNNNNN	TTTTTTTTTTTTNNTTTT
57079	TGCAGGGTGAAGGAGGCCCACAAGTTGTGGATAAGGCGATTTTCC	11	CC	CC	CC	NN	NN	CC	AA	CC	CC	CC	CC	CC	CC	NN	NN	NN	NNNNCCCCCCCC	CCCCCCCCCCCC	CCCCCCNNNNCCCCCCCCCCCCCC	CCCCCCNNNNCCCCCCCCCCCCCCAANNNNNN	CCCCCCNNCCCCCCCCCC
26533	TGCAGGAAGATCTTCAACAAGCAGTTACAGACAGCATCAGACGTA	11	CC	CC	CC	NN	CC	NN	AA	CC	CC	NN	NN	NN	CC	CC	CC	CC	NNCCNNNNNNCC	CCCCCCCCCCNN	CCCCCCNNCCNNCCCCNNNNCCNN	CCCCCCNNCCNNCCCCNNNNCCNNAACCCCCC	CCCCCCCCNNCCNNNNCC
5541	TGCAGGATGGCACCTTCTAGAGTCGTGCATACACTGTCATCTTCT	11	CC	CC	CC	CC	CC	CC	TT	NN	NN	CC	CC	CC	CC	NN	NN	NN	CCCCCCCCCCCC	CCCCCCNNNNCC	CCCCCCCCCCCCNNNNCCCCCCCC	CCCCCCCCCCCCNNNNCCCCCCCCTTNNNNNN	CCCCCCCCCCNNCCCCCC
28147	TGCAGGCTGACGGCGCTGGACTCATTTGACGATCAGCTAACAACC	11	AA	AA	AA	NN	NN	AA	AG	AA	AA	AA	AA	AA	AA	NN	NN	NN	NNNNAAAAAAAA	AAAAAAAAAAAA	AAAAAANNNNAAAAAAAAAAAAAA	AAAAAANNNNAAAAAAAAAAAAAAAGNNNNNN	AAAAAANNAAAAAAAAAA
21667	TGCAGGTATATCATGTAGTACAACAAGTGCCTTCGGTTTTTACAA	11	GG	GG	GG	GG	GG	GG	AA	GG	NN	NN	GG	GG	GG	NN	NN	NN	GGGGGGGGGGGG	GGGGGGGGNNNN	GGGGGGGGGGGGGGNNGGGGGGNN	GGGGGGGGGGGGGGNNGGGGGGNNAANNNNNN	GGGGGGGGGGGGGGGGGG
4383	TGCAGGTTTGAGATTGCCTTGTAATCTGATCACAACCACTCATTC	11	TT	TT	TT	NN	TT	NN	AA	TT	TT	TT	NN	NN	NN	TT	TT	TT	NNTTNNNNNNNN	TTTTTTTTTTTT	TTTTTTNNTTNNTTTTNNNNNNTT	TTTTTTNNTTNNTTTTNNNNNNTTAATTTTTT	TTTTTTTTNNTTNNNNNN
53421	TGCAGGCACCAGTCAATTGTAAGATGGAGGGGGAAAAAAAGAGGG	11	GG	GG	GG	GG	GG	GG	CC	GG	GG	NN	GG	NN	GG	NN	NN	NN	GGGGGGGGNNGG	GGGGGGGGGGNN	GGGGGGGGGGGGGGGGGGNNGGNN	GGGGGGGGGGGGGGGGGGNNGGNNCCNNNNNN	GGGGGGGGGGGGGGNNGG
19469	TGCAGGATTCTGCACAGTCCTGTAACAACATTGGATGCTAAAATA	11	CC	CC	CC	CC	CC	CC	CT	NN	NN	CC	NN	NN	NN	CC	CC	CC	CCCCCCNNNNNN	CCCCCCNNNNCC	CCCCCCCCCCCCNNNNNNNNNNCC	CCCCCCCCCCCCNNNNNNNNNNCCCTCCCCCC	CCCCCCCCCCNNNNNNNN
30798	TGCAGGACACCTCATACACAGGAGTGGAGTACCAGCTTGGCCCCT	11	GG	NN	GG	GG	GG	GG	AA	NN	GG	GG	GG	GG	GG	NN	NN	NN	GGGGGGGGGGGG	GGNNGGNNGGGG	GGNNGGGGGGGGNNGGGGGGGGGG	GGNNGGGGGGGGNNGGGGGGGGGGAANNNNNN	GGNNGGGGGGNNGGGGGG
73536	TGCAGGAATACATTTTTAGCACCACTTCGTTTGATACATGTCCTT	11	NN	CC	CC	CC	CC	NN	TT	NN	NN	NN	CC	CC	CC	CC	CC	CC	CCCCNNCCCCCC	NNCCCCNNNNNN	NNCCCCCCCCNNNNNNCCCCCCNN	NNCCCCCCCCNNNNNNCCCCCCNNTTCCCCCC	NNCCCCCCNNNNCCCCCC
43818	TGCAGGCAGACATCATCGACACTTCACGTTAGACTGAAGGGCTGC	11	GG	GG	GG	GG	GG	GG	AA	NN	NN	GG	GG	GG	GG	NN	NN	NN	GGGGGGGGGGGG	GGGGGGNNNNGG	GGGGGGGGGGGGNNNNGGGGGGGG	GGGGGGGGGGGGNNNNGGGGGGGGAANNNNNN	GGGGGGGGGGNNGGGGGG
12970	TGCAGGCTGCAAGGATTTGAAAAAAAATTGTTCCACCAATGTACC	11	AA	AA	AA	AA	AA	AA	AC	NN	NN	AA	AA	AA	AA	NN	NN	NN	AAAAAAAAAAAA	AAAAAANNNNAA	AAAAAAAAAAAANNNNAAAAAAAA	AAAAAAAAAAAANNNNAAAAAAAAACNNNNNN	AAAAAAAAAANNAAAAAA
25528	TGCAGGATTACATTGGAGAGGTTGTCATGGCATGTTACATGTCCA	11	GG	GG	GG	GG	GG	GG	AA	GG	NN	NN	GG	GG	GG	NN	NN	NN	GGGGGGGGGGGG	GGGGGGGGNNNN	GGGGGGGGGGGGGGNNGGGGGGNN	GGGGGGGGGGGGGGNNGGGGGGNNAANNNNNN	GGGGGGGGGGGGGGGGGG
54154	TGCAGGTGTTCGTGGCAAGGAGAGGACGGATAGTTTGGCGTCTCA	11	AA	AA	AA	AA	AA	AA	GG	AA	AA	NN	NN	AA	AA	NN	NN	NN	AAAAAANNAAAA	AAAAAAAAAANN	AAAAAAAAAAAAAAAANNAAAANN	AAAAAAAAAAAAAAAANNAAAANNGGNNNNNN	AAAAAAAAAAAANNAAAA
4942	TGCAGGGGATATGCTACTAACTCATCTCAGTAAACATCTCAGTAA	11	AA	AA	NN	AA	AA	AA	AC	AA	NN	NN	AA	NN	AA	AA	AA	NN	AAAAAAAANNAA	AAAANNAANNNN	AAAANNAAAAAAAANNAANNAANN	AAAANNAAAAAAAANNAANNAANNACAAAANN	AAAANNAAAAAAAANNAA
47211	TGCAGGCGAGTCACCAATGATTCCAGATAATCACCTGTTTTATTG	11	GG	GG	NN	GG	GG	GG	AA	NN	NN	NN	GG	NN	GG	GG	GG	GG	GGGGGGGGNNGG	GGGGNNNNNNNN	GGGGNNGGGGGGNNNNGGNNGGNN	GGGGNNGGGGGGNNNNGGNNGGNNAAGGGGGG	GGGGNNGGGGNNGGNNGG
62615	TGCAGGGGAATTTAACAGCACCGGTGAGGTAACAGTTAGTTCCTC	11	CC	CC	CC	NN	CC	CC	TT	CC	NN	CC	CC	CC	CC	NN	NN	NN	NNCCCCCCCCCC	CCCCCCCCNNCC	CCCCCCNNCCCCCCNNCCCCCCCC	CCCCCCNNCCCCCCNNCCCCCCCCTTNNNNNN	CCCCCCCCCCCCCCCCCC
6052	TGCAGGGTCTGACATTTGGAATTGTTTAATACGTAAGTGTTATAT	11	TT	TT	TT	TT	TT	TT	GG	NN	NN	TT	TT	TT	TT	NN	NN	NN	TTTTTTTTTTTT	TTTTTTNNNNTT	TTTTTTTTTTTTNNNNTTTTTTTT	TTTTTTTTTTTTNNNNTTTTTTTTGGNNNNNN	TTTTTTTTTTNNTTTTTT
56621	TGCAGGGCCCCGAAGCTGTCGTCACGTGGACTCACATGACTTTTT	11	TT	TT	TT	TT	TT	TT	CC	NN	NN	TT	TT	TT	TT	NN	NN	NN	TTTTTTTTTTTT	TTTTTTNNNNTT	TTTTTTTTTTTTNNNNTTTTTTTT	TTTTTTTTTTTTNNNNTTTTTTTTCCNNNNNN	TTTTTTTTTTNNTTTTTT
64758	TGCAGGTGAAATTGACATCACGGTGACAAAGTGATTAGTGACACA	11	CC	CC	CC	CC	CC	CC	CT	CC	NN	NN	NN	NN	NN	CC	CC	CC	CCCCCCNNNNNN	CCCCCCCCNNNN	CCCCCCCCCCCCCCNNNNNNNNNN	CCCCCCCCCCCCCCNNNNNNNNNNCTCCCCCC	CCCCCCCCCCCCNNNNNN
56372	TGCAGGATTACCTTGGATAGGATGCCATGATGTGTTACATGTCTA	11	TT	TT	TT	TT	TT	TT	CC	NN	TT	NN	TT	TT	TT	NN	NN	NN	TTTTTTTTTTTT	TTTTTTNNTTNN	TTTTTTTTTTTTNNTTTTTTTTNN	TTTTTTTTTTTTNNTTTTTTTTNNCCNNNNNN	TTTTTTTTTTNNTTTTTT
998	TGCAGGTTCCTTATTTAAAAAGAAAGACGCGAAAACGTTGCACAA	11	GG	GG	GG	GG	GG	GG	AG	NN	NN	GG	GG	GG	GG	NN	NN	NN	GGGGGGGGGGGG	GGGGGGNNNNGG	GGGGGGGGGGGGNNNNGGGGGGGG	GGGGGGGGGGGGNNNNGGGGGGGGAGNNNNNN	GGGGGGGGGGNNGGGGGG
59406	TGCAGGACTGAATATTCAGCACCACTTCGTATGACATGTAGGCTT	11	CC	CC	CC	NN	CC	CC	CT	NN	NN	CC	NN	NN	CC	CC	CC	CC	NNCCCCNNNNCC	CCCCCCNNNNCC	CCCCCCNNCCCCNNNNNNNNCCCC	CCCCCCNNCCCCNNNNNNNNCCCCCTCCCCCC	CCCCCCCCCCNNNNNNCC
57284	TGCAGGCAGCCACTATCACTTTGCCACCAACACCTCAGTGGGAGC	11	TT	TT	TT	TT	TT	TT	AA	NN	NN	TT	TT	TT	TT	NN	NN	NN	TTTTTTTTTTTT	TTTTTTNNNNTT	TTTTTTTTTTTTNNNNTTTTTTTT	TTTTTTTTTTTTNNNNTTTTTTTTAANNNNNN	TTTTTTTTTTNNTTTTTT
10245	TGCAGGACCCTAAACTGTCTTGCCAACTAACTTCTGTAACACTGT	11	AA	AA	AA	AA	AA	AA	AG	AA	AA	NN	AA	NN	AA	NN	NN	NN	AAAAAAAANNAA	AAAAAAAAAANN	AAAAAAAAAAAAAAAAAANNAANN	AAAAAAAAAAAAAAAAAANNAANNAGNNNNNN	AAAAAAAAAAAAAANNAA
13314	TGCAGGCAACTTCTCGGGCCACATTGTCTCCTCACTGCCACCAGT	11	GG	GG	GG	GG	GG	GG	TT	GG	GG	GG	NN	NN	GG	NN	NN	NN	GGGGGGNNNNGG	GGGGGGGGGGGG	GGGGGGGGGGGGGGGGNNNNGGGG	GGGGGGGGGGGGGGGGNNNNGGGGTTNNNNNN	GGGGGGGGGGGGNNNNGG
60350	TGCAGGAGTGAAAGCTGCGCTATATTCCGATGACCTGGTGCACCA	11	CC	CC	CC	CC	CC	NN	CT	CC	NN	CC	CC	CC	CC	NN	NN	NN	CCCCNNCCCCCC	CCCCCCCCNNCC	CCCCCCCCCCNNCCNNCCCCCCCC	CCCCCCCCCCNNCCNNCCCCCCCCCTNNNNNN	CCCCCCCCNNCCCCCCCC
94710	TGCAGGCTCAAATGGACAATCTGCTATTCTTCAGTTCCCATCAGT	11	NN	NN	NN	CC	CC	CC	TT	CC	NN	NN	CC	CC	CC	CC	CC	CC	CCCCCCCCCCCC	NNNNNNCCNNNN	NNNNNNCCCCCCCCNNCCCCCCNN	NNNNNNCCCCCCCCNNCCCCCCNNTTCCCCCC	NNNNNNCCCCCCCCCCCC
15677	TGCAGGAATGAATATTCCAGCACCACTTAGTCTGATAAATATGCT	11	AA	NN	NN	AA	NN	AA	TT	AA	NN	AA	AA	NN	AA	AA	AA	AA	AANNAAAANNAA	AANNNNAANNAA	AANNNNAANNAAAANNAANNAAAA	AANNNNAANNAAAANNAANNAAAATTAAAAAA	AANNNNNNAAAAAANNAA
62202	TGCAGGGAGAAGTACGTCTTAGTTGTGGATAAGGCGATTTTCAAA	11	TT	TT	TT	NN	TT	TT	CC	TT	TT	NN	TT	TT	TT	NN	NN	NN	NNTTTTTTTTTT	TTTTTTTTTTNN	TTTTTTNNTTTTTTTTTTTTTTNN	TTTTTTNNTTTTTTTTTTTTTTNNCCNNNNNN	TTTTTTTTTTTTTTTTTT
85468	TGCAGGCGTCTTTGATAAATTATAATTGGGATGTCCAACTAATGT	11	NN	NN	TT	TT	TT	TT	AT	TT	NN	NN	TT	TT	TT	NN	TT	TT	TTTTTTTTTTTT	NNNNTTTTNNNN	NNNNTTTTTTTTTTNNTTTTTTNN	NNNNTTTTTTTTTTNNTTTTTTNNATNNTTTT	NNNNTTTTTTTTTTTTTT
26716	TGCAGGAGATCGCTAAATGATGCAAAAACATGGGATCAGGCAGCA	11	AA	AA	AA	AA	AA	AA	GG	AA	NN	AA	AA	AA	NN	NN	NN	NN	AAAAAAAAAANN	AAAAAAAANNAA	AAAAAAAAAAAAAANNAAAANNAA	AAAAAAAAAAAAAANNAAAANNAAGGNNNNNN	AAAAAAAAAAAAAAAANN
13098	TGCAGGGTCTACAGGAGCAGACTTGAGCCCTCAGGGAGAAATCTG	11	CC	CC	CC	NN	CC	CC	GG	CC	CC	NN	CC	CC	CC	NN	NN	NN	NNCCCCCCCCCC	CCCCCCCCCCNN	CCCCCCNNCCCCCCCCCCCCCCNN	CCCCCCNNCCCCCCCCCCCCCCNNGGNNNNNN	CCCCCCCCCCCCCCCCCC
17215	TGCAGGTGGCTTGCTCAGGTTGCAGATGTTATTAGCCAATGAAGC	11	CC	CC	CC	CC	CC	CC	TT	NN	NN	CC	CC	CC	CC	NN	NN	NN	CCCCCCCCCCCC	CCCCCCNNNNCC	CCCCCCCCCCCCNNNNCCCCCCCC	CCCCCCCCCCCCNNNNCCCCCCCCTTNNNNNN	CCCCCCCCCCNNCCCCCC
56550	TGCAGGCTTCAGTAACATGATAAATACATCCAGAGGTGTTGACGA	11	TT	TT	NN	TT	TT	TT	AA	TT	TT	NN	TT	TT	TT	NN	NN	NN	TTTTTTTTTTTT	TTTTNNTTTTNN	TTTTNNTTTTTTTTTTTTTTTTNN	TTTTNNTTTTTTTTTTTTTTTTNNAANNNNNN	TTTTNNTTTTTTTTTTTT
35858	TGCAGGTCCCCTTACTTTGGTAGCTTCACTAGATACGCTTTCCTC	11	CC	CC	NN	CC	CC	CC	AA	CC	CC	NN	CC	CC	CC	NN	NN	NN	CCCCCCCCCCCC	CCCCNNCCCCNN	CCCCNNCCCCCCCCCCCCCCCCNN	CCCCNNCCCCCCCCCCCCCCCCNNAANNNNNN	CCCCNNCCCCCCCCCCCC
44754	TGCAGGTTTACTTATTTGTGTTTTGTGAGCAACCAGTGCAATCTC	11	GG	GG	GG	GG	GG	GG	AA	NN	GG	GG	GG	NN	GG	NN	NN	NN	GGGGGGGGNNGG	GGGGGGNNGGGG	GGGGGGGGGGGGNNGGGGNNGGGG	GGGGGGGGGGGGNNGGGGNNGGGGAANNNNNN	GGGGGGGGGGNNGGNNGG
16435	TGCAGGTTTTGACTGTCAATTGCCGAGGAATTGTTTACGCGCACA	11	GG	GG	GG	NN	GG	GG	GT	GG	NN	GG	GG	GG	GG	NN	NN	NN	NNGGGGGGGGGG	GGGGGGGGNNGG	GGGGGGNNGGGGGGNNGGGGGGGG	GGGGGGNNGGGGGGNNGGGGGGGGGTNNNNNN	GGGGGGGGGGGGGGGGGG
574	TGCAGGAATGAATATCCAGCACCACTTCGTCTGAAATGTGGGTTT	11	GG	NN	NN	GG	GG	GG	AA	NN	NN	NN	GG	GG	GG	GG	GG	GG	GGGGGGGGGGGG	GGNNNNNNNNNN	GGNNNNGGGGGGNNNNGGGGGGNN	GGNNNNGGGGGGNNNNGGGGGGNNAAGGGGGG	GGNNNNGGGGNNGGGGGG
15863	TGCAGGGTTTCTTGCACATTTTTTACATAATGTCTATCTGTCCGA	11	TT	TT	TT	TT	TT	TT	AA	TT	NN	TT	TT	NN	TT	NN	NN	NN	TTTTTTTTNNTT	TTTTTTTTNNTT	TTTTTTTTTTTTTTNNTTNNTTTT	TTTTTTTTTTTTTTNNTTNNTTTTAANNNNNN	TTTTTTTTTTTTTTNNTT
44131	TGCAGGTTTTTCAGTACAACCTGTTCAATTTTCTACCGCCAAGGT	11	GG	GG	GG	NN	NN	GG	GT	GG	GG	GG	GG	GG	GG	NN	NN	NN	NNNNGGGGGGGG	GGGGGGGGGGGG	GGGGGGNNNNGGGGGGGGGGGGGG	GGGGGGNNNNGGGGGGGGGGGGGGGTNNNNNN	GGGGGGNNGGGGGGGGGG
5738	TGCAGGATGTAACTTTGCATTCCCCTTGACGCAGAATGTTTCGCA	11	CC	CC	CC	CC	CC	CC	TT	CC	CC	NN	CC	NN	CC	NN	NN	NN	CCCCCCCCNNCC	CCCCCCCCCCNN	CCCCCCCCCCCCCCCCCCNNCCNN	CCCCCCCCCCCCCCCCCCNNCCNNTTNNNNNN	CCCCCCCCCCCCCCNNCC
46885	TGCAGGACGCCGCTCTGATTAAAGAGTTACGGAAATATTATGGAA	11	AA	AA	NN	AA	AA	AA	CC	AA	NN	AA	AA	AA	AA	NN	NN	NN	AAAAAAAAAAAA	AAAANNAANNAA	AAAANNAAAAAAAANNAAAAAAAA	AAAANNAAAAAAAANNAAAAAAAACCNNNNNN	AAAANNAAAAAAAAAAAA
24287	TGCAGGTCCAGCGGAAGCTACCTCTCAAATGAGGAGCCCATAACT	11	TT	TT	TT	TT	TT	TT	CT	TT	TT	NN	TT	NN	TT	NN	NN	NN	TTTTTTTTNNTT	TTTTTTTTTTNN	TTTTTTTTTTTTTTTTTTNNTTNN	TTTTTTTTTTTTTTTTTTNNTTNNCTNNNNNN	TTTTTTTTTTTTTTNNTT
1347	TGCAGGCGAGGCAGTGACGTGATTGCTTTCTCGGCCATCAGCGTC	11	CC	CC	CC	CC	CC	CC	AC	NN	NN	CC	CC	CC	CC	NN	NN	NN	CCCCCCCCCCCC	CCCCCCNNNNCC	CCCCCCCCCCCCNNNNCCCCCCCC	CCCCCCCCCCCCNNNNCCCCCCCCACNNNNNN	CCCCCCCCCCNNCCCCCC
20465	TGCAGGTGTGTTTGGTCGATGGAGTTGGTCCCATCATTTTATAGA	11	TT	TT	TT	NN	NN	TT	CC	TT	TT	TT	TT	TT	TT	NN	NN	NN	NNNNTTTTTTTT	TTTTTTTTTTTT	TTTTTTNNNNTTTTTTTTTTTTTT	TTTTTTNNNNTTTTTTTTTTTTTTCCNNNNNN	TTTTTTNNTTTTTTTTTT
20132	TGCAGGCGCCAGATTCCAGTCCCAGTATGATACTTATTGCTTTCA	11	AA	AA	AA	AA	AA	AA	GG	NN	NN	AA	AA	AA	AA	NN	NN	NN	AAAAAAAAAAAA	AAAAAANNNNAA	AAAAAAAAAAAANNNNAAAAAAAA	AAAAAAAAAAAANNNNAAAAAAAAGGNNNNNN	AAAAAAAAAANNAAAAAA
19989	TGCAGGGACTTTTAGTTAAGATTCAGCTAGGATCCCATATTTGTT	11	CC	CC	CC	NN	NN	CC	CT	CC	CC	NN	CC	NN	CC	CC	NN	CC	NNNNCCCCNNCC	CCCCCCCCCCNN	CCCCCCNNNNCCCCCCCCNNCCNN	CCCCCCNNNNCCCCCCCCNNCCNNCTCCNNCC	CCCCCCNNCCCCCCNNCC
18989	TGCAGGTAAACTGGGATTCAAGGCTGACAGGCATTACTTGGGGCC	11	CC	CC	CC	CC	CC	CC	TT	NN	NN	CC	CC	CC	CC	NN	NN	NN	CCCCCCCCCCCC	CCCCCCNNNNCC	CCCCCCCCCCCCNNNNCCCCCCCC	CCCCCCCCCCCCNNNNCCCCCCCCTTNNNNNN	CCCCCCCCCCNNCCCCCC
16437	TGCAGGAGCCAATTTTTAGGCTGGGTCAACCTAGGTCAATTCATT	11	CC	CC	CC	CC	CC	CC	GC	CC	CC	NN	CC	NN	CC	NN	NN	NN	CCCCCCCCNNCC	CCCCCCCCCCNN	CCCCCCCCCCCCCCCCCCNNCCNN	CCCCCCCCCCCCCCCCCCNNCCNNGCNNNNNN	CCCCCCCCCCCCCCNNCC
38767	TGCAGGGACCACTAAATGCTCTCGCCCCAGGTGCAAAATGTCCTG	11	GG	GG	NN	GG	GG	GG	AA	NN	NN	NN	GG	NN	GG	GG	GG	GG	GGGGGGGGNNGG	GGGGNNNNNNNN	GGGGNNGGGGGGNNNNGGNNGGNN	GGGGNNGGGGGGNNNNGGNNGGNNAAGGGGGG	GGGGNNGGGGNNGGNNGG
3862	TGCAGGACGCCCACCTACCACAGTTGCTATATTTTATATGAGCTC	11	CC	CC	CC	CC	CC	CC	TT	NN	NN	CC	CC	CC	CC	NN	NN	NN	CCCCCCCCCCCC	CCCCCCNNNNCC	CCCCCCCCCCCCNNNNCCCCCCCC	CCCCCCCCCCCCNNNNCCCCCCCCTTNNNNNN	CCCCCCCCCCNNCCCCCC
54825	TGCAGGTGTAGGAATTCGATTACGCAATGAACCACTGTTTTGTCT	11	AA	AA	AA	NN	AA	AA	TT	AA	AA	NN	AA	AA	AA	NN	NN	NN	NNAAAAAAAAAA	AAAAAAAAAANN	AAAAAANNAAAAAAAAAAAAAANN	AAAAAANNAAAAAAAAAAAAAANNTTNNNNNN	AAAAAAAAAAAAAAAAAA
18723	TGCAGGGTGAAGCACGCCCAAGTTGTGAATAAGGCGATTCTCCAG	11	CC	CC	CC	NN	CC	CC	TT	CC	CC	NN	CC	CC	CC	NN	NN	NN	NNCCCCCCCCCC	CCCCCCCCCCNN	CCCCCCNNCCCCCCCCCCCCCCNN	CCCCCCNNCCCCCCCCCCCCCCNNTTNNNNNN	CCCCCCCCCCCCCCCCCC
33454	TGCAGGAATGCATGATTGAATGGTTGCGTCAGGGGGAGGGCAGCA	11	CC	CC	CC	NN	CC	CC	GG	CC	NN	CC	CC	CC	CC	NN	NN	NN	NNCCCCCCCCCC	CCCCCCCCNNCC	CCCCCCNNCCCCCCNNCCCCCCCC	CCCCCCNNCCCCCCNNCCCCCCCCGGNNNNNN	CCCCCCCCCCCCCCCCCC
15031	TGCAGGTTACTGTAAACATGCCACAAAGCATTCTGTTCTCTGGAC	11	CC	CC	CC	CC	CC	CC	AA	NN	NN	CC	CC	CC	CC	NN	NN	NN	CCCCCCCCCCCC	CCCCCCNNNNCC	CCCCCCCCCCCCNNNNCCCCCCCC	CCCCCCCCCCCCNNNNCCCCCCCCAANNNNNN	CCCCCCCCCCNNCCCCCC
95809	TGCAGGTGTATCGACATTGAGTGCTGGTTTGAGTAGCTTTATCCA	11	NN	NN	NN	CC	CC	CC	CT	NN	CC	NN	CC	CC	CC	CC	CC	CC	CCCCCCCCCCCC	NNNNNNNNCCNN	NNNNNNCCCCCCNNCCCCCCCCNN	NNNNNNCCCCCCNNCCCCCCCCNNCTCCCCCC	NNNNNNCCCCNNCCCCCC
7529	TGCAGGGATAAGGAGACAGTGAATAGTTTCACAATCTCCACTTGC	11	AA	AA	AA	AA	AA	AA	GG	AA	NN	NN	AA	AA	AA	NN	NN	NN	AAAAAAAAAAAA	AAAAAAAANNNN	AAAAAAAAAAAAAANNAAAAAANN	AAAAAAAAAAAAAANNAAAAAANNGGNNNNNN	AAAAAAAAAAAAAAAAAA
81033	TGCAGGTTAGTGCTTTATCCTACATTGTAAATCTCTAGGTCTTTG	11	NN	NN	CC	NN	NN	CC	CT	CC	CC	CC	NN	CC	CC	CC	CC	CC	NNNNCCNNCCCC	NNNNCCCCCCCC	NNNNCCNNNNCCCCCCNNCCCCCC	NNNNCCNNNNCCCCCCNNCCCCCCCTCCCCCC	NNNNCCNNCCCCNNCCCC
47163	TGCAGGGCGTAGTAATCTCCCTTCTTGTCAGCGATTAAGTACATA	11	GG	GG	GG	NN	GG	NN	AG	GG	NN	NN	GG	NN	GG	GG	GG	GG	NNGGNNGGNNGG	GGGGGGGGNNNN	GGGGGGNNGGNNGGNNGGNNGGNN	GGGGGGNNGGNNGGNNGGNNGGNNAGGGGGGG	GGGGGGGGNNGGGGNNGG
34571	TGCAGGCAGACCAAAGCTTTAAAATCAGAGGATATCAGTGTTTCA	11	CC	CC	CC	CC	CC	CC	AA	NN	CC	NN	CC	CC	CC	NN	NN	NN	CCCCCCCCCCCC	CCCCCCNNCCNN	CCCCCCCCCCCCNNCCCCCCCCNN	CCCCCCCCCCCCNNCCCCCCCCNNAANNNNNN	CCCCCCCCCCNNCCCCCC
73879	TGCAGGATACCTCAAGGGCAGCTTGAAGTACTGCCTTAGGCCACC	11	NN	TT	TT	TT	TT	TT	GT	NN	NN	NN	TT	NN	TT	TT	TT	TT	TTTTTTTTNNTT	NNTTTTNNNNNN	NNTTTTTTTTTTNNNNTTNNTTNN	NNTTTTTTTTTTNNNNTTNNTTNNGTTTTTTT	NNTTTTTTTTNNTTNNTT
45351	TGCAGGAATGAACATTCAGCACCACTTCCTCTGAAAATGTGCTTA	11	CC	CC	CC	CC	CC	CC	CT	NN	NN	NN	CC	CC	CC	NN	NN	CC	CCCCCCCCCCCC	CCCCCCNNNNNN	CCCCCCCCCCCCNNNNCCCCCCNN	CCCCCCCCCCCCNNNNCCCCCCNNCTNNNNCC	CCCCCCCCCCNNCCCCCC
28632	TGCAGGGTGAAGGACGCCTAAGTTGTGGATGGGATAAGGCGATTT	11	GG	GG	GG	GG	NN	NN	GT	GG	NN	GG	GG	NN	NN	GG	GG	GG	GGNNNNGGNNNN	GGGGGGGGNNGG	GGGGGGGGNNNNGGNNGGNNNNGG	GGGGGGGGNNNNGGNNGGNNNNGGGTGGGGGG	GGGGGGNNNNGGGGNNNN
22026	TGCAGGAATGAGTATTCAGCACCACTTCATCTAATGTATATGCGC	11	CC	CC	CC	CC	CC	CC	TT	NN	CC	NN	CC	CC	CC	NN	NN	NN	CCCCCCCCCCCC	CCCCCCNNCCNN	CCCCCCCCCCCCNNCCCCCCCCNN	CCCCCCCCCCCCNNCCCCCCCCNNTTNNNNNN	CCCCCCCCCCNNCCCCCC
37174	TGCAGGATAGTTTTGGCCAGCCCATTAGATCTTGTTACATGCCGG	11	GG	GG	GG	GG	GG	GG	GT	NN	NN	GG	GG	GG	GG	NN	NN	NN	GGGGGGGGGGGG	GGGGGGNNNNGG	GGGGGGGGGGGGNNNNGGGGGGGG	GGGGGGGGGGGGNNNNGGGGGGGGGTNNNNNN	GGGGGGGGGGNNGGGGGG
25623	TGCAGGTTTGAAGTCGCCAAATATGGTGTCCACTCACGCCACTAC	11	CC	CC	CC	CC	CC	CC	TT	CC	CC	CC	NN	NN	CC	NN	NN	NN	CCCCCCNNNNCC	CCCCCCCCCCCC	CCCCCCCCCCCCCCCCNNNNCCCC	CCCCCCCCCCCCCCCCNNNNCCCCTTNNNNNN	CCCCCCCCCCCCNNNNCC
23359	TGCAGGAGCATATGTAAGTGCATGTATGCATATACGTATACATAT	11	TT	TT	TT	TT	TT	TT	CT	TT	TT	TT	TT	NN	NN	NN	NN	NN	TTTTTTTTNNNN	TTTTTTTTTTTT	TTTTTTTTTTTTTTTTTTNNNNTT	TTTTTTTTTTTTTTTTTTNNNNTTCTNNNNNN	TTTTTTTTTTTTTTNNNN
24092	TGCAGGGAGTTCTTTCACCAAGTCGTTGATATACAACAGTGTTTG	11	AA	AA	AA	AA	AA	AA	GG	AA	NN	NN	AA	AA	AA	NN	NN	NN	AAAAAAAAAAAA	AAAAAAAANNNN	AAAAAAAAAAAAAANNAAAAAANN	AAAAAAAAAAAAAANNAAAAAANNGGNNNNNN	AAAAAAAAAAAAAAAAAA
28535	TGCAGGCAAGAGGTTCCACATTTCTATGGCGCTACAGACAAGAGC	11	CC	CC	CC	CC	CC	CC	TT	NN	NN	CC	CC	CC	CC	NN	NN	NN	CCCCCCCCCCCC	CCCCCCNNNNCC	CCCCCCCCCCCCNNNNCCCCCCCC	CCCCCCCCCCCCNNNNCCCCCCCCTTNNNNNN	CCCCCCCCCCNNCCCCCC
48486	TGCAGGTACATTGTATATGTAGTCCTAGCCCATATTATTACAGCC	11	AA	AA	AA	AA	AA	AA	GG	NN	NN	AA	AA	AA	AA	NN	NN	NN	AAAAAAAAAAAA	AAAAAANNNNAA	AAAAAAAAAAAANNNNAAAAAAAA	AAAAAAAAAAAANNNNAAAAAAAAGGNNNNNN	AAAAAAAAAANNAAAAAA
29474	TGCAGGGATAAACAACAGCATTTAGAGACAGAATATATCAGACCA	11	GG	GG	GG	GG	GG	GG	TT	GG	NN	NN	GG	GG	GG	NN	NN	NN	GGGGGGGGGGGG	GGGGGGGGNNNN	GGGGGGGGGGGGGGNNGGGGGGNN	GGGGGGGGGGGGGGNNGGGGGGNNTTNNNNNN	GGGGGGGGGGGGGGGGGG
26397	TGCAGGACCCCGAGATGAGAACAGAGTTTGGACTTGCTCTTAGGA	11	AA	AA	AA	AA	AA	AA	AG	AA	NN	AA	NN	AA	AA	NN	NN	NN	AAAAAANNAAAA	AAAAAAAANNAA	AAAAAAAAAAAAAANNNNAAAAAA	AAAAAAAAAAAAAANNNNAAAAAAAGNNNNNN	AAAAAAAAAAAANNAAAA
12605	TGCAGGGTTTTGTTAGTGAACCAATATAACGGCTAATGGTCTTGA	11	CC	CC	CC	NN	CC	CC	CT	CC	NN	CC	CC	CC	CC	NN	NN	NN	NNCCCCCCCCCC	CCCCCCCCNNCC	CCCCCCNNCCCCCCNNCCCCCCCC	CCCCCCNNCCCCCCNNCCCCCCCCCTNNNNNN	CCCCCCCCCCCCCCCCCC
34493	TGCAGGCGGTTTGAATGTGCTACACTGGAATGCCAGTATCGTGAA	11	TT	TT	TT	TT	TT	TT	CC	NN	NN	TT	TT	TT	TT	NN	NN	NN	TTTTTTTTTTTT	TTTTTTNNNNTT	TTTTTTTTTTTTNNNNTTTTTTTT	TTTTTTTTTTTTNNNNTTTTTTTTCCNNNNNN	TTTTTTTTTTNNTTTTTT
52145	TGCAGGTGAGTACTGAGTTTGTTGTATTGTTTCTCAGTGTAATAG	11	CC	CC	NN	CC	CC	CC	TT	CC	CC	NN	CC	CC	CC	NN	NN	NN	CCCCCCCCCCCC	CCCCNNCCCCNN	CCCCNNCCCCCCCCCCCCCCCCNN	CCCCNNCCCCCCCCCCCCCCCCNNTTNNNNNN	CCCCNNCCCCCCCCCCCC
7315	TGCAGGCAGATCTTTCACCAAGTCATTGATGTACACAAGGAATAA	11	TT	TT	TT	TT	NN	TT	GG	TT	NN	TT	TT	TT	TT	NN	NN	NN	TTNNTTTTTTTT	TTTTTTTTNNTT	TTTTTTTTNNTTTTNNTTTTTTTT	TTTTTTTTNNTTTTNNTTTTTTTTGGNNNNNN	TTTTTTNNTTTTTTTTTT
45929	TGCAGGAAGATCTTTTACCAAGTCACTGATGTACACAAGGAATAG	11	AA	AA	AA	AA	AA	AA	AG	AA	NN	AA	AA	NN	AA	NN	NN	NN	AAAAAAAANNAA	AAAAAAAANNAA	AAAAAAAAAAAAAANNAANNAAAA	AAAAAAAAAAAAAANNAANNAAAAAGNNNNNN	AAAAAAAAAAAAAANNAA
63250	TGCAGGGGTCCTCGAGAAGAAATGTGTCTAGTGGCTTAAACCCAA	11	AA	AA	AA	AA	AA	AA	GG	AA	NN	NN	AA	AA	AA	NN	NN	NN	AAAAAAAAAAAA	AAAAAAAANNNN	AAAAAAAAAAAAAANNAAAAAANN	AAAAAAAAAAAAAANNAAAAAANNGGNNNNNN	AAAAAAAAAAAAAAAAAA
34476	TGCAGGCTATGCCTTCACGATTTCCTTCTAGTACTGTGATTCTGT	11	CC	CC	CC	NN	CC	CC	TT	NN	CC	CC	CC	CC	CC	NN	NN	NN	NNCCCCCCCCCC	CCCCCCNNCCCC	CCCCCCNNCCCCNNCCCCCCCCCC	CCCCCCNNCCCCNNCCCCCCCCCCTTNNNNNN	CCCCCCCCCCNNCCCCCC
28401	TGCAGGGCCTGCTTGTCCGCACAGATTCGCTGCAGGTGCATGTTC	11	GG	GG	GG	GG	GG	GG	AA	NN	NN	NN	NN	GG	GG	GG	GG	NN	GGGGGGNNGGGG	GGGGGGNNNNNN	GGGGGGGGGGGGNNNNNNGGGGNN	GGGGGGGGGGGGNNNNNNGGGGNNAAGGGGNN	GGGGGGGGGGNNNNGGGG
38278	TGCAGGCTGAATTTGAATAGGAGGCATTAAGACCCATCTGAGACG	11	CC	CC	CC	CC	CC	CC	TT	NN	NN	NN	CC	NN	NN	CC	CC	CC	CCCCCCCCNNNN	CCCCCCNNNNNN	CCCCCCCCCCCCNNNNCCNNNNNN	CCCCCCCCCCCCNNNNCCNNNNNNTTCCCCCC	CCCCCCCCCCNNCCNNNN
8207	TGCAGGAGTGAAAGCTGCGCTATATGCTGATGACTTGGTGCTTTG	11	GG	GG	GG	GG	GG	GG	AA	GG	NN	NN	GG	GG	GG	NN	NN	NN	GGGGGGGGGGGG	GGGGGGGGNNNN	GGGGGGGGGGGGGGNNGGGGGGNN	GGGGGGGGGGGGGGNNGGGGGGNNAANNNNNN	GGGGGGGGGGGGGGGGGG
64498	TGCAGGGTGCATCTATTGCGTCTTTGTAAGGCATGCTAAAAAACT	11	CC	CC	CC	CC	CC	CC	AA	CC	NN	NN	CC	CC	CC	NN	NN	NN	CCCCCCCCCCCC	CCCCCCCCNNNN	CCCCCCCCCCCCCCNNCCCCCCNN	CCCCCCCCCCCCCCNNCCCCCCNNAANNNNNN	CCCCCCCCCCCCCCCCCC
1351	TGCAGGAGTATGGAAAGTATCCAGGCATAATGTTATTGTTAGCTA	11	CC	CC	CC	NN	CC	CC	TT	CC	NN	CC	CC	CC	CC	NN	NN	NN	NNCCCCCCCCCC	CCCCCCCCNNCC	CCCCCCNNCCCCCCNNCCCCCCCC	CCCCCCNNCCCCCCNNCCCCCCCCTTNNNNNN	CCCCCCCCCCCCCCCCCC
4337	TGCAGGCAGGGTTCAACAGTTCTCCCATGATGCAGCCACAAGCAG	11	GG	NN	NN	NN	GG	NN	AA	GG	NN	GG	GG	GG	GG	GG	GG	GG	NNGGNNGGGGGG	GGNNNNGGNNGG	GGNNNNNNGGNNGGNNGGGGGGGG	GGNNNNNNGGNNGGNNGGGGGGGGAAGGGGGG	GGNNNNGGNNGGGGGGGG
58869	TGCAGGTCCGGCTGTCGAGTGGTTGAATTCTCCTGGAGGCCAAGA	11	CC	CC	CC	NN	CC	CC	GC	NN	CC	CC	CC	CC	CC	NN	NN	NN	NNCCCCCCCCCC	CCCCCCNNCCCC	CCCCCCNNCCCCNNCCCCCCCCCC	CCCCCCNNCCCCNNCCCCCCCCCCGCNNNNNN	CCCCCCCCCCNNCCCCCC
53263	TGCAGGATGTCATCGCATAAGTCATCTAAAGCATTACATTCGGAG	12	GG	GG	GG	GG	GG	GG	AA	NN	GG	GG	GG	GG	GG	NN	NN	NN	GGGGGGGGGGGG	GGGGGGNNGGGG	GGGGGGGGGGGGNNGGGGGGGGGG	GGGGGGGGGGGGNNGGGGGGGGGGAANNNNNN	GGGGGGGGGGNNGGGGGG
13505	TGCAGGAGAAGAATAACAAAGGATTCGAGAATATTTTAGTTGTGA	12	AA	AA	AA	AA	AA	AA	GG	AA	NN	AA	AA	AA	AA	NN	NN	NN	AAAAAAAAAAAA	AAAAAAAANNAA	AAAAAAAAAAAAAANNAAAAAAAA	AAAAAAAAAAAAAANNAAAAAAAAGGNNNNNN	AAAAAAAAAAAAAAAAAA
34515	TGCAGGAGCTGCTATATGACACTAGGTGTGCTGAGTTGCAGCTGC	12	AA	AA	AA	AA	AA	AA	TT	AA	NN	AA	AA	AA	AA	NN	NN	NN	AAAAAAAAAAAA	AAAAAAAANNAA	AAAAAAAAAAAAAANNAAAAAAAA	AAAAAAAAAAAAAANNAAAAAAAATTNNNNNN	AAAAAAAAAAAAAAAAAA
8081	TGCAGGGTGACTTACAGATGGTGGGGTAATGGGATAGGCGAAGTA	12	CC	CC	CC	CC	CC	CC	AA	CC	NN	CC	CC	CC	CC	NN	NN	NN	CCCCCCCCCCCC	CCCCCCCCNNCC	CCCCCCCCCCCCCCNNCCCCCCCC	CCCCCCCCCCCCCCNNCCCCCCCCAANNNNNN	CCCCCCCCCCCCCCCCCC
46278	TGCAGGTCAGTTTCTCGAACTTGGAAATTTCCGCGTGCAAACAGT	12	GG	GG	GG	GG	GG	GG	AA	GG	NN	GG	GG	GG	GG	NN	NN	NN	GGGGGGGGGGGG	GGGGGGGGNNGG	GGGGGGGGGGGGGGNNGGGGGGGG	GGGGGGGGGGGGGGNNGGGGGGGGAANNNNNN	GGGGGGGGGGGGGGGGGG
6682	TGCAGGCGAATGAATTTATGGAGGCAACTCATCTTTCTGTTTAAA	12	CC	CC	CC	CC	CC	CC	TT	CC	CC	CC	CC	NN	CC	NN	NN	NN	CCCCCCCCNNCC	CCCCCCCCCCCC	CCCCCCCCCCCCCCCCCCNNCCCC	CCCCCCCCCCCCCCCCCCNNCCCCTTNNNNNN	CCCCCCCCCCCCCCNNCC
29451	TGCAGGGGGCGCAACTAGATTTCATGGCGCAGAGGGCTCGTTGAA	12	CC	CC	NN	NN	CC	CC	CT	NN	NN	CC	CC	CC	CC	CC	CC	CC	NNCCCCCCCCCC	CCCCNNNNNNCC	CCCCNNNNCCCCNNNNCCCCCCCC	CCCCNNNNCCCCNNNNCCCCCCCCCTCCCCCC	CCCCNNCCCCNNCCCCCC
21544	TGCAGGAACTTATGTGGATTTACTGCCTGGGACATACAAGTGTTT	12	AA	AA	AA	AA	AA	AA	GG	AA	NN	AA	AA	AA	AA	NN	NN	NN	AAAAAAAAAAAA	AAAAAAAANNAA	AAAAAAAAAAAAAANNAAAAAAAA	AAAAAAAAAAAAAANNAAAAAAAAGGNNNNNN	AAAAAAAAAAAAAAAAAA
29062	TGCAGGAGACTGTAGTCAAAACCACCTCTAGACTGAGTACTAGGC	12	CC	CC	CC	CC	CC	CC	GC	CC	NN	CC	CC	CC	CC	NN	NN	NN	CCCCCCCCCCCC	CCCCCCCCNNCC	CCCCCCCCCCCCCCNNCCCCCCCC	CCCCCCCCCCCCCCNNCCCCCCCCGCNNNNNN	CCCCCCCCCCCCCCCCCC
18665	TGCAGGAATAATTTTAAAAAAGGCTTATGTCGGGGAAACCGGCAA	12	AA	AA	AA	AA	AA	AA	GG	AA	NN	AA	AA	AA	AA	NN	NN	NN	AAAAAAAAAAAA	AAAAAAAANNAA	AAAAAAAAAAAAAANNAAAAAAAA	AAAAAAAAAAAAAANNAAAAAAAAGGNNNNNN	AAAAAAAAAAAAAAAAAA
4217	TGCAGGGTTTGCAGTGGACGGCAGCCCAGGAGCAACCTATAGGGG	12	GG	GG	GG	GG	GG	GG	CC	GG	NN	GG	GG	GG	GG	NN	NN	NN	GGGGGGGGGGGG	GGGGGGGGNNGG	GGGGGGGGGGGGGGNNGGGGGGGG	GGGGGGGGGGGGGGNNGGGGGGGGCCNNNNNN	GGGGGGGGGGGGGGGGGG
54515	TGCAGGTAATTACCTTTATTTTTTCTAACTGGACCACATGTTCGG	12	TT	TT	TT	TT	TT	TT	CT	TT	TT	TT	TT	NN	TT	NN	NN	NN	TTTTTTTTNNTT	TTTTTTTTTTTT	TTTTTTTTTTTTTTTTTTNNTTTT	TTTTTTTTTTTTTTTTTTNNTTTTCTNNNNNN	TTTTTTTTTTTTTTNNTT
61076	TGCAGGAGACAAGTCAATATCAGAACAAGAATTGCCATGGGAAAA	12	AA	AA	AA	NN	AA	AA	CC	AA	NN	AA	AA	NN	NN	AA	AA	AA	NNAAAAAANNNN	AAAAAAAANNAA	AAAAAANNAAAAAANNAANNNNAA	AAAAAANNAAAAAANNAANNNNAACCAAAAAA	AAAAAAAAAAAAAANNNN
49680	TGCAGGTTTGTAATAGTCATGTGTGTGTGTGTGTGTGTGTGTGTG	12	GG	GG	GG	GG	GG	GG	GC	NN	GG	GG	GG	GG	GG	NN	NN	NN	GGGGGGGGGGGG	GGGGGGNNGGGG	GGGGGGGGGGGGNNGGGGGGGGGG	GGGGGGGGGGGGNNGGGGGGGGGGGCNNNNNN	GGGGGGGGGGNNGGGGGG
38876	TGCAGGTGCGAACACTTGTGGCCTCAATATAATAGATAGACAAAA	12	GG	GG	GG	GG	GG	GG	AG	NN	GG	GG	GG	GG	GG	NN	NN	NN	GGGGGGGGGGGG	GGGGGGNNGGGG	GGGGGGGGGGGGNNGGGGGGGGGG	GGGGGGGGGGGGNNGGGGGGGGGGAGNNNNNN	GGGGGGGGGGNNGGGGGG
15762	TGCAGGTAGATGTTGTGTTTACTGGTGGTCATCAGGAAATGTGAT	12	TT	TT	NN	TT	TT	TT	CT	TT	TT	TT	TT	TT	TT	NN	NN	NN	TTTTTTTTTTTT	TTTTNNTTTTTT	TTTTNNTTTTTTTTTTTTTTTTTT	TTTTNNTTTTTTTTTTTTTTTTTTCTNNNNNN	TTTTNNTTTTTTTTTTTT
4247	TGCAGGGTGATAAACGCCCAAGTTGGGGATGAGGCGATTTTCCAG	12	GG	GG	GG	GG	GG	GG	AA	GG	GG	GG	GG	NN	GG	NN	NN	NN	GGGGGGGGNNGG	GGGGGGGGGGGG	GGGGGGGGGGGGGGGGGGNNGGGG	GGGGGGGGGGGGGGGGGGNNGGGGAANNNNNN	GGGGGGGGGGGGGGNNGG
18344	TGCAGGATTACCTTGAAGAGGCTGTCATGCCATGTTAAATCTATA	12	GG	GG	GG	GG	GG	GG	AG	NN	GG	GG	GG	GG	GG	NN	NN	NN	GGGGGGGGGGGG	GGGGGGNNGGGG	GGGGGGGGGGGGNNGGGGGGGGGG	GGGGGGGGGGGGNNGGGGGGGGGGAGNNNNNN	GGGGGGGGGGNNGGGGGG
13993	TGCAGGATTCAAGCCGGCGAAAGTCCCTGAGAACCTGGACGCTAT	12	CC	CC	CC	CC	CC	CC	AC	CC	CC	NN	CC	CC	CC	NN	NN	NN	CCCCCCCCCCCC	CCCCCCCCCCNN	CCCCCCCCCCCCCCCCCCCCCCNN	CCCCCCCCCCCCCCCCCCCCCCNNACNNNNNN	CCCCCCCCCCCCCCCCCC
6524	TGCAGGAATTTTTTCAGGGGTATGGTCTGTCAGTCACGGCTGGGG	12	AA	AA	AA	AA	AA	AA	GG	AA	AA	NN	AA	AA	AA	NN	NN	NN	AAAAAAAAAAAA	AAAAAAAAAANN	AAAAAAAAAAAAAAAAAAAAAANN	AAAAAAAAAAAAAAAAAAAAAANNGGNNNNNN	AAAAAAAAAAAAAAAAAA
59559	TGCAGGTCCCATTTCTCTGGCAGCTTTATCAGATATCCATCCTCC	12	TT	TT	TT	TT	TT	TT	CC	TT	NN	TT	TT	TT	TT	NN	NN	NN	TTTTTTTTTTTT	TTTTTTTTNNTT	TTTTTTTTTTTTTTNNTTTTTTTT	TTTTTTTTTTTTTTNNTTTTTTTTCCNNNNNN	TTTTTTTTTTTTTTTTTT
57983	TGCAGGGCTGACTTCCTTGTCAGGAAGGTACACTCCGTCATCGTC	12	AA	AA	AA	AA	AA	AA	AT	NN	NN	AA	AA	AA	AA	AA	NN	NN	AAAAAAAAAAAA	AAAAAANNNNAA	AAAAAAAAAAAANNNNAAAAAAAA	AAAAAAAAAAAANNNNAAAAAAAAATAANNNN	AAAAAAAAAANNAAAAAA
45908	TGCAGGATATTCGAGACGTCACCCATCGTGTGCCAATTTCTCTAT	12	CC	CC	CC	CC	CC	CC	AA	CC	NN	CC	CC	CC	CC	NN	NN	NN	CCCCCCCCCCCC	CCCCCCCCNNCC	CCCCCCCCCCCCCCNNCCCCCCCC	CCCCCCCCCCCCCCNNCCCCCCCCAANNNNNN	CCCCCCCCCCCCCCCCCC
27888	TGCAGGCAGCAGGGGGGAGGGAATATGTATGGGGACTCTTACCCG	12	AA	AA	AA	AA	AA	AA	TT	AA	NN	AA	AA	AA	AA	NN	NN	NN	AAAAAAAAAAAA	AAAAAAAANNAA	AAAAAAAAAAAAAANNAAAAAAAA	AAAAAAAAAAAAAANNAAAAAAAATTNNNNNN	AAAAAAAAAAAAAAAAAA
49590	TGCAGGTCCTCATTACGTTCCTGTTCCCTAAGGACACACATCATG	12	AA	AA	AA	AA	AA	AA	GG	AA	NN	AA	AA	AA	AA	NN	NN	NN	AAAAAAAAAAAA	AAAAAAAANNAA	AAAAAAAAAAAAAANNAAAAAAAA	AAAAAAAAAAAAAANNAAAAAAAAGGNNNNNN	AAAAAAAAAAAAAAAAAA
58126	TGCAGGACAAAGCAGCAATGCAAATTCATGATGAGATTCAGGCCC	12	GG	GG	GG	NN	GG	NN	GC	GG	NN	NN	GG	GG	GG	GG	GG	GG	NNGGNNGGGGGG	GGGGGGGGNNNN	GGGGGGNNGGNNGGNNGGGGGGNN	GGGGGGNNGGNNGGNNGGGGGGNNGCGGGGGG	GGGGGGGGNNGGGGGGGG
11885	TGCAGGTCGTCCTAACTTGCTCGTTTACACTCCACGATCCGTAGC	12	TT	TT	TT	TT	TT	TT	AA	TT	TT	TT	TT	NN	TT	NN	NN	NN	TTTTTTTTNNTT	TTTTTTTTTTTT	TTTTTTTTTTTTTTTTTTNNTTTT	TTTTTTTTTTTTTTTTTTNNTTTTAANNNNNN	TTTTTTTTTTTTTTNNTT
55604	TGCAGGTTTGAGGTCACCACTCATGCCACAACCACTCTTTCTGCA	12	AA	AA	AA	AA	AA	NN	CC	AA	AA	AA	AA	AA	AA	NN	NN	NN	AAAANNAAAAAA	AAAAAAAAAAAA	AAAAAAAAAANNAAAAAAAAAAAA	AAAAAAAAAANNAAAAAAAAAAAACCNNNNNN	AAAAAAAANNAAAAAAAA
49438	TGCAGGGAACAGTTGGCGATGCGCGGGGGAGAGGAAGGTAGAGGA	12	GG	GG	GG	GG	GG	GG	TT	GG	NN	GG	GG	GG	GG	NN	NN	NN	GGGGGGGGGGGG	GGGGGGGGNNGG	GGGGGGGGGGGGGGNNGGGGGGGG	GGGGGGGGGGGGGGNNGGGGGGGGTTNNNNNN	GGGGGGGGGGGGGGGGGG
7585	TGCAGGGTGGAGTCCCTTTCATGCTGTGAAAAAGACGGCAGAAAG	12	GG	GG	GG	GG	GG	GG	AA	GG	NN	GG	GG	GG	GG	NN	NN	NN	GGGGGGGGGGGG	GGGGGGGGNNGG	GGGGGGGGGGGGGGNNGGGGGGGG	GGGGGGGGGGGGGGNNGGGGGGGGAANNNNNN	GGGGGGGGGGGGGGGGGG
45298	TGCAGGACTGTCCTGAGTATTGTGAGCTATGAAAGAAAAATTGGC	12	AA	AA	NN	NN	AA	AA	AC	AA	AA	NN	AA	NN	AA	AA	AA	AA	NNAAAAAANNAA	AAAANNAAAANN	AAAANNNNAAAAAAAAAANNAANN	AAAANNNNAAAAAAAAAANNAANNACAAAAAA	AAAANNAAAAAAAANNAA
33521	TGCAGGACCTGTTGAGTGTGATAACAGCCCGGAAAGAGGTCTGGA	12	GG	GG	GG	GG	GG	GG	AG	NN	NN	NN	GG	GG	GG	NN	GG	GG	GGGGGGGGGGGG	GGGGGGNNNNNN	GGGGGGGGGGGGNNNNGGGGGGNN	GGGGGGGGGGGGNNNNGGGGGGNNAGNNGGGG	GGGGGGGGGGNNGGGGGG
60523	TGCAGGTGGCAACTCTTTATGTCTGTACCCACTAGTGTCAAATAT	12	GG	GG	GG	GG	GG	GG	GC	GG	GG	NN	GG	GG	GG	NN	NN	NN	GGGGGGGGGGGG	GGGGGGGGGGNN	GGGGGGGGGGGGGGGGGGGGGGNN	GGGGGGGGGGGGGGGGGGGGGGNNGCNNNNNN	GGGGGGGGGGGGGGGGGG
32844	TGCAGGAACCAGCCAATCATGGGAATCAACAACAGACACGAATAT	12	GG	GG	NN	GG	GG	GG	GT	GG	GG	GG	GG	GG	GG	NN	NN	NN	GGGGGGGGGGGG	GGGGNNGGGGGG	GGGGNNGGGGGGGGGGGGGGGGGG	GGGGNNGGGGGGGGGGGGGGGGGGGTNNNNNN	GGGGNNGGGGGGGGGGGG
44249	TGCAGGTATTTTTGTTGGCGGGGCTGCAGGCAGAAAGCAAGATGG	12	TT	TT	TT	NN	TT	TT	AA	TT	NN	NN	NN	TT	TT	TT	TT	TT	NNTTTTNNTTTT	TTTTTTTTNNNN	TTTTTTNNTTTTTTNNNNTTTTNN	TTTTTTNNTTTTTTNNNNTTTTNNAATTTTTT	TTTTTTTTTTTTNNTTTT
52467	TGCAGGGCTTGCTGCAAGTGCTGAACATTAGTGTTGGCACCTTTC	12	CC	CC	CC	NN	CC	CC	GC	NN	NN	CC	CC	NN	CC	CC	CC	CC	NNCCCCCCNNCC	CCCCCCNNNNCC	CCCCCCNNCCCCNNNNCCNNCCCC	CCCCCCNNCCCCNNNNCCNNCCCCGCCCCCCC	CCCCCCCCCCNNCCNNCC
11272	TGCAGGACAGGACATCCAAGTCTACCTCCTGTGGTGCACACTGGG	12	GG	GG	GG	GG	GG	GG	AA	GG	GG	NN	GG	GG	GG	NN	NN	NN	GGGGGGGGGGGG	GGGGGGGGGGNN	GGGGGGGGGGGGGGGGGGGGGGNN	GGGGGGGGGGGGGGGGGGGGGGNNAANNNNNN	GGGGGGGGGGGGGGGGGG
19429	TGCAGGAAGTACTACATCTGATAATGATACAATTATTCACTCTGG	12	CC	NN	CC	CC	CC	CC	CT	CC	CC	CC	CC	CC	CC	NN	NN	NN	CCCCCCCCCCCC	CCNNCCCCCCCC	CCNNCCCCCCCCCCCCCCCCCCCC	CCNNCCCCCCCCCCCCCCCCCCCCCTNNNNNN	CCNNCCCCCCCCCCCCCC
47827	TGCAGGCTGTTCTGGAATTGTTTTATAGAAAGTGACAAACCAGCT	12	CC	CC	CC	CC	CC	CC	AA	CC	CC	NN	CC	CC	CC	NN	NN	NN	CCCCCCCCCCCC	CCCCCCCCCCNN	CCCCCCCCCCCCCCCCCCCCCCNN	CCCCCCCCCCCCCCCCCCCCCCNNAANNNNNN	CCCCCCCCCCCCCCCCCC
51821	TGCAGGTGTGAAAGCAGCATTATATGCAGATGATCTGTTGCACCA	12	CC	CC	CC	CC	CC	CC	GC	NN	CC	CC	CC	CC	CC	NN	NN	NN	CCCCCCCCCCCC	CCCCCCNNCCCC	CCCCCCCCCCCCNNCCCCCCCCCC	CCCCCCCCCCCCNNCCCCCCCCCCGCNNNNNN	CCCCCCCCCCNNCCCCCC
14009	TGCAGGACACCTCAAGGGCAAGTTTGGAGTACCTTCTTAACCTCT	12	GG	GG	GG	GG	GG	GG	AG	GG	GG	GG	NN	GG	GG	NN	NN	NN	GGGGGGNNGGGG	GGGGGGGGGGGG	GGGGGGGGGGGGGGGGNNGGGGGG	GGGGGGGGGGGGGGGGNNGGGGGGAGNNNNNN	GGGGGGGGGGGGNNGGGG
15539	TGCAGGCTCTCCCGTAGACTGCCACACACAGGTCAGTATCCTACT	12	CC	CC	CC	CC	CC	NN	CT	NN	NN	CC	CC	NN	CC	CC	CC	CC	CCCCNNCCNNCC	CCCCCCNNNNCC	CCCCCCCCCCNNNNNNCCNNCCCC	CCCCCCCCCCNNNNNNCCNNCCCCCTCCCCCC	CCCCCCCCNNNNCCNNCC
17096	TGCAGGATCTCATTCATGCGCGCGAACGTGTGTGTGTGTGTGTGT	12	GG	GG	GG	GG	GG	GG	AA	GG	NN	GG	GG	GG	GG	NN	NN	NN	GGGGGGGGGGGG	GGGGGGGGNNGG	GGGGGGGGGGGGGGNNGGGGGGGG	GGGGGGGGGGGGGGNNGGGGGGGGAANNNNNN	GGGGGGGGGGGGGGGGGG
13615	TGCAGGCACAGAGTGGTACTGAGTGATTTAGTTTTCTGTGGTACT	12	GG	GG	GG	GG	GG	GG	AA	GG	NN	GG	GG	GG	GG	NN	NN	NN	GGGGGGGGGGGG	GGGGGGGGNNGG	GGGGGGGGGGGGGGNNGGGGGGGG	GGGGGGGGGGGGGGNNGGGGGGGGAANNNNNN	GGGGGGGGGGGGGGGGGG
36335	TGCAGGCCACATTTTCGTGGGTTCCATTTTGCATCGAGACGAAAC	12	GG	GG	GG	GG	GG	NN	AA	NN	NN	NN	GG	GG	GG	GG	GG	GG	GGGGNNGGGGGG	GGGGGGNNNNNN	GGGGGGGGGGNNNNNNGGGGGGNN	GGGGGGGGGGNNNNNNGGGGGGNNAAGGGGGG	GGGGGGGGNNNNGGGGGG
32998	TGCAGGCCTCGCCCCACATCCACGAGGGTTTCAAACCTTCTGAGT	12	GG	GG	GG	GG	GG	GG	CC	GG	GG	NN	GG	GG	GG	NN	NN	NN	GGGGGGGGGGGG	GGGGGGGGGGNN	GGGGGGGGGGGGGGGGGGGGGGNN	GGGGGGGGGGGGGGGGGGGGGGNNCCNNNNNN	GGGGGGGGGGGGGGGGGG
50560	TGCAGGTCATGACAAAAGGCATTAGAAATGTTATCGCTTTTCCCG	12	CC	CC	CC	NN	NN	CC	TT	CC	CC	CC	CC	NN	NN	CC	CC	CC	NNNNCCCCNNNN	CCCCCCCCCCCC	CCCCCCNNNNCCCCCCCCNNNNCC	CCCCCCNNNNCCCCCCCCNNNNCCTTCCCCCC	CCCCCCNNCCCCCCNNNN
70811	TGCAGGATCTGTCGAGCGTGATAACAACCAGGAAAGAGGTCTGGA	12	NN	GG	GG	GG	GG	GG	CC	GG	GG	GG	GG	GG	GG	NN	NN	NN	GGGGGGGGGGGG	NNGGGGGGGGGG	NNGGGGGGGGGGGGGGGGGGGGGG	NNGGGGGGGGGGGGGGGGGGGGGGCCNNNNNN	NNGGGGGGGGGGGGGGGG
59537	TGCAGGCATGGAAAGGCACCTTGACTTGACAATTTTGACACGTGA	12	CC	CC	CC	CC	CC	CC	TT	CC	NN	CC	CC	CC	CC	NN	NN	NN	CCCCCCCCCCCC	CCCCCCCCNNCC	CCCCCCCCCCCCCCNNCCCCCCCC	CCCCCCCCCCCCCCNNCCCCCCCCTTNNNNNN	CCCCCCCCCCCCCCCCCC
870	TGCAGGTTGGTAGCATTTTAGACGCTGCAGAAGACTTAACAGATT	12	GG	GG	GG	GG	GG	GG	AA	GG	NN	GG	GG	GG	GG	NN	NN	NN	GGGGGGGGGGGG	GGGGGGGGNNGG	GGGGGGGGGGGGGGNNGGGGGGGG	GGGGGGGGGGGGGGNNGGGGGGGGAANNNNNN	GGGGGGGGGGGGGGGGGG
33721	TGCAGGAACGAACAAACTTTGTTTTCAAAGGGTAACAAATTGGGC	12	GG	GG	GG	GG	GG	GG	TT	GG	GG	NN	GG	GG	GG	NN	NN	NN	GGGGGGGGGGGG	GGGGGGGGGGNN	GGGGGGGGGGGGGGGGGGGGGGNN	GGGGGGGGGGGGGGGGGGGGGGNNTTNNNNNN	GGGGGGGGGGGGGGGGGG
35323	TGCAGGGACACACCTCCCACCTGCTTCCGTCAGCGAAATGGACAG	12	AA	AA	AA	AA	AA	AA	CC	AA	NN	AA	AA	AA	AA	NN	NN	NN	AAAAAAAAAAAA	AAAAAAAANNAA	AAAAAAAAAAAAAANNAAAAAAAA	AAAAAAAAAAAAAANNAAAAAAAACCNNNNNN	AAAAAAAAAAAAAAAAAA
11626	TGCAGGACGGGCAGCTCAAAACAGTGCTTCCAACTCACAAGGGAC	12	AA	AA	AA	AA	AA	AA	AG	AA	NN	AA	AA	AA	AA	NN	NN	NN	AAAAAAAAAAAA	AAAAAAAANNAA	AAAAAAAAAAAAAANNAAAAAAAA	AAAAAAAAAAAAAANNAAAAAAAAAGNNNNNN	AAAAAAAAAAAAAAAAAA
1187	TGCAGGAGTATAAAACAGCTTAGCTAGCTGGCCAGATAGGGAGAG	12	TT	TT	TT	TT	NN	NN	GT	TT	NN	NN	TT	TT	TT	TT	TT	TT	TTNNNNTTTTTT	TTTTTTTTNNNN	TTTTTTTTNNNNTTNNTTTTTTNN	TTTTTTTTNNNNTTNNTTTTTTNNGTTTTTTT	TTTTTTNNNNTTTTTTTT
42600	TGCAGGCCCCATTGTGTCACCACATCCACGAGGCAGCATTCGTTC	12	TT	TT	TT	TT	TT	TT	GG	NN	NN	NN	TT	NN	TT	TT	TT	TT	TTTTTTTTNNTT	TTTTTTNNNNNN	TTTTTTTTTTTTNNNNTTNNTTNN	TTTTTTTTTTTTNNNNTTNNTTNNGGTTTTTT	TTTTTTTTTTNNTTNNTT
4514	TGCAGGACGGCTAGACACTATATGTGGCCGACTGTTTCCAAACGC	12	TT	TT	TT	TT	TT	TT	CT	NN	TT	TT	TT	TT	TT	NN	NN	NN	TTTTTTTTTTTT	TTTTTTNNTTTT	TTTTTTTTTTTTNNTTTTTTTTTT	TTTTTTTTTTTTNNTTTTTTTTTTCTNNNNNN	TTTTTTTTTTNNTTTTTT
24883	TGCAGGTTGTGAAGAGAGTGACATTTTGCCAAGCACCTGCTACAT	12	TT	NN	TT	TT	TT	TT	AA	TT	NN	NN	TT	NN	TT	TT	TT	TT	TTTTTTTTNNTT	TTNNTTTTNNNN	TTNNTTTTTTTTTTNNTTNNTTNN	TTNNTTTTTTTTTTNNTTNNTTNNAATTTTTT	TTNNTTTTTTTTTTNNTT
18677	TGCAGGTGCTATGGAATGCACAGACACAATAAATAGGATCCCTGC	12	GG	GG	GG	NN	GG	GG	TT	NN	GG	GG	NN	NN	GG	GG	GG	GG	NNGGGGNNNNGG	GGGGGGNNGGGG	GGGGGGNNGGGGNNGGNNNNGGGG	GGGGGGNNGGGGNNGGNNNNGGGGTTGGGGGG	GGGGGGGGGGNNNNNNGG
60196	TGCAGGAAAGATTCTAAATCCTTTGCCACTTCCCCTGCCTGAAGC	12	CC	CC	CC	CC	CC	CC	CT	CC	CC	CC	NN	CC	CC	NN	NN	NN	CCCCCCNNCCCC	CCCCCCCCCCCC	CCCCCCCCCCCCCCCCNNCCCCCC	CCCCCCCCCCCCCCCCNNCCCCCCCTNNNNNN	CCCCCCCCCCCCNNCCCC
17057	TGCAGGACCAAATGCTGGTAGATTATTTACCTACTATACTACTAT	12	TT	TT	TT	TT	TT	TT	CC	TT	TT	TT	TT	NN	TT	NN	NN	NN	TTTTTTTTNNTT	TTTTTTTTTTTT	TTTTTTTTTTTTTTTTTTNNTTTT	TTTTTTTTTTTTTTTTTTNNTTTTCCNNNNNN	TTTTTTTTTTTTTTNNTT
61234	TGCAGGAAAGAGGCAAGGCTTCTCAAGTTGTCATCAAGTTCAATC	12	CC	CC	CC	CC	CC	CC	AA	CC	NN	CC	CC	CC	CC	NN	NN	NN	CCCCCCCCCCCC	CCCCCCCCNNCC	CCCCCCCCCCCCCCNNCCCCCCCC	CCCCCCCCCCCCCCNNCCCCCCCCAANNNNNN	CCCCCCCCCCCCCCCCCC
36488	TGCAGGGGGCTGAATAGTTAGCTAGCTGCGAAGTTTTACGAGAGT	12	CC	NN	CC	CC	CC	NN	TT	NN	NN	CC	CC	CC	CC	CC	CC	CC	CCCCNNCCCCCC	CCNNCCNNNNCC	CCNNCCCCCCNNNNNNCCCCCCCC	CCNNCCCCCCNNNNNNCCCCCCCCTTCCCCCC	CCNNCCCCNNNNCCCCCC
53607	TGCAGGAAAGTGACGATTAAATGAGATGAATAAGACGTCACGGAT	12	TT	TT	TT	TT	TT	TT	CC	TT	TT	NN	TT	TT	TT	NN	NN	NN	TTTTTTTTTTTT	TTTTTTTTTTNN	TTTTTTTTTTTTTTTTTTTTTTNN	TTTTTTTTTTTTTTTTTTTTTTNNCCNNNNNN	TTTTTTTTTTTTTTTTTT
26762	TGCAGGAGGGGAGAGGAGGCGAAGAGGGCGGTGGCCCCGGACTTC	12	GG	NN	GG	GG	GG	GG	GC	NN	GG	NN	NN	GG	GG	GG	GG	GG	GGGGGGNNGGGG	GGNNGGNNGGNN	GGNNGGGGGGGGNNGGNNGGGGNN	GGNNGGGGGGGGNNGGNNGGGGNNGCGGGGGG	GGNNGGGGGGNNNNGGGG
36091	TGCAGGTGCGTTCAATGACATTTGGGAGCCATAGATCTTGTTCAT	12	CC	CC	NN	CC	CC	CC	TT	CC	CC	CC	CC	CC	CC	NN	NN	NN	CCCCCCCCCCCC	CCCCNNCCCCCC	CCCCNNCCCCCCCCCCCCCCCCCC	CCCCNNCCCCCCCCCCCCCCCCCCTTNNNNNN	CCCCNNCCCCCCCCCCCC
37089	TGCAGGCGGTTCGGCCTGAGCTTTGCAAGGTCATGCCGCGGCTAT	12	CC	CC	CC	CC	CC	CC	GC	CC	NN	CC	CC	CC	CC	NN	NN	NN	CCCCCCCCCCCC	CCCCCCCCNNCC	CCCCCCCCCCCCCCNNCCCCCCCC	CCCCCCCCCCCCCCNNCCCCCCCCGCNNNNNN	CCCCCCCCCCCCCCCCCC
62021	TGCAGGCCCGCTGTGCCTAGTTTACAACCTGCAGTATCCAGGTCA	12	CC	CC	NN	CC	CC	CC	AA	CC	NN	CC	CC	NN	CC	NN	CC	CC	CCCCCCCCNNCC	CCCCNNCCNNCC	CCCCNNCCCCCCCCNNCCNNCCCC	CCCCNNCCCCCCCCNNCCNNCCCCAANNCCCC	CCCCNNCCCCCCCCNNCC
20712	TGCAGGAAATAATTCCATTTGGAGAGACGTCGGACCGTACTGTGG	12	GG	GG	GG	GG	GG	GG	GT	GG	GG	NN	GG	GG	GG	NN	NN	NN	GGGGGGGGGGGG	GGGGGGGGGGNN	GGGGGGGGGGGGGGGGGGGGGGNN	GGGGGGGGGGGGGGGGGGGGGGNNGTNNNNNN	GGGGGGGGGGGGGGGGGG
19645	TGCAGGGAGATATTCAACACATTTAACTGTTCAAAGATATCCCAC	12	TT	TT	TT	TT	TT	TT	GG	TT	NN	TT	TT	TT	TT	NN	NN	NN	TTTTTTTTTTTT	TTTTTTTTNNTT	TTTTTTTTTTTTTTNNTTTTTTTT	TTTTTTTTTTTTTTNNTTTTTTTTGGNNNNNN	TTTTTTTTTTTTTTTTTT
21448	TGCAGGTGAATATTGCCTATTCTACTGACCATGGGATGACATGGA	12	AA	AA	AA	AA	AA	AA	GG	AA	NN	AA	AA	AA	AA	NN	NN	NN	AAAAAAAAAAAA	AAAAAAAANNAA	AAAAAAAAAAAAAANNAAAAAAAA	AAAAAAAAAAAAAANNAAAAAAAAGGNNNNNN	AAAAAAAAAAAAAAAAAA
54960	TGCAGGAATCCCAATAATCTGAAGCTCAGCATGTCCAATGACACT	12	GG	GG	GG	GG	GG	GG	AA	GG	NN	GG	GG	GG	GG	NN	NN	NN	GGGGGGGGGGGG	GGGGGGGGNNGG	GGGGGGGGGGGGGGNNGGGGGGGG	GGGGGGGGGGGGGGNNGGGGGGGGAANNNNNN	GGGGGGGGGGGGGGGGGG
8777	TGCAGGAGTGAAAGCCGCATTATATGCAGATGACCTTGTACTGTG	12	AA	AA	AA	NN	NN	NN	AC	AA	AA	AA	AA	NN	AA	AA	AA	AA	NNNNNNAANNAA	AAAAAAAAAAAA	AAAAAANNNNNNAAAAAANNAAAA	AAAAAANNNNNNAAAAAANNAAAAACAAAAAA	AAAAAANNNNAAAANNAA
22649	TGCAGGATGAAGATTTGAAGTGCACTATAGTTTGTCACTTATAAC	12	CC	CC	CC	CC	CC	CC	TT	CC	CC	CC	CC	NN	CC	NN	NN	NN	CCCCCCCCNNCC	CCCCCCCCCCCC	CCCCCCCCCCCCCCCCCCNNCCCC	CCCCCCCCCCCCCCCCCCNNCCCCTTNNNNNN	CCCCCCCCCCCCCCNNCC
62837	TGCAGGAGTGAAAGATGCACTATATGTAGATGACCTGGTGCTCTG	12	AA	AA	AA	NN	AA	AA	AG	NN	AA	NN	NN	AA	AA	AA	AA	AA	NNAAAANNAAAA	AAAAAANNAANN	AAAAAANNAAAANNAANNAAAANN	AAAAAANNAAAANNAANNAAAANNAGAAAAAA	AAAAAAAAAANNNNAAAA
51060	TGCAGGTAAAAAATATATGTTGACTAATGCTTTACATGGGATCTT	12	GG	GG	GG	GG	GG	GG	TT	GG	GG	NN	GG	GG	GG	NN	NN	NN	GGGGGGGGGGGG	GGGGGGGGGGNN	GGGGGGGGGGGGGGGGGGGGGGNN	GGGGGGGGGGGGGGGGGGGGGGNNTTNNNNNN	GGGGGGGGGGGGGGGGGG
58605	TGCAGGGCAGGGCAAGCAAAACAAATTCATCATGAGATGTTTACA	12	GG	GG	GG	GG	GG	GG	GC	GG	NN	GG	GG	GG	GG	NN	NN	NN	GGGGGGGGGGGG	GGGGGGGGNNGG	GGGGGGGGGGGGGGNNGGGGGGGG	GGGGGGGGGGGGGGNNGGGGGGGGGCNNNNNN	GGGGGGGGGGGGGGGGGG
6807	TGCAGGTTCCGCATCCGGTATGTGCATCTCTAGTATTTAATAATA	12	AA	AA	AA	AA	AA	AA	GG	AA	NN	AA	AA	AA	AA	NN	NN	NN	AAAAAAAAAAAA	AAAAAAAANNAA	AAAAAAAAAAAAAANNAAAAAAAA	AAAAAAAAAAAAAANNAAAAAAAAGGNNNNNN	AAAAAAAAAAAAAAAAAA
15010	TGCAGGACACGGCAATCGAGGCCAGTGTTTGTTGGCTGTTTATCC	12	CC	CC	CC	CC	CC	NN	AC	CC	CC	CC	CC	CC	CC	NN	NN	NN	CCCCNNCCCCCC	CCCCCCCCCCCC	CCCCCCCCCCNNCCCCCCCCCCCC	CCCCCCCCCCNNCCCCCCCCCCCCACNNNNNN	CCCCCCCCNNCCCCCCCC
61888	TGCAGGAAATCACCTCGATGTGGTAGTAAGCCCATCAATACACCA	12	TT	TT	TT	TT	TT	TT	CC	TT	TT	TT	TT	NN	TT	NN	NN	NN	TTTTTTTTNNTT	TTTTTTTTTTTT	TTTTTTTTTTTTTTTTTTNNTTTT	TTTTTTTTTTTTTTTTTTNNTTTTCCNNNNNN	TTTTTTTTTTTTTTNNTT
2171	TGCAGGAACTGGCAATGAACCGACAGCCTTGGAGAAACACGATCA	12	CC	CC	CC	NN	CC	CC	CT	CC	CC	CC	CC	CC	CC	NN	NN	NN	NNCCCCCCCCCC	CCCCCCCCCCCC	CCCCCCNNCCCCCCCCCCCCCCCC	CCCCCCNNCCCCCCCCCCCCCCCCCTNNNNNN	CCCCCCCCCCCCCCCCCC
11909	TGCAGGTGAGAATCTTAATTTTTTGGACCACAAGGTCGGATATTT	12	CC	CC	CC	CC	CC	CC	CT	NN	CC	CC	CC	CC	CC	NN	NN	NN	CCCCCCCCCCCC	CCCCCCNNCCCC	CCCCCCCCCCCCNNCCCCCCCCCC	CCCCCCCCCCCCNNCCCCCCCCCCCTNNNNNN	CCCCCCCCCCNNCCCCCC
3236	TGCAGGTTTGAGCATGACCAAATGCATACGTCTCCTCTTTCTTCC	12	AA	AA	AA	AA	AA	AA	GG	AA	AA	NN	AA	AA	AA	NN	NN	NN	AAAAAAAAAAAA	AAAAAAAAAANN	AAAAAAAAAAAAAAAAAAAAAANN	AAAAAAAAAAAAAAAAAAAAAANNGGNNNNNN	AAAAAAAAAAAAAAAAAA
54233	TGCAGGAGTAGAGAACGAACCACAAAATCATGCATACACTGACTG	12	CC	CC	CC	CC	CC	CC	TT	NN	CC	CC	CC	CC	CC	NN	NN	NN	CCCCCCCCCCCC	CCCCCCNNCCCC	CCCCCCCCCCCCNNCCCCCCCCCC	CCCCCCCCCCCCNNCCCCCCCCCCTTNNNNNN	CCCCCCCCCCNNCCCCCC
14362	TGCAGGCGCGGATATGGTCCAGACACAGCGGGCGTTGTTTTGGTA	12	CC	CC	CC	CC	CC	CC	CT	CC	NN	CC	CC	CC	CC	NN	NN	NN	CCCCCCCCCCCC	CCCCCCCCNNCC	CCCCCCCCCCCCCCNNCCCCCCCC	CCCCCCCCCCCCCCNNCCCCCCCCCTNNNNNN	CCCCCCCCCCCCCCCCCC
33244	TGCAGGCCCTGTAATTTTCATCCAACAGGGGGTATCCTCCCCCTG	12	CC	CC	CC	CC	CC	CC	CT	CC	NN	CC	CC	CC	CC	NN	NN	NN	CCCCCCCCCCCC	CCCCCCCCNNCC	CCCCCCCCCCCCCCNNCCCCCCCC	CCCCCCCCCCCCCCNNCCCCCCCCCTNNNNNN	CCCCCCCCCCCCCCCCCC
47517	TGCAGGCGACCTACTTACCTGGCCACCATGAAAAGTTCCCCCATG	12	CC	CC	CC	NN	CC	CC	AA	NN	NN	NN	CC	CC	CC	CC	CC	CC	NNCCCCCCCCCC	CCCCCCNNNNNN	CCCCCCNNCCCCNNNNCCCCCCNN	CCCCCCNNCCCCNNNNCCCCCCNNAACCCCCC	CCCCCCCCCCNNCCCCCC
72551	TGCAGGAAATAGATTAAGGTAGGGTTTCTGGTCATGGAGATGAGA	12	NN	AA	NN	AA	AA	AA	GG	NN	NN	AA	AA	AA	AA	AA	AA	AA	AAAAAAAAAAAA	NNAANNNNNNAA	NNAANNAAAAAANNNNAAAAAAAA	NNAANNAAAAAANNNNAAAAAAAAGGAAAAAA	NNAANNAAAANNAAAAAA
49864	TGCAGGACAGCCTGGGACATACACTCGTGGAAGGGACATGAAGTC	12	GG	GG	GG	GG	GG	GG	AA	GG	NN	GG	GG	GG	GG	NN	NN	NN	GGGGGGGGGGGG	GGGGGGGGNNGG	GGGGGGGGGGGGGGNNGGGGGGGG	GGGGGGGGGGGGGGNNGGGGGGGGAANNNNNN	GGGGGGGGGGGGGGGGGG
40174	TGCAGGGTTTTAACGATTCTTCTTGGCTCCCAGGCCCAGTGACAA	12	GG	GG	GG	GG	GG	GG	GT	GG	GG	NN	GG	GG	GG	NN	NN	NN	GGGGGGGGGGGG	GGGGGGGGGGNN	GGGGGGGGGGGGGGGGGGGGGGNN	GGGGGGGGGGGGGGGGGGGGGGNNGTNNNNNN	GGGGGGGGGGGGGGGGGG
23344	TGCAGGTGACAATCCGTGTATTTATTTAATTAGACTCTTTATATG	12	GG	GG	GG	GG	GG	GG	GT	GG	GG	NN	GG	GG	GG	NN	NN	NN	GGGGGGGGGGGG	GGGGGGGGGGNN	GGGGGGGGGGGGGGGGGGGGGGNN	GGGGGGGGGGGGGGGGGGGGGGNNGTNNNNNN	GGGGGGGGGGGGGGGGGG
41766	TGCAGGTTTCTCTTCTCCGACTTCGCTTTCTGAATAGGCTTCCAG	12	GG	GG	GG	NN	GG	GG	AG	NN	NN	GG	GG	GG	NN	GG	GG	GG	NNGGGGGGGGNN	GGGGGGNNNNGG	GGGGGGNNGGGGNNNNGGGGNNGG	GGGGGGNNGGGGNNNNGGGGNNGGAGGGGGGG	GGGGGGGGGGNNGGGGNN
41622	TGCAGGTAGTCATGCACCTGGTCGATACGTTTGATTATGTAGACC	12	GG	GG	GG	GG	GG	GG	AA	GG	NN	GG	GG	GG	GG	NN	NN	NN	GGGGGGGGGGGG	GGGGGGGGNNGG	GGGGGGGGGGGGGGNNGGGGGGGG	GGGGGGGGGGGGGGNNGGGGGGGGAANNNNNN	GGGGGGGGGGGGGGGGGG
25945	TGCAGGACACATAAAGGGCAGGGGGGACTACCCGCTTAGCACCCC	12	AA	AA	AA	AA	AA	AA	TT	AA	AA	NN	AA	AA	AA	NN	NN	NN	AAAAAAAAAAAA	AAAAAAAAAANN	AAAAAAAAAAAAAAAAAAAAAANN	AAAAAAAAAAAAAAAAAAAAAANNTTNNNNNN	AAAAAAAAAAAAAAAAAA
21715	TGCAGGAAGGTCACGGACAAAGTCATTTATGTAGATGGGAAAGAG	12	CC	CC	CC	CC	CC	CC	AA	CC	NN	CC	CC	CC	CC	NN	NN	NN	CCCCCCCCCCCC	CCCCCCCCNNCC	CCCCCCCCCCCCCCNNCCCCCCCC	CCCCCCCCCCCCCCNNCCCCCCCCAANNNNNN	CCCCCCCCCCCCCCCCCC
13817	TGCAGGTTAAATGTCCTATAGACATTGACATAACAGAAAAGCATT	12	AA	NN	NN	AA	AA	AA	CC	NN	AA	NN	AA	AA	AA	AA	AA	AA	AAAAAAAAAAAA	AANNNNNNAANN	AANNNNAAAAAANNAAAAAAAANN	AANNNNAAAAAANNAAAAAAAANNCCAAAAAA	AANNNNAAAANNAAAAAA
51920	TGCAGGTGTTAAACTACATCATTCGGGGGAGCGAAAGACAGCACG	12	CC	CC	CC	CC	CC	CC	TT	CC	CC	NN	CC	CC	CC	NN	NN	NN	CCCCCCCCCCCC	CCCCCCCCCCNN	CCCCCCCCCCCCCCCCCCCCCCNN	CCCCCCCCCCCCCCCCCCCCCCNNTTNNNNNN	CCCCCCCCCCCCCCCCCC
15794	TGCAGGTGTGTATTGATATTACCTAATCAGAAACAATAATATAAT	12	AA	NN	AA	AA	AA	AA	GG	NN	NN	NN	AA	AA	AA	AA	AA	AA	AAAAAAAAAAAA	AANNAANNNNNN	AANNAAAAAAAANNNNAAAAAANN	AANNAAAAAAAANNNNAAAAAANNGGAAAAAA	AANNAAAAAANNAAAAAA
49678	TGCAGGAAACTTTAGTTGCAAAATCCAACTAATCATGAACATGTC	12	TT	NN	NN	NN	TT	TT	AA	TT	TT	NN	TT	TT	TT	TT	TT	TT	NNTTTTTTTTTT	TTNNNNTTTTNN	TTNNNNNNTTTTTTTTTTTTTTNN	TTNNNNNNTTTTTTTTTTTTTTNNAATTTTTT	TTNNNNTTTTTTTTTTTT
53516	TGCAGGAGTGAAAGCTGCACTATATGCTGATGACCTGATGAACTA	12	TT	TT	TT	TT	TT	TT	CC	TT	TT	NN	TT	TT	TT	NN	NN	NN	TTTTTTTTTTTT	TTTTTTTTTTNN	TTTTTTTTTTTTTTTTTTTTTTNN	TTTTTTTTTTTTTTTTTTTTTTNNCCNNNNNN	TTTTTTTTTTTTTTTTTT
3158	TGCAGGAGGAGACAATGGTGTATGCAGACAGAATGTATCAGACCA	12	GG	GG	GG	GG	GG	GG	AA	GG	NN	GG	GG	GG	GG	NN	NN	NN	GGGGGGGGGGGG	GGGGGGGGNNGG	GGGGGGGGGGGGGGNNGGGGGGGG	GGGGGGGGGGGGGGNNGGGGGGGGAANNNNNN	GGGGGGGGGGGGGGGGGG
49488	TGCAGGCCAGCATGTCCCGGACAATATATCCGCACAAGACACCGT	12	CC	CC	CC	CC	CC	CC	GG	CC	NN	CC	CC	CC	CC	NN	NN	NN	CCCCCCCCCCCC	CCCCCCCCNNCC	CCCCCCCCCCCCCCNNCCCCCCCC	CCCCCCCCCCCCCCNNCCCCCCCCGGNNNNNN	CCCCCCCCCCCCCCCCCC
41724	TGCAGGAGATATCTCCCTCTAGTCAGGTGTGGGTGTGACCGTGCT	12	CC	CC	CC	CC	CC	CC	CT	NN	CC	CC	CC	CC	CC	NN	NN	NN	CCCCCCCCCCCC	CCCCCCNNCCCC	CCCCCCCCCCCCNNCCCCCCCCCC	CCCCCCCCCCCCNNCCCCCCCCCCCTNNNNNN	CCCCCCCCCCNNCCCCCC
30588	TGCAGGTAAATACTGTGAGATTTTGGCCCTAGTTGAGAGAAATTT	12	GG	GG	GG	GG	GG	GG	TT	GG	GG	GG	GG	GG	NN	NN	NN	NN	GGGGGGGGGGNN	GGGGGGGGGGGG	GGGGGGGGGGGGGGGGGGGGNNGG	GGGGGGGGGGGGGGGGGGGGNNGGTTNNNNNN	GGGGGGGGGGGGGGGGNN
2217	TGCAGGTGTCAACAGGAAGGTTTCTGCTGATTCCCAGATTAATCT	12	TT	TT	TT	TT	TT	TT	CC	NN	TT	TT	TT	TT	TT	NN	NN	NN	TTTTTTTTTTTT	TTTTTTNNTTTT	TTTTTTTTTTTTNNTTTTTTTTTT	TTTTTTTTTTTTNNTTTTTTTTTTCCNNNNNN	TTTTTTTTTTNNTTTTTT
19315	TGCAGGAAAATAAGCGTAAATTACGTACGCTTGATTTGACTGTTG	12	AA	AA	AA	AA	AA	AA	GG	AA	NN	AA	AA	AA	AA	NN	NN	NN	AAAAAAAAAAAA	AAAAAAAANNAA	AAAAAAAAAAAAAANNAAAAAAAA	AAAAAAAAAAAAAANNAAAAAAAAGGNNNNNN	AAAAAAAAAAAAAAAAAA
60253	TGCAGGAGTCAAAGCTGCACTAAAAGCAGATGACCTGGTGCTCTG	12	AA	AA	AA	NN	AA	NN	TT	AA	AA	AA	AA	NN	NN	AA	AA	AA	NNAANNAANNNN	AAAAAAAAAAAA	AAAAAANNAANNAAAAAANNNNAA	AAAAAANNAANNAAAAAANNNNAATTAAAAAA	AAAAAAAANNAAAANNNN
4959	TGCAGGGACCTGCAGCCGTTACCAGTTCCTTGGGAATAATGGAAG	12	GG	GG	NN	NN	GG	GG	GC	NN	GG	NN	GG	GG	GG	GG	GG	GG	NNGGGGGGGGGG	GGGGNNNNGGNN	GGGGNNNNGGGGNNGGGGGGGGNN	GGGGNNNNGGGGNNGGGGGGGGNNGCGGGGGG	GGGGNNGGGGNNGGGGGG
50442	TGCAGGTTGTGTGACAGAATTCAGATAAACTATACATATGCCCAC	12	AA	AA	AA	AA	AA	AA	AC	AA	NN	AA	AA	AA	AA	NN	NN	NN	AAAAAAAAAAAA	AAAAAAAANNAA	AAAAAAAAAAAAAANNAAAAAAAA	AAAAAAAAAAAAAANNAAAAAAAAACNNNNNN	AAAAAAAAAAAAAAAAAA
60977	TGCAGGTACTTCTTTTTATTATTGATTGTTTCCCTTCTTGTGCGT	12	CC	CC	CC	NN	CC	CC	TT	CC	CC	CC	CC	CC	CC	NN	NN	NN	NNCCCCCCCCCC	CCCCCCCCCCCC	CCCCCCNNCCCCCCCCCCCCCCCC	CCCCCCNNCCCCCCCCCCCCCCCCTTNNNNNN	CCCCCCCCCCCCCCCCCC
21338	TGCAGGGAAGGAAGCAACATGCACATTTTGATATTGGTGGTGAAG	12	TT	TT	TT	TT	TT	TT	AT	NN	NN	TT	NN	NN	TT	TT	TT	TT	TTTTTTNNNNTT	TTTTTTNNNNTT	TTTTTTTTTTTTNNNNNNNNTTTT	TTTTTTTTTTTTNNNNNNNNTTTTATTTTTTT	TTTTTTTTTTNNNNNNTT
47621	TGCAGGTCTAGTCGGAATTACAGATCATATTAGCAGCTTTTTCTT	12	AA	AA	AA	AA	AA	AA	AT	AA	AA	NN	AA	AA	AA	NN	NN	NN	AAAAAAAAAAAA	AAAAAAAAAANN	AAAAAAAAAAAAAAAAAAAAAANN	AAAAAAAAAAAAAAAAAAAAAANNATNNNNNN	AAAAAAAAAAAAAAAAAA
42338	TGCAGGCATTCAGTCCAGTGAAATACTGTGATCTTTAGCTTCAAC	12	AA	AA	AA	AA	AA	AA	TT	AA	NN	AA	AA	AA	AA	NN	NN	NN	AAAAAAAAAAAA	AAAAAAAANNAA	AAAAAAAAAAAAAANNAAAAAAAA	AAAAAAAAAAAAAANNAAAAAAAATTNNNNNN	AAAAAAAAAAAAAAAAAA
23306	TGCAGGACAGCTAAGAGGCAATTAAATTAGCAATACAAAAGAACC	12	TT	TT	TT	TT	TT	TT	AA	TT	TT	NN	TT	TT	TT	NN	NN	NN	TTTTTTTTTTTT	TTTTTTTTTTNN	TTTTTTTTTTTTTTTTTTTTTTNN	TTTTTTTTTTTTTTTTTTTTTTNNAANNNNNN	TTTTTTTTTTTTTTTTTT
12757	TGCAGGTGCTGTTCTTTTCTTTACTCGTTGCTGCAGATAACATTT	12	TT	TT	TT	TT	TT	TT	CT	TT	NN	TT	TT	TT	TT	NN	NN	NN	TTTTTTTTTTTT	TTTTTTTTNNTT	TTTTTTTTTTTTTTNNTTTTTTTT	TTTTTTTTTTTTTTNNTTTTTTTTCTNNNNNN	TTTTTTTTTTTTTTTTTT
27293	TGCAGGTCCAGCCCAGCAATAGCTGTTGTCGCTTTTGTCTCAAAT	12	GG	NN	GG	GG	GG	GG	CC	GG	GG	GG	GG	GG	GG	NN	NN	NN	GGGGGGGGGGGG	GGNNGGGGGGGG	GGNNGGGGGGGGGGGGGGGGGGGG	GGNNGGGGGGGGGGGGGGGGGGGGCCNNNNNN	GGNNGGGGGGGGGGGGGG
16010	TGCAGGAGATTCAGCAATCAACAATTGTACCCTGTGCCTGAATGA	12	CC	CC	CC	CC	CC	CC	TT	CC	CC	CC	CC	NN	CC	NN	NN	NN	CCCCCCCCNNCC	CCCCCCCCCCCC	CCCCCCCCCCCCCCCCCCNNCCCC	CCCCCCCCCCCCCCCCCCNNCCCCTTNNNNNN	CCCCCCCCCCCCCCNNCC
10894	TGCAGGAAGGAATTGAAAAAATTAAGTTGATCTGGGTTCCCAAGT	12	TT	TT	TT	TT	TT	TT	CC	TT	NN	TT	TT	TT	TT	NN	NN	NN	TTTTTTTTTTTT	TTTTTTTTNNTT	TTTTTTTTTTTTTTNNTTTTTTTT	TTTTTTTTTTTTTTNNTTTTTTTTCCNNNNNN	TTTTTTTTTTTTTTTTTT
39735	TGCAGGTGATCACCATCATTTCATCAGTGACAGCAATGACATTAA	12	GG	GG	GG	GG	GG	GG	GC	GG	NN	GG	GG	GG	GG	NN	NN	NN	GGGGGGGGGGGG	GGGGGGGGNNGG	GGGGGGGGGGGGGGNNGGGGGGGG	GGGGGGGGGGGGGGNNGGGGGGGGGCNNNNNN	GGGGGGGGGGGGGGGGGG
3867	TGCAGGAAACATTCGCGCCTTTTCAGCCACAAATTCAGAAACTAA	12	AA	AA	AA	NN	AA	AA	GG	AA	AA	AA	AA	AA	AA	NN	NN	NN	NNAAAAAAAAAA	AAAAAAAAAAAA	AAAAAANNAAAAAAAAAAAAAAAA	AAAAAANNAAAAAAAAAAAAAAAAGGNNNNNN	AAAAAAAAAAAAAAAAAA
25768	TGCAGGAGACACAAACATCCGCTACAGATTACAAATAAACGAGAT	12	CC	CC	CC	CC	CC	CC	GC	CC	NN	CC	CC	CC	CC	NN	NN	NN	CCCCCCCCCCCC	CCCCCCCCNNCC	CCCCCCCCCCCCCCNNCCCCCCCC	CCCCCCCCCCCCCCNNCCCCCCCCGCNNNNNN	CCCCCCCCCCCCCCCCCC
29849	TGCAGGTTTACTGTTGTCTGCGCCCACAGAACATGTCTTTCACGG	12	GG	GG	GG	GG	GG	GG	AA	GG	NN	GG	GG	GG	GG	NN	NN	NN	GGGGGGGGGGGG	GGGGGGGGNNGG	GGGGGGGGGGGGGGNNGGGGGGGG	GGGGGGGGGGGGGGNNGGGGGGGGAANNNNNN	GGGGGGGGGGGGGGGGGG
20052	TGCAGGAATGAATATTCAGTGCCACATCATCTGATATATATGATT	12	AA	AA	AA	AA	AA	AA	AT	AA	AA	NN	AA	AA	AA	NN	NN	NN	AAAAAAAAAAAA	AAAAAAAAAANN	AAAAAAAAAAAAAAAAAAAAAANN	AAAAAAAAAAAAAAAAAAAAAANNATNNNNNN	AAAAAAAAAAAAAAAAAA
10657	TGCAGGAGTGAAAGCTGTTCTATATGCTGATGACCTGGTGCTGTT	12	GG	GG	GG	GG	GG	GG	CC	NN	GG	GG	GG	GG	GG	NN	NN	NN	GGGGGGGGGGGG	GGGGGGNNGGGG	GGGGGGGGGGGGNNGGGGGGGGGG	GGGGGGGGGGGGNNGGGGGGGGGGCCNNNNNN	GGGGGGGGGGNNGGGGGG
56873	TGCAGGGTACACTGAAGGGCTGCATGAACATCCTTCAAATACAAA	12	CC	CC	CC	CC	CC	CC	GG	CC	CC	NN	CC	CC	CC	NN	NN	NN	CCCCCCCCCCCC	CCCCCCCCCCNN	CCCCCCCCCCCCCCCCCCCCCCNN	CCCCCCCCCCCCCCCCCCCCCCNNGGNNNNNN	CCCCCCCCCCCCCCCCCC
1856	TGCAGGATGTACAACGTCTGTGAAATCATTCAGTCTGGCTCTGCC	12	CC	CC	CC	CC	CC	CC	CT	CC	NN	CC	CC	CC	CC	NN	NN	NN	CCCCCCCCCCCC	CCCCCCCCNNCC	CCCCCCCCCCCCCCNNCCCCCCCC	CCCCCCCCCCCCCCNNCCCCCCCCCTNNNNNN	CCCCCCCCCCCCCCCCCC
52108	TGCAGGTGGGAGCGGTATATCCACAGACTGGGTCTCCAGGTTGGA	12	GG	GG	GG	GG	GG	GG	AA	GG	NN	GG	GG	GG	GG	NN	NN	NN	GGGGGGGGGGGG	GGGGGGGGNNGG	GGGGGGGGGGGGGGNNGGGGGGGG	GGGGGGGGGGGGGGNNGGGGGGGGAANNNNNN	GGGGGGGGGGGGGGGGGG
39458	TGCAGGTGAGGCAGACAGACGTCTTTATATTGTCCATGTTTTAAT	12	AA	AA	AA	NN	AA	AA	GG	AA	AA	AA	AA	AA	AA	NN	NN	NN	NNAAAAAAAAAA	AAAAAAAAAAAA	AAAAAANNAAAAAAAAAAAAAAAA	AAAAAANNAAAAAAAAAAAAAAAAGGNNNNNN	AAAAAAAAAAAAAAAAAA
11985	TGCAGGACCTTGCAATTAACCCCAACTATTGTTGGCTGTTCATGA	12	CC	CC	CC	CC	CC	CC	AA	CC	CC	CC	CC	NN	CC	NN	NN	NN	CCCCCCCCNNCC	CCCCCCCCCCCC	CCCCCCCCCCCCCCCCCCNNCCCC	CCCCCCCCCCCCCCCCCCNNCCCCAANNNNNN	CCCCCCCCCCCCCCNNCC
42472	TGCAGGACTGGGTTCTGAATCTGAAATCTGACTCACTGGCCCCCA	12	CC	CC	CC	CC	CC	CC	TT	CC	NN	CC	CC	CC	CC	NN	NN	NN	CCCCCCCCCCCC	CCCCCCCCNNCC	CCCCCCCCCCCCCCNNCCCCCCCC	CCCCCCCCCCCCCCNNCCCCCCCCTTNNNNNN	CCCCCCCCCCCCCCCCCC
13834	TGCAGGTTTGAGGAGAATAAAGGATGTCGAATATGATAATAATAA	12	GG	GG	GG	GG	GG	GG	GC	GG	NN	GG	GG	GG	GG	NN	NN	NN	GGGGGGGGGGGG	GGGGGGGGNNGG	GGGGGGGGGGGGGGNNGGGGGGGG	GGGGGGGGGGGGGGNNGGGGGGGGGCNNNNNN	GGGGGGGGGGGGGGGGGG
30230	TGCAGGATCTTATCCCTGTCATTCCAAAGAGGTGTGGTCTGTAAC	12	TT	TT	TT	TT	TT	TT	CC	TT	NN	TT	TT	TT	TT	NN	NN	NN	TTTTTTTTTTTT	TTTTTTTTNNTT	TTTTTTTTTTTTTTNNTTTTTTTT	TTTTTTTTTTTTTTNNTTTTTTTTCCNNNNNN	TTTTTTTTTTTTTTTTTT
47571	TGCAGGGTTAATTTTGTGATGTTCCAAGCTCTTTTTGATAATCTA	12	AA	AA	AA	AA	AA	AA	TT	AA	NN	AA	AA	AA	AA	NN	NN	NN	AAAAAAAAAAAA	AAAAAAAANNAA	AAAAAAAAAAAAAANNAAAAAAAA	AAAAAAAAAAAAAANNAAAAAAAATTNNNNNN	AAAAAAAAAAAAAAAAAA
7281	TGCAGGGAGAAGTGTGATAATTCAGAGACACAAAAAGTCTGCCAT	12	CC	CC	CC	NN	CC	CC	TT	CC	NN	NN	CC	NN	CC	CC	CC	CC	NNCCCCCCNNCC	CCCCCCCCNNNN	CCCCCCNNCCCCCCNNCCNNCCNN	CCCCCCNNCCCCCCNNCCNNCCNNTTCCCCCC	CCCCCCCCCCCCCCNNCC
63884	TGCAGGAAGTTGACTGATCCATCTGGTGTATGCTTGTAATCTCCT	12	CC	CC	CC	CC	CC	CC	AA	NN	CC	CC	CC	CC	CC	NN	NN	NN	CCCCCCCCCCCC	CCCCCCNNCCCC	CCCCCCCCCCCCNNCCCCCCCCCC	CCCCCCCCCCCCNNCCCCCCCCCCAANNNNNN	CCCCCCCCCCNNCCCCCC
62476	TGCAGGACGACCATGTGCTAACATTTTCAAATTGTTAAAACAAGC	12	TT	TT	TT	TT	TT	TT	CC	TT	TT	TT	TT	TT	NN	NN	NN	NN	TTTTTTTTTTNN	TTTTTTTTTTTT	TTTTTTTTTTTTTTTTTTTTNNTT	TTTTTTTTTTTTTTTTTTTTNNTTCCNNNNNN	TTTTTTTTTTTTTTTTNN
42703	TGCAGGGAGGGAAGCGGGATATGGAGGAACAGATATGGGAGTAAT	12	GG	GG	NN	GG	GG	GG	TT	GG	GG	GG	GG	GG	GG	NN	NN	NN	GGGGGGGGGGGG	GGGGNNGGGGGG	GGGGNNGGGGGGGGGGGGGGGGGG	GGGGNNGGGGGGGGGGGGGGGGGGTTNNNNNN	GGGGNNGGGGGGGGGGGG
63117	TGCAGGTAGTATTCCTTCGTAATGTTTTGACCGTGATGCATACTC	12	AA	AA	AA	AA	AA	AA	GG	AA	NN	AA	AA	AA	AA	NN	NN	NN	AAAAAAAAAAAA	AAAAAAAANNAA	AAAAAAAAAAAAAANNAAAAAAAA	AAAAAAAAAAAAAANNAAAAAAAAGGNNNNNN	AAAAAAAAAAAAAAAAAA
33978	TGCAGGTTGAACACGCACTACCGGCTGTATGTTAGTTGTTGCTGA	12	GG	GG	GG	GG	GG	GG	TT	NN	NN	GG	GG	GG	GG	NN	NN	GG	GGGGGGGGGGGG	GGGGGGNNNNGG	GGGGGGGGGGGGNNNNGGGGGGGG	GGGGGGGGGGGGNNNNGGGGGGGGTTNNNNGG	GGGGGGGGGGNNGGGGGG
30816	TGCAGGCCCAGCTCGCTTCCTTGCAGATCCAGTGGTCTGTGTTCA	12	CC	CC	CC	CC	CC	NN	TT	NN	NN	NN	CC	CC	CC	CC	CC	CC	CCCCNNCCCCCC	CCCCCCNNNNNN	CCCCCCCCCCNNNNNNCCCCCCNN	CCCCCCCCCCNNNNNNCCCCCCNNTTCCCCCC	CCCCCCCCNNNNCCCCCC
23744	TGCAGGAGTAAAGCAGCATTTTATACAGACGATTTAGTTCATTGG	12	TT	TT	TT	TT	TT	TT	GG	TT	NN	TT	TT	TT	TT	NN	NN	NN	TTTTTTTTTTTT	TTTTTTTTNNTT	TTTTTTTTTTTTTTNNTTTTTTTT	TTTTTTTTTTTTTTNNTTTTTTTTGGNNNNNN	TTTTTTTTTTTTTTTTTT
58188	TGCAGGCCCACATGCTCACCTGCTGGCCCACATGCTCACCTAGTG	12	CC	CC	CC	CC	CC	CC	AA	CC	NN	CC	CC	CC	CC	NN	NN	NN	CCCCCCCCCCCC	CCCCCCCCNNCC	CCCCCCCCCCCCCCNNCCCCCCCC	CCCCCCCCCCCCCCNNCCCCCCCCAANNNNNN	CCCCCCCCCCCCCCCCCC
70008	TGCAGGAACTTATATGGATTCACGTACAGACAACGTTCGTGGCAA	12	NN	AA	AA	AA	AA	AA	GG	AA	AA	AA	AA	AA	AA	NN	NN	NN	AAAAAAAAAAAA	NNAAAAAAAAAA	NNAAAAAAAAAAAAAAAAAAAAAA	NNAAAAAAAAAAAAAAAAAAAAAAGGNNNNNN	NNAAAAAAAAAAAAAAAA
36517	TGCAGGTTGGCGCTGGAGTTATGCGGTTGTCTCCCACTAAACCCG	12	CC	CC	CC	CC	CC	CC	CT	CC	CC	NN	CC	CC	CC	NN	NN	NN	CCCCCCCCCCCC	CCCCCCCCCCNN	CCCCCCCCCCCCCCCCCCCCCCNN	CCCCCCCCCCCCCCCCCCCCCCNNCTNNNNNN	CCCCCCCCCCCCCCCCCC
59575	TGCAGGCATATGTAGCTATTTTTGGCCACGTAGAAGTAGCGGAAA	12	CC	CC	CC	CC	CC	CC	AC	CC	NN	CC	CC	CC	CC	NN	NN	NN	CCCCCCCCCCCC	CCCCCCCCNNCC	CCCCCCCCCCCCCCNNCCCCCCCC	CCCCCCCCCCCCCCNNCCCCCCCCACNNNNNN	CCCCCCCCCCCCCCCCCC
21823	TGCAGGGCGGAGGACTAAAGAATATTTAGTGTTTATTCGCTACTG	12	TT	TT	TT	NN	TT	NN	CC	NN	NN	TT	TT	TT	TT	TT	TT	TT	NNTTNNTTTTTT	TTTTTTNNNNTT	TTTTTTNNTTNNNNNNTTTTTTTT	TTTTTTNNTTNNNNNNTTTTTTTTCCTTTTTT	TTTTTTTTNNNNTTTTTT
30593	TGCAGGGACAATGGATGTCATGGGAAGAGGCTTTGCAAAGGTCCC	12	GG	GG	GG	NN	GG	GG	AA	NN	NN	NN	GG	GG	GG	GG	GG	GG	NNGGGGGGGGGG	GGGGGGNNNNNN	GGGGGGNNGGGGNNNNGGGGGGNN	GGGGGGNNGGGGNNNNGGGGGGNNAAGGGGGG	GGGGGGGGGGNNGGGGGG
48541	TGCAGGAAATACAAGATCGACATTGACATTGCCTACTAACGTACT	12	AA	AA	AA	AA	AA	AA	GG	AA	AA	NN	AA	AA	AA	NN	NN	NN	AAAAAAAAAAAA	AAAAAAAAAANN	AAAAAAAAAAAAAAAAAAAAAANN	AAAAAAAAAAAAAAAAAAAAAANNGGNNNNNN	AAAAAAAAAAAAAAAAAA
20509	TGCAGGTCACATCACCAGGTATTTCTTTGGTCTCCCCTTTTCCGT	12	CC	CC	CC	CC	CC	CC	AA	CC	CC	NN	CC	CC	CC	NN	NN	NN	CCCCCCCCCCCC	CCCCCCCCCCNN	CCCCCCCCCCCCCCCCCCCCCCNN	CCCCCCCCCCCCCCCCCCCCCCNNAANNNNNN	CCCCCCCCCCCCCCCCCC
40253	TGCAGGTTCCTGTATCTTTTGTACATAGATGTTGGGTCTTTTCGT	12	TT	TT	TT	TT	TT	TT	CC	TT	TT	TT	NN	TT	TT	NN	NN	NN	TTTTTTNNTTTT	TTTTTTTTTTTT	TTTTTTTTTTTTTTTTNNTTTTTT	TTTTTTTTTTTTTTTTNNTTTTTTCCNNNNNN	TTTTTTTTTTTTNNTTTT
15741	TGCAGGCTTTATTGAGGTGCCGTTGGATTTCTAATTTTGAGACCT	12	CC	CC	CC	CC	CC	CC	GG	NN	CC	CC	CC	CC	CC	NN	NN	NN	CCCCCCCCCCCC	CCCCCCNNCCCC	CCCCCCCCCCCCNNCCCCCCCCCC	CCCCCCCCCCCCNNCCCCCCCCCCGGNNNNNN	CCCCCCCCCCNNCCCCCC
51341	TGCAGGTTCGACGGACATTGACCTCACCCGTGGAACCCGGAAGTA	12	TT	TT	TT	TT	TT	TT	CC	TT	NN	TT	TT	TT	TT	NN	NN	NN	TTTTTTTTTTTT	TTTTTTTTNNTT	TTTTTTTTTTTTTTNNTTTTTTTT	TTTTTTTTTTTTTTNNTTTTTTTTCCNNNNNN	TTTTTTTTTTTTTTTTTT
90	TGCAGGTTGAACCCGGGTACTCTGGTATGCCAGAATTATGAAATG	12	AA	AA	AA	AA	AA	AA	AC	NN	AA	AA	AA	AA	AA	NN	NN	NN	AAAAAAAAAAAA	AAAAAANNAAAA	AAAAAAAAAAAANNAAAAAAAAAA	AAAAAAAAAAAANNAAAAAAAAAAACNNNNNN	AAAAAAAAAANNAAAAAA
68838	TGCAGGGGATAAGCAGGTAACTTTAAATAGTATTACGGGCTCCCT	12	NN	CC	NN	CC	CC	NN	TT	CC	NN	CC	CC	CC	CC	CC	CC	CC	CCCCNNCCCCCC	NNCCNNCCNNCC	NNCCNNCCCCNNCCNNCCCCCCCC	NNCCNNCCCCNNCCNNCCCCCCCCTTCCCCCC	NNCCNNCCNNCCCCCCCC
39301	TGCAGGATGAACATAATATTGCTGGTATAAATGCAATTGTTAAGT	12	GG	GG	GG	GG	GG	GG	CC	GG	NN	GG	GG	GG	GG	NN	NN	NN	GGGGGGGGGGGG	GGGGGGGGNNGG	GGGGGGGGGGGGGGNNGGGGGGGG	GGGGGGGGGGGGGGNNGGGGGGGGCCNNNNNN	GGGGGGGGGGGGGGGGGG
7546	TGCAGGAAACAAATGTATATGGGTGCACAGTTTCTTTCAGGCCCT	12	CC	CC	CC	CC	CC	CC	TT	NN	CC	NN	CC	NN	CC	CC	CC	NN	CCCCCCCCNNCC	CCCCCCNNCCNN	CCCCCCCCCCCCNNCCCCNNCCNN	CCCCCCCCCCCCNNCCCCNNCCNNTTCCCCNN	CCCCCCCCCCNNCCNNCC
41619	TGCAGGGCAAAGTAAATTCATGATGACCTGTTTGCCATTATTAAA	12	CC	CC	CC	CC	CC	CC	CT	CC	NN	CC	CC	CC	CC	NN	NN	NN	CCCCCCCCCCCC	CCCCCCCCNNCC	CCCCCCCCCCCCCCNNCCCCCCCC	CCCCCCCCCCCCCCNNCCCCCCCCCTNNNNNN	CCCCCCCCCCCCCCCCCC
14109	TGCAGGCCCCCCTGGACCAAAACGTGACAGTAATCAACACGTGTA	12	AA	AA	AA	AA	AA	AA	GG	NN	AA	AA	AA	AA	AA	NN	NN	NN	AAAAAAAAAAAA	AAAAAANNAAAA	AAAAAAAAAAAANNAAAAAAAAAA	AAAAAAAAAAAANNAAAAAAAAAAGGNNNNNN	AAAAAAAAAANNAAAAAA
8910	TGCAGGAATTTCTATGGATTTAAATTCCTGGACATGCGGCAGTTC	12	CC	CC	CC	CC	CC	CC	GG	CC	NN	CC	CC	CC	CC	NN	NN	NN	CCCCCCCCCCCC	CCCCCCCCNNCC	CCCCCCCCCCCCCCNNCCCCCCCC	CCCCCCCCCCCCCCNNCCCCCCCCGGNNNNNN	CCCCCCCCCCCCCCCCCC
38462	TGCAGGTGAGTCCAAGATTGCATGTTGTCAGTGAACGATTGGTGG	12	GG	GG	GG	GG	GG	GG	GC	GG	GG	NN	GG	GG	GG	NN	NN	NN	GGGGGGGGGGGG	GGGGGGGGGGNN	GGGGGGGGGGGGGGGGGGGGGGNN	GGGGGGGGGGGGGGGGGGGGGGNNGCNNNNNN	GGGGGGGGGGGGGGGGGG
42342	TGCAGGTACTTAACAAACAAAATAACACAGGTTTATTCTGTGACC	12	TT	TT	TT	TT	TT	TT	CC	TT	NN	TT	TT	TT	TT	NN	NN	NN	TTTTTTTTTTTT	TTTTTTTTNNTT	TTTTTTTTTTTTTTNNTTTTTTTT	TTTTTTTTTTTTTTNNTTTTTTTTCCNNNNNN	TTTTTTTTTTTTTTTTTT
54649	TGCAGGAATGGCATTCTCCTGGTGGAAGCGTCTGAACATGTACCT	12	TT	TT	TT	TT	TT	TT	AA	TT	NN	TT	TT	TT	TT	NN	NN	NN	TTTTTTTTTTTT	TTTTTTTTNNTT	TTTTTTTTTTTTTTNNTTTTTTTT	TTTTTTTTTTTTTTNNTTTTTTTTAANNNNNN	TTTTTTTTTTTTTTTTTT
27918	TGCAGGCTATGCCGAGAGGACATACAGGAGGACGAGGAACATTTA	12	GG	GG	GG	GG	GG	GG	GT	NN	NN	GG	GG	NN	GG	NN	GG	GG	GGGGGGGGNNGG	GGGGGGNNNNGG	GGGGGGGGGGGGNNNNGGNNGGGG	GGGGGGGGGGGGNNNNGGNNGGGGGTNNGGGG	GGGGGGGGGGNNGGNNGG
52828	TGCAGGAACCATCGTATACTGCAGATAGATTGTTATTGTCTTTAT	12	TT	TT	TT	TT	TT	TT	AT	TT	NN	TT	TT	TT	TT	NN	NN	NN	TTTTTTTTTTTT	TTTTTTTTNNTT	TTTTTTTTTTTTTTNNTTTTTTTT	TTTTTTTTTTTTTTNNTTTTTTTTATNNNNNN	TTTTTTTTTTTTTTTTTT
6548	TGCAGGATCACATTGGAGAGGGTGCATTGACATGTTACATGTCAA	12	AA	AA	AA	AA	AA	AA	GG	AA	AA	NN	AA	AA	AA	NN	NN	NN	AAAAAAAAAAAA	AAAAAAAAAANN	AAAAAAAAAAAAAAAAAAAAAANN	AAAAAAAAAAAAAAAAAAAAAANNGGNNNNNN	AAAAAAAAAAAAAAAAAA
20034	TGCAGGTCGATCCATTCCATCGTGAACGTCGCTGTCGAGAAGCGC	12	GG	GG	GG	GG	GG	GG	TT	GG	GG	NN	GG	GG	GG	NN	NN	NN	GGGGGGGGGGGG	GGGGGGGGGGNN	GGGGGGGGGGGGGGGGGGGGGGNN	GGGGGGGGGGGGGGGGGGGGGGNNTTNNNNNN	GGGGGGGGGGGGGGGGGG
18203	TGCAGGCATGTCTTCTACACCCGCCAGATTGTTTACCCTTCAGAT	12	AA	AA	AA	AA	AA	AA	GG	AA	NN	AA	AA	AA	AA	NN	NN	NN	AAAAAAAAAAAA	AAAAAAAANNAA	AAAAAAAAAAAAAANNAAAAAAAA	AAAAAAAAAAAAAANNAAAAAAAAGGNNNNNN	AAAAAAAAAAAAAAAAAA
35751	TGCAGGCCACATCTGGCCTGGCGTACAACTATATCCGGCCCGCAA	12	GG	GG	GG	NN	GG	NN	TT	GG	GG	NN	GG	NN	GG	GG	GG	GG	NNGGNNGGNNGG	GGGGGGGGGGNN	GGGGGGNNGGNNGGGGGGNNGGNN	GGGGGGNNGGNNGGGGGGNNGGNNTTGGGGGG	GGGGGGGGNNGGGGNNGG
18766	TGCAGGTAGACCATGTTTCCTGTGGCTCTTCTCTATTCAGAATAG	12	TT	TT	TT	TT	TT	TT	CC	TT	TT	NN	TT	TT	TT	NN	NN	NN	TTTTTTTTTTTT	TTTTTTTTTTNN	TTTTTTTTTTTTTTTTTTTTTTNN	TTTTTTTTTTTTTTTTTTTTTTNNCCNNNNNN	TTTTTTTTTTTTTTTTTT
40523	TGCAGGAGATTAACACCAGTGGAGAGGAATTATCGCGACCAGCTA	12	GG	GG	GG	GG	GG	GG	GC	GG	NN	GG	GG	GG	GG	NN	NN	NN	GGGGGGGGGGGG	GGGGGGGGNNGG	GGGGGGGGGGGGGGNNGGGGGGGG	GGGGGGGGGGGGGGNNGGGGGGGGGCNNNNNN	GGGGGGGGGGGGGGGGGG
7884	TGCAGGTATTCCCAGCTGGATCACAGTCGTGTTGTGAGACTGTCT	12	TT	TT	TT	TT	TT	TT	CC	TT	TT	NN	TT	TT	TT	NN	NN	NN	TTTTTTTTTTTT	TTTTTTTTTTNN	TTTTTTTTTTTTTTTTTTTTTTNN	TTTTTTTTTTTTTTTTTTTTTTNNCCNNNNNN	TTTTTTTTTTTTTTTTTT
28826	TGCAGGACCCACAATGTTCTACTGACTATATAAGATCATGAGACT	12	TT	TT	NN	TT	TT	TT	CC	TT	NN	NN	TT	TT	TT	NN	TT	TT	TTTTTTTTTTTT	TTTTNNTTNNNN	TTTTNNTTTTTTTTNNTTTTTTNN	TTTTNNTTTTTTTTNNTTTTTTNNCCNNTTTT	TTTTNNTTTTTTTTTTTT
12153	TGCAGGGAGAGATTGACGCATCTAACTGTTCAAAGATATCACACA	12	GG	GG	GG	GG	GG	GG	CC	NN	NN	NN	GG	NN	GG	GG	GG	GG	GGGGGGGGNNGG	GGGGGGNNNNNN	GGGGGGGGGGGGNNNNGGNNGGNN	GGGGGGGGGGGGNNNNGGNNGGNNCCGGGGGG	GGGGGGGGGGNNGGNNGG
41588	TGCAGGGAGATCTTTCACCAAGACTTTGATATACATAAGGAATAG	12	GG	GG	GG	GG	GG	GG	AA	NN	GG	GG	GG	GG	GG	NN	NN	NN	GGGGGGGGGGGG	GGGGGGNNGGGG	GGGGGGGGGGGGNNGGGGGGGGGG	GGGGGGGGGGGGNNGGGGGGGGGGAANNNNNN	GGGGGGGGGGNNGGGGGG
60915	TGCAGGCATGTTAGTTAAGATTAAGCTAGGATCCCGTCTTTGTGT	12	TT	TT	TT	TT	TT	TT	GG	TT	TT	NN	TT	TT	TT	NN	NN	NN	TTTTTTTTTTTT	TTTTTTTTTTNN	TTTTTTTTTTTTTTTTTTTTTTNN	TTTTTTTTTTTTTTTTTTTTTTNNGGNNNNNN	TTTTTTTTTTTTTTTTTT
60646	TGCAGGACACGTCGTGGGCAGTGGTGGAGTATCAATTTTAGGCAC	12	GG	GG	GG	GG	GG	GG	TT	GG	GG	NN	GG	GG	GG	NN	NN	NN	GGGGGGGGGGGG	GGGGGGGGGGNN	GGGGGGGGGGGGGGGGGGGGGGNN	GGGGGGGGGGGGGGGGGGGGGGNNTTNNNNNN	GGGGGGGGGGGGGGGGGG
38942	TGCAGGTTCCAGAGAAAGAAATGTCCAGTTATACTATTAACCCTT	12	AA	NN	AA	AA	AA	AA	CC	AA	AA	AA	AA	AA	AA	NN	NN	NN	AAAAAAAAAAAA	AANNAAAAAAAA	AANNAAAAAAAAAAAAAAAAAAAA	AANNAAAAAAAAAAAAAAAAAAAACCNNNNNN	AANNAAAAAAAAAAAAAA
54218	TGCAGGGTGGAGGACGCCTAAATAATTGAAATCACCTAAAATATA	12	TT	TT	TT	TT	TT	TT	CC	NN	TT	TT	TT	TT	TT	NN	NN	NN	TTTTTTTTTTTT	TTTTTTNNTTTT	TTTTTTTTTTTTNNTTTTTTTTTT	TTTTTTTTTTTTNNTTTTTTTTTTCCNNNNNN	TTTTTTTTTTNNTTTTTT
44014	TGCAGGACGATCACGAACAAAATCATTTATGTAGTTGAGAAAGAG	12	AA	NN	NN	AA	AA	AA	AT	NN	AA	NN	AA	AA	AA	AA	AA	AA	AAAAAAAAAAAA	AANNNNNNAANN	AANNNNAAAAAANNAAAAAAAANN	AANNNNAAAAAANNAAAAAAAANNATAAAAAA	AANNNNAAAANNAAAAAA
62637	TGCAGGGTGAAAAACGCCTAAGTTGTGGATAAATCAATTTTCCAG	12	AA	AA	AA	NN	AA	AA	GG	AA	AA	AA	AA	AA	AA	NN	NN	NN	NNAAAAAAAAAA	AAAAAAAAAAAA	AAAAAANNAAAAAAAAAAAAAAAA	AAAAAANNAAAAAAAAAAAAAAAAGGNNNNNN	AAAAAAAAAAAAAAAAAA
63337	TGCAGGGAGTCCAGAGTTACCCTGGACTTGACAGCTACGACGGAG	12	CC	CC	CC	NN	CC	CC	CT	CC	CC	CC	CC	CC	CC	NN	NN	NN	NNCCCCCCCCCC	CCCCCCCCCCCC	CCCCCCNNCCCCCCCCCCCCCCCC	CCCCCCNNCCCCCCCCCCCCCCCCCTNNNNNN	CCCCCCCCCCCCCCCCCC
48574	TGCAGGCCTAATCCCCGAAATCGCAGGCCTGCGCACAGGCAAGGA	12	TT	TT	TT	NN	TT	TT	GG	TT	TT	TT	TT	TT	TT	NN	NN	NN	NNTTTTTTTTTT	TTTTTTTTTTTT	TTTTTTNNTTTTTTTTTTTTTTTT	TTTTTTNNTTTTTTTTTTTTTTTTGGNNNNNN	TTTTTTTTTTTTTTTTTT
30670	TGCAGGTTCCAGACAGACGGATAGACCAAGCTTCTAGTTCCTTCA	12	TT	TT	TT	TT	TT	TT	CC	TT	NN	TT	TT	TT	TT	NN	NN	NN	TTTTTTTTTTTT	TTTTTTTTNNTT	TTTTTTTTTTTTTTNNTTTTTTTT	TTTTTTTTTTTTTTNNTTTTTTTTCCNNNNNN	TTTTTTTTTTTTTTTTTT
26989	TGCAGGATGGAGGATGCCCAAACTATGGATAAGGATATTCTCTAA	12	AA	AA	AA	AA	AA	AA	GG	AA	AA	AA	AA	NN	AA	NN	NN	NN	AAAAAAAANNAA	AAAAAAAAAAAA	AAAAAAAAAAAAAAAAAANNAAAA	AAAAAAAAAAAAAAAAAANNAAAAGGNNNNNN	AAAAAAAAAAAAAANNAA
42458	TGCAGGATTACCTTGGAGAGGCTGACATGGCCAAACCTGGTGTGT	12	TT	NN	TT	TT	TT	TT	GG	TT	TT	TT	TT	TT	TT	NN	NN	NN	TTTTTTTTTTTT	TTNNTTTTTTTT	TTNNTTTTTTTTTTTTTTTTTTTT	TTNNTTTTTTTTTTTTTTTTTTTTGGNNNNNN	TTNNTTTTTTTTTTTTTT
26051	TGCAGGTTAAATGGGGGAAGGATGTACCTAATATCTCCTTTTGAT	12	AA	AA	AA	AA	AA	AA	GG	AA	AA	AA	AA	NN	AA	NN	NN	NN	AAAAAAAANNAA	AAAAAAAAAAAA	AAAAAAAAAAAAAAAAAANNAAAA	AAAAAAAAAAAAAAAAAANNAAAAGGNNNNNN	AAAAAAAAAAAAAANNAA
56889	TGCAGGACAGAAAGTTGCTGAAATACTAGATGGTATTGGTATATG	12	GG	GG	GG	GG	GG	GG	CC	GG	NN	GG	GG	GG	GG	NN	NN	NN	GGGGGGGGGGGG	GGGGGGGGNNGG	GGGGGGGGGGGGGGNNGGGGGGGG	GGGGGGGGGGGGGGNNGGGGGGGGCCNNNNNN	GGGGGGGGGGGGGGGGGG
21095	TGCAGGAAGGCAACGAACAAATTACCTTGCAAGATTGTTCCAATT	12	CC	CC	CC	CC	CC	CC	TT	CC	NN	CC	CC	CC	CC	NN	NN	NN	CCCCCCCCCCCC	CCCCCCCCNNCC	CCCCCCCCCCCCCCNNCCCCCCCC	CCCCCCCCCCCCCCNNCCCCCCCCTTNNNNNN	CCCCCCCCCCCCCCCCCC
38096	TGCAGGCATTAATACTGGCCTGAAAACTGTACATTCAGGCAGTAC	12	CC	CC	CC	CC	CC	CC	CT	CC	NN	CC	CC	CC	CC	NN	NN	NN	CCCCCCCCCCCC	CCCCCCCCNNCC	CCCCCCCCCCCCCCNNCCCCCCCC	CCCCCCCCCCCCCCNNCCCCCCCCCTNNNNNN	CCCCCCCCCCCCCCCCCC
29030	TGCAGGCTAAGGGTTTCCCTCTCGACAAAGTGGAAACATAAATAG	12	GG	GG	GG	GG	GG	GG	AG	NN	GG	GG	GG	GG	GG	NN	NN	NN	GGGGGGGGGGGG	GGGGGGNNGGGG	GGGGGGGGGGGGNNGGGGGGGGGG	GGGGGGGGGGGGNNGGGGGGGGGGAGNNNNNN	GGGGGGGGGGNNGGGGGG
6085	TGCAGGGCTTGTTGGACAAGGACATTACTCGTCCCAGCTCCAGCC	12	CC	CC	CC	CC	CC	CC	TT	NN	CC	CC	CC	CC	CC	NN	NN	NN	CCCCCCCCCCCC	CCCCCCNNCCCC	CCCCCCCCCCCCNNCCCCCCCCCC	CCCCCCCCCCCCNNCCCCCCCCCCTTNNNNNN	CCCCCCCCCCNNCCCCCC
56789	TGCAGGGTAGAGACAAAAGTGATTATGAGTAACTGGTTCAACTGC	12	GG	GG	GG	GG	GG	GG	CC	GG	GG	NN	GG	GG	GG	NN	NN	NN	GGGGGGGGGGGG	GGGGGGGGGGNN	GGGGGGGGGGGGGGGGGGGGGGNN	GGGGGGGGGGGGGGGGGGGGGGNNCCNNNNNN	GGGGGGGGGGGGGGGGGG
84122	TGCAGGTTTTATCATAATTGTTTAGATAAATAGCAACAATTGTTT	12	NN	NN	CC	CC	CC	CC	TT	CC	NN	NN	CC	CC	CC	CC	CC	CC	CCCCCCCCCCCC	NNNNCCCCNNNN	NNNNCCCCCCCCCCNNCCCCCCNN	NNNNCCCCCCCCCCNNCCCCCCNNTTCCCCCC	NNNNCCCCCCCCCCCCCC
41736	TGCAGGATCAGCAGAAAATTGCATTTAATGCAAAAAAGAAAACTT	12	TT	TT	TT	NN	TT	TT	GG	TT	TT	TT	TT	TT	TT	NN	NN	NN	NNTTTTTTTTTT	TTTTTTTTTTTT	TTTTTTNNTTTTTTTTTTTTTTTT	TTTTTTNNTTTTTTTTTTTTTTTTGGNNNNNN	TTTTTTTTTTTTTTTTTT
54464	TGCAGGCCAGGAAGACAAACGGACAAAAAACAAAATGATAACAGT	12	CC	CC	NN	NN	CC	CC	AA	CC	NN	NN	CC	CC	CC	CC	CC	CC	NNCCCCCCCCCC	CCCCNNCCNNNN	CCCCNNNNCCCCCCNNCCCCCCNN	CCCCNNNNCCCCCCNNCCCCCCNNAACCCCCC	CCCCNNCCCCCCCCCCCC
52660	TGCAGGAACGTATATTGGTTTTAACTGTCCGGGACTTGCAGATGC	12	GG	GG	GG	GG	GG	GG	AG	GG	GG	NN	GG	GG	GG	NN	NN	NN	GGGGGGGGGGGG	GGGGGGGGGGNN	GGGGGGGGGGGGGGGGGGGGGGNN	GGGGGGGGGGGGGGGGGGGGGGNNAGNNNNNN	GGGGGGGGGGGGGGGGGG
55581	TGCAGGGAAAACATGCCCAGCGCTCCCCCTGGTTGAGGGGATATG	12	TT	TT	TT	TT	TT	TT	GG	TT	NN	TT	TT	TT	TT	NN	NN	NN	TTTTTTTTTTTT	TTTTTTTTNNTT	TTTTTTTTTTTTTTNNTTTTTTTT	TTTTTTTTTTTTTTNNTTTTTTTTGGNNNNNN	TTTTTTTTTTTTTTTTTT
28444	TGCAGGTGTTGCTATGTTAAGTGATAAGTGTTCACAGGGTATTAT	12	TT	TT	TT	TT	TT	TT	CC	TT	NN	TT	TT	TT	TT	NN	NN	NN	TTTTTTTTTTTT	TTTTTTTTNNTT	TTTTTTTTTTTTTTNNTTTTTTTT	TTTTTTTTTTTTTTNNTTTTTTTTCCNNNNNN	TTTTTTTTTTTTTTTTTT
47319	TGCAGGACAGTATATGGATTTAGTCTCCAGGAACGTATATGTATT	12	TT	TT	TT	TT	TT	TT	GG	TT	NN	TT	TT	TT	TT	NN	NN	NN	TTTTTTTTTTTT	TTTTTTTTNNTT	TTTTTTTTTTTTTTNNTTTTTTTT	TTTTTTTTTTTTTTNNTTTTTTTTGGNNNNNN	TTTTTTTTTTTTTTTTTT
70678	TGCAGGCTGAATAGGAGATAAGTGTAAAGTTGTCCGATGAGTTAA	12	NN	GG	GG	GG	GG	GG	AA	NN	NN	NN	GG	GG	GG	GG	GG	GG	GGGGGGGGGGGG	NNGGGGNNNNNN	NNGGGGGGGGGGNNNNGGGGGGNN	NNGGGGGGGGGGNNNNGGGGGGNNAAGGGGGG	NNGGGGGGGGNNGGGGGG
12952	TGCAGGATCACCTTGGACAGGGTGTCATGACATGCTAAATGTCCT	12	CC	CC	CC	CC	CC	CC	AA	CC	NN	CC	CC	CC	CC	NN	NN	NN	CCCCCCCCCCCC	CCCCCCCCNNCC	CCCCCCCCCCCCCCNNCCCCCCCC	CCCCCCCCCCCCCCNNCCCCCCCCAANNNNNN	CCCCCCCCCCCCCCCCCC
76359	TGCAGGTCTGGGAGCTGTCTGCTGTCTCCTGAATGTCAGTCAGGC	12	NN	TT	TT	TT	TT	TT	CC	NN	NN	NN	TT	TT	TT	TT	TT	TT	TTTTTTTTTTTT	NNTTTTNNNNNN	NNTTTTTTTTTTNNNNTTTTTTNN	NNTTTTTTTTTTNNNNTTTTTTNNCCTTTTTT	NNTTTTTTTTNNTTTTTT
55242	TGCAGGTATTTGGGTGCAGTGAGTGGAAAAGTGTTGCCTTCCCGC	12	TT	TT	TT	TT	TT	TT	GG	TT	TT	NN	TT	TT	TT	NN	NN	NN	TTTTTTTTTTTT	TTTTTTTTTTNN	TTTTTTTTTTTTTTTTTTTTTTNN	TTTTTTTTTTTTTTTTTTTTTTNNGGNNNNNN	TTTTTTTTTTTTTTTTTT
21674	TGCAGGTCCCCTGTCTTTGACAACTTCATTAGTACTCTCTCTCCA	12	TT	TT	TT	TT	TT	TT	GG	TT	NN	TT	TT	TT	TT	NN	NN	NN	TTTTTTTTTTTT	TTTTTTTTNNTT	TTTTTTTTTTTTTTNNTTTTTTTT	TTTTTTTTTTTTTTNNTTTTTTTTGGNNNNNN	TTTTTTTTTTTTTTTTTT
30127	TGCAGGATGTAGGAATCAACCTTCACTTTGTGATGGCTGGAGACC	12	CC	NN	CC	CC	CC	CC	TT	CC	CC	CC	CC	CC	CC	NN	NN	NN	CCCCCCCCCCCC	CCNNCCCCCCCC	CCNNCCCCCCCCCCCCCCCCCCCC	CCNNCCCCCCCCCCCCCCCCCCCCTTNNNNNN	CCNNCCCCCCCCCCCCCC
16335	TGCAGGGATCCTTGTCTGTATATATCAACACTATCCTCTATGTCT	12	AA	AA	AA	AA	AA	AA	GG	AA	NN	AA	AA	AA	AA	NN	NN	NN	AAAAAAAAAAAA	AAAAAAAANNAA	AAAAAAAAAAAAAANNAAAAAAAA	AAAAAAAAAAAAAANNAAAAAAAAGGNNNNNN	AAAAAAAAAAAAAAAAAA
12546	TGCAGGATGCCAGTCCTTGTCTTGTTACTGCTGGCATTGCTCCTG	12	CC	NN	CC	CC	CC	CC	GG	CC	CC	CC	CC	CC	CC	NN	NN	NN	CCCCCCCCCCCC	CCNNCCCCCCCC	CCNNCCCCCCCCCCCCCCCCCCCC	CCNNCCCCCCCCCCCCCCCCCCCCGGNNNNNN	CCNNCCCCCCCCCCCCCC
33117	TGCAGGCGTGTGTTAGCCACCCCGCCACTCAGGTTCCACATAAAT	12	CC	CC	CC	NN	CC	CC	TT	CC	CC	CC	CC	CC	CC	NN	NN	NN	NNCCCCCCCCCC	CCCCCCCCCCCC	CCCCCCNNCCCCCCCCCCCCCCCC	CCCCCCNNCCCCCCCCCCCCCCCCTTNNNNNN	CCCCCCCCCCCCCCCCCC
5562	TGCAGGTCGCCAACATTAGTGGTCACTCATGCCACAACTTAATAT	12	CC	CC	CC	CC	CC	CC	AA	CC	NN	CC	CC	CC	CC	NN	NN	NN	CCCCCCCCCCCC	CCCCCCCCNNCC	CCCCCCCCCCCCCCNNCCCCCCCC	CCCCCCCCCCCCCCNNCCCCCCCCAANNNNNN	CCCCCCCCCCCCCCCCCC
576	TGCAGGCAGTACCTCTCTCCCGCCGTGCATCCGACGTCTCTGACA	12	GG	GG	GG	GG	GG	GG	AA	GG	GG	NN	GG	GG	GG	NN	NN	NN	GGGGGGGGGGGG	GGGGGGGGGGNN	GGGGGGGGGGGGGGGGGGGGGGNN	GGGGGGGGGGGGGGGGGGGGGGNNAANNNNNN	GGGGGGGGGGGGGGGGGG
30345	TGCAGGAATTGGTGGAATGGTAGTAGGAAATATACCTCCTGGGTA	12	TT	TT	TT	TT	TT	TT	AA	TT	TT	TT	TT	NN	TT	NN	NN	NN	TTTTTTTTNNTT	TTTTTTTTTTTT	TTTTTTTTTTTTTTTTTTNNTTTT	TTTTTTTTTTTTTTTTTTNNTTTTAANNNNNN	TTTTTTTTTTTTTTNNTT
38085	TGCAGGGCTGACCTGATCTTGCCAAGACACACACACACACACACA	12	GG	GG	GG	GG	GG	GG	GC	GG	NN	GG	GG	GG	GG	NN	NN	NN	GGGGGGGGGGGG	GGGGGGGGNNGG	GGGGGGGGGGGGGGNNGGGGGGGG	GGGGGGGGGGGGGGNNGGGGGGGGGCNNNNNN	GGGGGGGGGGGGGGGGGG
61832	TGCAGGTGTCAATACTTGAGTATTTTCTTTCTTCTCTGTCCAGTT	12	TT	TT	TT	TT	TT	TT	CT	TT	NN	TT	TT	TT	TT	NN	NN	NN	TTTTTTTTTTTT	TTTTTTTTNNTT	TTTTTTTTTTTTTTNNTTTTTTTT	TTTTTTTTTTTTTTNNTTTTTTTTCTNNNNNN	TTTTTTTTTTTTTTTTTT
48465	TGCAGGGCACGCAGCGAAACCTGGGCTTCTGCAGGCTTCGTCACC	12	GG	GG	GG	GG	GG	GG	CC	GG	GG	NN	GG	GG	GG	NN	NN	NN	GGGGGGGGGGGG	GGGGGGGGGGNN	GGGGGGGGGGGGGGGGGGGGGGNN	GGGGGGGGGGGGGGGGGGGGGGNNCCNNNNNN	GGGGGGGGGGGGGGGGGG
40750	TGCAGGCGTTATTTTATAGATCTGTGGCTGAGTTTTCAGTGTGAC	12	TT	TT	TT	TT	TT	TT	GG	TT	TT	TT	TT	NN	TT	NN	NN	NN	TTTTTTTTNNTT	TTTTTTTTTTTT	TTTTTTTTTTTTTTTTTTNNTTTT	TTTTTTTTTTTTTTTTTTNNTTTTGGNNNNNN	TTTTTTTTTTTTTTNNTT
17631	TGCAGGCCACATATATTCTCCTCTCACACAGCTAGCTACGCACAT	12	CC	CC	CC	CC	CC	CC	AC	CC	NN	CC	CC	CC	CC	NN	NN	NN	CCCCCCCCCCCC	CCCCCCCCNNCC	CCCCCCCCCCCCCCNNCCCCCCCC	CCCCCCCCCCCCCCNNCCCCCCCCACNNNNNN	CCCCCCCCCCCCCCCCCC
34920	TGCAGGGGATATGTGACAACCTTGGAACTGGGATCTATAAGGGAG	12	TT	TT	NN	TT	TT	TT	GT	NN	NN	TT	TT	TT	NN	TT	TT	TT	TTTTTTTTTTNN	TTTTNNNNNNTT	TTTTNNTTTTTTNNNNTTTTNNTT	TTTTNNTTTTTTNNNNTTTTNNTTGTTTTTTT	TTTTNNTTTTNNTTTTNN
63847	TGCAGGTTGTGCGGATTCTTGCAAGCTGGTATCAGCTCGCTACCG	12	CC	CC	NN	NN	CC	CC	AC	NN	CC	NN	CC	CC	CC	CC	CC	CC	NNCCCCCCCCCC	CCCCNNNNCCNN	CCCCNNNNCCCCNNCCCCCCCCNN	CCCCNNNNCCCCNNCCCCCCCCNNACCCCCCC	CCCCNNCCCCNNCCCCCC
54236	TGCAGGTCGCGACTTATGGTGGTCACTCATGCCACAAACACCAAT	12	AA	AA	AA	AA	AA	AA	AC	AA	AA	AA	AA	NN	AA	NN	NN	NN	AAAAAAAANNAA	AAAAAAAAAAAA	AAAAAAAAAAAAAAAAAANNAAAA	AAAAAAAAAAAAAAAAAANNAAAAACNNNNNN	AAAAAAAAAAAAAANNAA
7046	TGCAGGGCCCCCATACTGATGGTACTTGGACCAATGCAGCTTTCG	12	TT	TT	TT	TT	TT	TT	GG	TT	NN	TT	TT	TT	TT	NN	NN	NN	TTTTTTTTTTTT	TTTTTTTTNNTT	TTTTTTTTTTTTTTNNTTTTTTTT	TTTTTTTTTTTTTTNNTTTTTTTTGGNNNNNN	TTTTTTTTTTTTTTTTTT
31980	TGCAGGACAAAAGAGCTTTGCTGGAAAAAACAAACAAATAAACAA	12	TT	TT	TT	TT	TT	TT	CC	TT	NN	TT	TT	TT	TT	NN	NN	NN	TTTTTTTTTTTT	TTTTTTTTNNTT	TTTTTTTTTTTTTTNNTTTTTTTT	TTTTTTTTTTTTTTNNTTTTTTTTCCNNNNNN	TTTTTTTTTTTTTTTTTT
23781	TGCAGGTTTGAGGTTGCCATGTATGGTGGTCACTCATGCCACAGC	12	AA	AA	AA	AA	AA	NN	TT	AA	AA	AA	AA	AA	AA	NN	NN	NN	AAAANNAAAAAA	AAAAAAAAAAAA	AAAAAAAAAANNAAAAAAAAAAAA	AAAAAAAAAANNAAAAAAAAAAAATTNNNNNN	AAAAAAAANNAAAAAAAA
50307	TGCAGGGCCTGTCTTGTTTGATCTGGTCTCTCGTTTCAGGTTCAG	12	GG	GG	GG	NN	GG	GG	TT	GG	GG	GG	GG	GG	GG	NN	NN	NN	NNGGGGGGGGGG	GGGGGGGGGGGG	GGGGGGNNGGGGGGGGGGGGGGGG	GGGGGGNNGGGGGGGGGGGGGGGGTTNNNNNN	GGGGGGGGGGGGGGGGGG
29748	TGCAGGCTCCAACGGCGCTGGACTCGTTTGAGGACCTGCTGACTC	12	TT	TT	TT	TT	TT	TT	CC	TT	NN	TT	TT	TT	TT	NN	NN	NN	TTTTTTTTTTTT	TTTTTTTTNNTT	TTTTTTTTTTTTTTNNTTTTTTTT	TTTTTTTTTTTTTTNNTTTTTTTTCCNNNNNN	TTTTTTTTTTTTTTTTTT
16465	TGCAGGATCTATAACCAAAACAAGAATTAATACATAAAATAAAAA	12	AA	AA	AA	AA	AA	AA	GG	AA	AA	NN	AA	NN	AA	AA	NN	NN	AAAAAAAANNAA	AAAAAAAAAANN	AAAAAAAAAAAAAAAAAANNAANN	AAAAAAAAAAAAAAAAAANNAANNGGAANNNN	AAAAAAAAAAAAAANNAA
51755	TGCAGGATTTGATGAAGAGGCTCTCTGCTGCAAGCAGAAGAACAA	12	AA	AA	AA	AA	AA	AA	CC	NN	AA	AA	AA	AA	AA	NN	NN	NN	AAAAAAAAAAAA	AAAAAANNAAAA	AAAAAAAAAAAANNAAAAAAAAAA	AAAAAAAAAAAANNAAAAAAAAAACCNNNNNN	AAAAAAAAAANNAAAAAA
7338	TGCAGGAACTAAAAAGTTATGCCGCAGCAGCACGTCATTATGGCA	12	GG	GG	GG	NN	GG	GG	AA	GG	GG	GG	GG	GG	GG	NN	NN	NN	NNGGGGGGGGGG	GGGGGGGGGGGG	GGGGGGNNGGGGGGGGGGGGGGGG	GGGGGGNNGGGGGGGGGGGGGGGGAANNNNNN	GGGGGGGGGGGGGGGGGG
17239	TGCAGGAATGCAAAAATTATAAAGGAAAAATGTTGAATGTCAGAT	12	TT	TT	TT	NN	TT	TT	CT	TT	TT	TT	TT	TT	TT	NN	NN	NN	NNTTTTTTTTTT	TTTTTTTTTTTT	TTTTTTNNTTTTTTTTTTTTTTTT	TTTTTTNNTTTTTTTTTTTTTTTTCTNNNNNN	TTTTTTTTTTTTTTTTTT
13800	TGCAGGTTCTTGAAAGTCTCTCTCTGTCTGAAGCATGGCCGGAGC	12	TT	TT	TT	TT	NN	TT	CC	TT	TT	TT	TT	TT	TT	NN	NN	NN	TTNNTTTTTTTT	TTTTTTTTTTTT	TTTTTTTTNNTTTTTTTTTTTTTT	TTTTTTTTNNTTTTTTTTTTTTTTCCNNNNNN	TTTTTTNNTTTTTTTTTT
4286	TGCAGGACAGCAGGAAGTGACGTTATGTATGGCATCTCTTACCCG	12	AA	AA	AA	AA	AA	AA	AG	NN	AA	AA	AA	AA	AA	NN	NN	NN	AAAAAAAAAAAA	AAAAAANNAAAA	AAAAAAAAAAAANNAAAAAAAAAA	AAAAAAAAAAAANNAAAAAAAAAAAGNNNNNN	AAAAAAAAAANNAAAAAA
64396	TGCAGGGTTCTTTGAACATTTTTGCATAATGTCTGTCTGTCTGTC	12	TT	TT	TT	TT	TT	TT	CC	TT	NN	TT	TT	TT	TT	NN	NN	NN	TTTTTTTTTTTT	TTTTTTTTNNTT	TTTTTTTTTTTTTTNNTTTTTTTT	TTTTTTTTTTTTTTNNTTTTTTTTCCNNNNNN	TTTTTTTTTTTTTTTTTT
17673	TGCAGGGCCTGCTGGTACAGGAAAAACTGAGACCACAAAAGACTT	12	TT	TT	TT	TT	TT	TT	GT	TT	NN	TT	TT	TT	TT	NN	NN	NN	TTTTTTTTTTTT	TTTTTTTTNNTT	TTTTTTTTTTTTTTNNTTTTTTTT	TTTTTTTTTTTTTTNNTTTTTTTTGTNNNNNN	TTTTTTTTTTTTTTTTTT
8720	TGCAGGGTGGAGTCCCTTTCATTCTGTGAAAAAGACGCCAGAAAG	12	CC	CC	CC	CC	CC	CC	AC	NN	CC	CC	CC	CC	CC	NN	NN	NN	CCCCCCCCCCCC	CCCCCCNNCCCC	CCCCCCCCCCCCNNCCCCCCCCCC	CCCCCCCCCCCCNNCCCCCCCCCCACNNNNNN	CCCCCCCCCCNNCCCCCC
62998	TGCAGGCCATTTTAAATCGGTCTTTTCTCGTCTGCTCTGGCGTCT	12	CC	CC	CC	CC	CC	CC	TT	NN	NN	NN	CC	NN	CC	CC	CC	CC	CCCCCCCCNNCC	CCCCCCNNNNNN	CCCCCCCCCCCCNNNNCCNNCCNN	CCCCCCCCCCCCNNNNCCNNCCNNTTCCCCCC	CCCCCCCCCCNNCCNNCC
44463	TGCAGGCAATCAGGGGCACTGGTTGCAATGAACAGCCTGGCCAAA	12	CC	CC	CC	CC	CC	CC	GG	CC	NN	CC	CC	CC	CC	NN	NN	NN	CCCCCCCCCCCC	CCCCCCCCNNCC	CCCCCCCCCCCCCCNNCCCCCCCC	CCCCCCCCCCCCCCNNCCCCCCCCGGNNNNNN	CCCCCCCCCCCCCCCCCC
16899	TGCAGGGTAAAGGACGGCCTAAGTTGTGGGTAAGGCGATTTTCCA	12	GG	GG	GG	GG	GG	GG	AA	GG	NN	GG	GG	GG	GG	NN	NN	NN	GGGGGGGGGGGG	GGGGGGGGNNGG	GGGGGGGGGGGGGGNNGGGGGGGG	GGGGGGGGGGGGGGNNGGGGGGGGAANNNNNN	GGGGGGGGGGGGGGGGGG
28417	TGCAGGGTGGAGTGGGCCTAACCTATGAATAAAGCATTTTCTAAA	12	GG	GG	GG	GG	GG	GG	AA	GG	NN	GG	GG	GG	GG	NN	NN	NN	GGGGGGGGGGGG	GGGGGGGGNNGG	GGGGGGGGGGGGGGNNGGGGGGGG	GGGGGGGGGGGGGGNNGGGGGGGGAANNNNNN	GGGGGGGGGGGGGGGGGG
65055	TGCAGGAAAATACGTGTTACTCTTTGACATATCCATACTCCCCAG	12	AA	AA	AA	AA	AA	AA	AG	AA	NN	AA	AA	AA	AA	NN	NN	NN	AAAAAAAAAAAA	AAAAAAAANNAA	AAAAAAAAAAAAAANNAAAAAAAA	AAAAAAAAAAAAAANNAAAAAAAAAGNNNNNN	AAAAAAAAAAAAAAAAAA
7231	TGCAGGCCCATCTTCTGTAGAGGCGGACCAAAGCGGACGGGCTGT	12	GG	GG	GG	NN	GG	GG	AG	NN	GG	NN	GG	GG	NN	GG	GG	GG	NNGGGGGGGGNN	GGGGGGNNGGNN	GGGGGGNNGGGGNNGGGGGGNNNN	GGGGGGNNGGGGNNGGGGGGNNNNAGGGGGGG	GGGGGGGGGGNNGGGGNN
45152	TGCAGGAACCGCTAGTTCCCTCTGATGCCCAGGTCCGCTATCTGT	12	GG	GG	GG	GG	GG	GG	AG	GG	GG	GG	NN	GG	NN	NN	GG	NN	GGGGGGNNGGNN	GGGGGGGGGGGG	GGGGGGGGGGGGGGGGNNGGNNGG	GGGGGGGGGGGGGGGGNNGGNNGGAGNNGGNN	GGGGGGGGGGGGNNGGNN
29282	TGCAGGTAGGTTGCAATATTACTTACTGTCCATGCCAAGTTGCGT	12	TT	TT	TT	NN	TT	NN	GT	TT	NN	TT	TT	NN	TT	TT	TT	TT	NNTTNNTTNNTT	TTTTTTTTNNTT	TTTTTTNNTTNNTTNNTTNNTTTT	TTTTTTNNTTNNTTNNTTNNTTTTGTTTTTTT	TTTTTTTTNNTTTTNNTT
12356	TGCAGGATTACATGATTCCGCGTCCATCTCACTTGGCTATGAATT	12	GG	GG	GG	GG	GG	GG	CC	GG	GG	GG	GG	NN	GG	NN	NN	NN	GGGGGGGGNNGG	GGGGGGGGGGGG	GGGGGGGGGGGGGGGGGGNNGGGG	GGGGGGGGGGGGGGGGGGNNGGGGCCNNNNNN	GGGGGGGGGGGGGGNNGG
14174	TGCAGGCCCCCTTTCTTGTGCGATGTCTCCACGCATACTTCTCTC	12	CC	CC	CC	CC	CC	CC	AA	CC	NN	CC	CC	CC	CC	NN	NN	NN	CCCCCCCCCCCC	CCCCCCCCNNCC	CCCCCCCCCCCCCCNNCCCCCCCC	CCCCCCCCCCCCCCNNCCCCCCCCAANNNNNN	CCCCCCCCCCCCCCCCCC
60003	TGCAGGCCAAACAATTGTCGGTCCCCCGATTTGTAAGCATAACGA	12	AA	AA	AA	NN	AA	AA	GG	AA	AA	NN	AA	AA	AA	AA	NN	NN	NNAAAAAAAAAA	AAAAAAAAAANN	AAAAAANNAAAAAAAAAAAAAANN	AAAAAANNAAAAAAAAAAAAAANNGGAANNNN	AAAAAAAAAAAAAAAAAA
60741	TGCAGGAATTTGTGCATTTCATACAGAGACGCTGTCAAGCTTGTT	12	TT	TT	TT	TT	TT	TT	CC	TT	TT	TT	TT	NN	TT	NN	NN	NN	TTTTTTTTNNTT	TTTTTTTTTTTT	TTTTTTTTTTTTTTTTTTNNTTTT	TTTTTTTTTTTTTTTTTTNNTTTTCCNNNNNN	TTTTTTTTTTTTTTNNTT
12265	TGCAGGCTCCTGGCGGCGGACCTAAACTGGCTCTTCTGGGAGCAA	12	CC	CC	CC	CC	CC	CC	AC	CC	NN	CC	CC	CC	CC	NN	NN	NN	CCCCCCCCCCCC	CCCCCCCCNNCC	CCCCCCCCCCCCCCNNCCCCCCCC	CCCCCCCCCCCCCCNNCCCCCCCCACNNNNNN	CCCCCCCCCCCCCCCCCC
10834	TGCAGGACACCCATTTCTCTTTATCGTTTCACATCTCACGCCGCT	12	GG	GG	NN	GG	GG	GG	AG	GG	GG	GG	GG	GG	GG	NN	NN	NN	GGGGGGGGGGGG	GGGGNNGGGGGG	GGGGNNGGGGGGGGGGGGGGGGGG	GGGGNNGGGGGGGGGGGGGGGGGGAGNNNNNN	GGGGNNGGGGGGGGGGGG
55374	TGCAGGAACATTTAGTAGTACCAGGCAGTAAACCTGATGTCCATG	12	CC	CC	CC	CC	CC	CC	AC	CC	CC	CC	CC	NN	CC	NN	NN	NN	CCCCCCCCNNCC	CCCCCCCCCCCC	CCCCCCCCCCCCCCCCCCNNCCCC	CCCCCCCCCCCCCCCCCCNNCCCCACNNNNNN	CCCCCCCCCCCCCCNNCC
46855	TGCAGGTTTGTACATTGCCATAACATGCATACATTGTGTAACATG	12	TT	TT	TT	TT	TT	TT	GG	TT	TT	TT	TT	TT	NN	NN	NN	NN	TTTTTTTTTTNN	TTTTTTTTTTTT	TTTTTTTTTTTTTTTTTTTTNNTT	TTTTTTTTTTTTTTTTTTTTNNTTGGNNNNNN	TTTTTTTTTTTTTTTTNN
49643	TGCAGGGTGCAACATGCACAATTTTATATTCGTTAAGATGGTTTT	12	CC	CC	CC	CC	CC	CC	TT	CC	NN	NN	CC	NN	CC	NN	CC	CC	CCCCCCCCNNCC	CCCCCCCCNNNN	CCCCCCCCCCCCCCNNCCNNCCNN	CCCCCCCCCCCCCCNNCCNNCCNNTTNNCCCC	CCCCCCCCCCCCCCNNCC
141	TGCAGGAGCACACATTTGATCTATGACTCTGCTGACCGTGTTAGA	12	TT	TT	TT	TT	TT	TT	AA	TT	TT	NN	TT	TT	TT	NN	NN	NN	TTTTTTTTTTTT	TTTTTTTTTTNN	TTTTTTTTTTTTTTTTTTTTTTNN	TTTTTTTTTTTTTTTTTTTTTTNNAANNNNNN	TTTTTTTTTTTTTTTTTT
59224	TGCAGGGAAAGTGGGAAAGATTAGTGTTTTATGCATGTTGGATTG	12	GG	GG	GG	GG	GG	GG	AA	GG	GG	NN	GG	GG	GG	NN	NN	NN	GGGGGGGGGGGG	GGGGGGGGGGNN	GGGGGGGGGGGGGGGGGGGGGGNN	GGGGGGGGGGGGGGGGGGGGGGNNAANNNNNN	GGGGGGGGGGGGGGGGGG
39049	TGCAGGTTATTGGTGAGCATGCTGAGTTGCACTCTGTATGACTTA	12	CC	NN	NN	CC	CC	CC	CT	CC	CC	NN	CC	NN	CC	CC	CC	CC	CCCCCCCCNNCC	CCNNNNCCCCNN	CCNNNNCCCCCCCCCCCCNNCCNN	CCNNNNCCCCCCCCCCCCNNCCNNCTCCCCCC	CCNNNNCCCCCCCCNNCC
25619	TGCAGGCAGGAAAAACGTAATTGTACTACTGCTTCTACTATTACT	12	AA	AA	AA	AA	AA	AA	GG	AA	NN	AA	AA	AA	AA	NN	NN	NN	AAAAAAAAAAAA	AAAAAAAANNAA	AAAAAAAAAAAAAANNAAAAAAAA	AAAAAAAAAAAAAANNAAAAAAAAGGNNNNNN	AAAAAAAAAAAAAAAAAA
52811	TGCAGGCTCCACAATGGCACAAACGCCACAAAGATAAACAGATTA	12	GG	GG	GG	GG	GG	GG	AG	NN	GG	GG	GG	GG	GG	NN	NN	NN	GGGGGGGGGGGG	GGGGGGNNGGGG	GGGGGGGGGGGGNNGGGGGGGGGG	GGGGGGGGGGGGNNGGGGGGGGGGAGNNNNNN	GGGGGGGGGGNNGGGGGG
43314	TGCAGGTAATAAATCACCGAGAACACTCCGCGTCTGAACTGTTAC	12	TT	TT	TT	TT	TT	TT	CC	TT	NN	TT	TT	TT	TT	NN	NN	NN	TTTTTTTTTTTT	TTTTTTTTNNTT	TTTTTTTTTTTTTTNNTTTTTTTT	TTTTTTTTTTTTTTNNTTTTTTTTCCNNNNNN	TTTTTTTTTTTTTTTTTT
19768	TGCAGGGATTGCATAATACTGTGGTTTCTGGTGCGCCTTCTGGCC	12	AA	AA	AA	AA	AA	AA	GG	AA	NN	AA	AA	AA	AA	NN	NN	NN	AAAAAAAAAAAA	AAAAAAAANNAA	AAAAAAAAAAAAAANNAAAAAAAA	AAAAAAAAAAAAAANNAAAAAAAAGGNNNNNN	AAAAAAAAAAAAAAAAAA
4335	TGCAGGGAGAGATAATGGTAGAGGGAAACAGAATGTACTTTACTT	12	TT	TT	TT	TT	TT	TT	CC	NN	TT	TT	TT	TT	TT	NN	NN	NN	TTTTTTTTTTTT	TTTTTTNNTTTT	TTTTTTTTTTTTNNTTTTTTTTTT	TTTTTTTTTTTTNNTTTTTTTTTTCCNNNNNN	TTTTTTTTTTNNTTTTTT
18590	TGCAGGTTCAGATAAGTCTCCATTGTGTGTCAGTGCACGGCCGTG	12	TT	TT	TT	TT	TT	TT	GT	TT	TT	TT	TT	NN	TT	NN	NN	NN	TTTTTTTTNNTT	TTTTTTTTTTTT	TTTTTTTTTTTTTTTTTTNNTTTT	TTTTTTTTTTTTTTTTTTNNTTTTGTNNNNNN	TTTTTTTTTTTTTTNNTT
19257	TGCAGGCTGGAGGTTGACAAGTGCCGGAGCCACTCTAACACTTCA	12	AA	AA	AA	AA	AA	AA	AC	AA	NN	AA	AA	AA	AA	NN	NN	NN	AAAAAAAAAAAA	AAAAAAAANNAA	AAAAAAAAAAAAAANNAAAAAAAA	AAAAAAAAAAAAAANNAAAAAAAAACNNNNNN	AAAAAAAAAAAAAAAAAA
18067	TGCAGGAATGGCATTCTCCTGACGGAAGCGTCTGAATAGTACCTT	12	GG	GG	GG	GG	GG	GG	TT	NN	NN	NN	NN	GG	GG	GG	GG	GG	GGGGGGNNGGGG	GGGGGGNNNNNN	GGGGGGGGGGGGNNNNNNGGGGNN	GGGGGGGGGGGGNNNNNNGGGGNNTTGGGGGG	GGGGGGGGGGNNNNGGGG
6929	TGCAGGGCACCTCAAGAGTAGGGGTGTTTTCACGCTTAGCCCCCC	12	TT	TT	TT	NN	TT	TT	GT	NN	NN	NN	TT	TT	TT	TT	TT	TT	NNTTTTTTTTTT	TTTTTTNNNNNN	TTTTTTNNTTTTNNNNTTTTTTNN	TTTTTTNNTTTTNNNNTTTTTTNNGTTTTTTT	TTTTTTTTTTNNTTTTTT
45306	TGCAGGATGAGCTTGCATTGAACATGTACCTCATGCTTACGGCAG	12	GG	GG	GG	NN	GG	GG	AG	NN	NN	GG	GG	GG	GG	NN	GG	GG	NNGGGGGGGGGG	GGGGGGNNNNGG	GGGGGGNNGGGGNNNNGGGGGGGG	GGGGGGNNGGGGNNNNGGGGGGGGAGNNGGGG	GGGGGGGGGGNNGGGGGG
28601	TGCAGGTAAAGATTCATCGCATTTAACTTTTCAAAGACATCACAC	12	CC	CC	CC	CC	CC	CC	TT	CC	CC	NN	CC	CC	CC	NN	NN	NN	CCCCCCCCCCCC	CCCCCCCCCCNN	CCCCCCCCCCCCCCCCCCCCCCNN	CCCCCCCCCCCCCCCCCCCCCCNNTTNNNNNN	CCCCCCCCCCCCCCCCCC
1273	TGCAGGAAGATCTTTCACCAAATCATTGATGTACACAAGAAATAG	12	CC	CC	CC	CC	CC	CC	CT	CC	CC	NN	CC	CC	CC	NN	NN	NN	CCCCCCCCCCCC	CCCCCCCCCCNN	CCCCCCCCCCCCCCCCCCCCCCNN	CCCCCCCCCCCCCCCCCCCCCCNNCTNNNNNN	CCCCCCCCCCCCCCCCCC
14821	TGCAGGTGCATGAATTTGATTATGTAACCAACCTCCGTCGTTTTG	12	CC	CC	CC	CC	CC	CC	CT	NN	CC	CC	CC	CC	CC	NN	NN	NN	CCCCCCCCCCCC	CCCCCCNNCCCC	CCCCCCCCCCCCNNCCCCCCCCCC	CCCCCCCCCCCCNNCCCCCCCCCCCTNNNNNN	CCCCCCCCCCNNCCCCCC
27594	TGCAGGAGCAATTATTGCTGATGCACAGTTGAGATGTCTGGCTGT	12	GG	GG	GG	GG	GG	GG	AA	GG	NN	GG	GG	GG	GG	NN	NN	NN	GGGGGGGGGGGG	GGGGGGGGNNGG	GGGGGGGGGGGGGGNNGGGGGGGG	GGGGGGGGGGGGGGNNGGGGGGGGAANNNNNN	GGGGGGGGGGGGGGGGGG
21334	TGCAGGGAGGTCACGAACACAATCATTTATGTAAATGAGAAAGGG	12	GG	GG	GG	GG	GG	GG	AA	GG	NN	GG	GG	GG	GG	NN	NN	NN	GGGGGGGGGGGG	GGGGGGGGNNGG	GGGGGGGGGGGGGGNNGGGGGGGG	GGGGGGGGGGGGGGNNGGGGGGGGAANNNNNN	GGGGGGGGGGGGGGGGGG
49559	TGCAGGGTGGAGGATGCCTAAACTGTGGGTAAGGAGATTCTCTGA	12	AA	AA	AA	AA	AA	AA	CC	AA	NN	AA	AA	AA	AA	NN	NN	NN	AAAAAAAAAAAA	AAAAAAAANNAA	AAAAAAAAAAAAAANNAAAAAAAA	AAAAAAAAAAAAAANNAAAAAAAACCNNNNNN	AAAAAAAAAAAAAAAAAA
53328	TGCAGGACAAGATTGATGACACCAGCCCCGACCCAGACCGAGTCC	12	CC	CC	CC	CC	CC	CC	TT	CC	CC	NN	CC	CC	CC	NN	NN	NN	CCCCCCCCCCCC	CCCCCCCCCCNN	CCCCCCCCCCCCCCCCCCCCCCNN	CCCCCCCCCCCCCCCCCCCCCCNNTTNNNNNN	CCCCCCCCCCCCCCCCCC
60791	TGCAGGAAAGATTACTCCTCCCATGGTGCATGCAACACTTTTCTA	12	CC	CC	CC	CC	CC	CC	TT	CC	NN	CC	CC	CC	CC	NN	NN	NN	CCCCCCCCCCCC	CCCCCCCCNNCC	CCCCCCCCCCCCCCNNCCCCCCCC	CCCCCCCCCCCCCCNNCCCCCCCCTTNNNNNN	CCCCCCCCCCCCCCCCCC
42088	TGCAGGTACTGTTCCGAGGCACACGGCTACAGCGACTGCCCCCTG	12	CC	CC	CC	CC	NN	CC	TT	CC	CC	CC	CC	CC	CC	NN	NN	NN	CCNNCCCCCCCC	CCCCCCCCCCCC	CCCCCCCCNNCCCCCCCCCCCCCC	CCCCCCCCNNCCCCCCCCCCCCCCTTNNNNNN	CCCCCCNNCCCCCCCCCC
43948	TGCAGGACAAGTGAGTTCTTTGCCCTGATGAGATGCAGTGGGGAC	12	AA	AA	AA	NN	AA	AA	GG	AA	AA	AA	AA	AA	AA	NN	NN	NN	NNAAAAAAAAAA	AAAAAAAAAAAA	AAAAAANNAAAAAAAAAAAAAAAA	AAAAAANNAAAAAAAAAAAAAAAAGGNNNNNN	AAAAAAAAAAAAAAAAAA
6652	TGCAGGCCATTCCCCATTCACGGTTGCTCAGTTACGTCACTCCGG	12	CC	CC	CC	CC	CC	CC	AA	NN	CC	CC	CC	CC	CC	NN	NN	NN	CCCCCCCCCCCC	CCCCCCNNCCCC	CCCCCCCCCCCCNNCCCCCCCCCC	CCCCCCCCCCCCNNCCCCCCCCCCAANNNNNN	CCCCCCCCCCNNCCCCCC
31450	TGCAGGTAGACTGGAGACAAAGTAATTCACATACCTTTTGCCTTG	12	TT	TT	TT	NN	TT	TT	CT	TT	TT	TT	TT	TT	TT	NN	NN	NN	NNTTTTTTTTTT	TTTTTTTTTTTT	TTTTTTNNTTTTTTTTTTTTTTTT	TTTTTTNNTTTTTTTTTTTTTTTTCTNNNNNN	TTTTTTTTTTTTTTTTTT
54860	TGCAGGCAAGCATCACGCATATTTTGATATTGGTGGAGAGATTTT	12	CC	CC	CC	CC	CC	CC	GG	CC	CC	CC	CC	NN	CC	NN	NN	NN	CCCCCCCCNNCC	CCCCCCCCCCCC	CCCCCCCCCCCCCCCCCCNNCCCC	CCCCCCCCCCCCCCCCCCNNCCCCGGNNNNNN	CCCCCCCCCCCCCCNNCC
26094	TGCAGGACCATTAACCGATATATCGGTTTTGTTTCGTAGAATGTT	12	GG	GG	GG	GG	GG	GG	AG	GG	NN	NN	GG	NN	NN	GG	GG	GG	GGGGGGGGNNNN	GGGGGGGGNNNN	GGGGGGGGGGGGGGNNGGNNNNNN	GGGGGGGGGGGGGGNNGGNNNNNNAGGGGGGG	GGGGGGGGGGGGGGNNNN
53798	TGCAGGCATACCGTGACATCCTATAGCGGCGTGGCGACCCCAGCG	12	CC	CC	CC	NN	CC	CC	TT	NN	NN	CC	CC	NN	CC	CC	CC	CC	NNCCCCCCNNCC	CCCCCCNNNNCC	CCCCCCNNCCCCNNNNCCNNCCCC	CCCCCCNNCCCCNNNNCCNNCCCCTTCCCCCC	CCCCCCCCCCNNCCNNCC
41148	TGCAGGGAGATCTTTTACCAAGTCGTTGATGTACACAAGGAGCAG	12	GG	GG	GG	GG	GG	GG	AA	GG	NN	GG	GG	GG	GG	NN	NN	NN	GGGGGGGGGGGG	GGGGGGGGNNGG	GGGGGGGGGGGGGGNNGGGGGGGG	GGGGGGGGGGGGGGNNGGGGGGGGAANNNNNN	GGGGGGGGGGGGGGGGGG
51456	TGCAGGATTTTGAAAACTTCGTATTGCCGAAGTGACCGTGTGTTG	12	TT	TT	NN	TT	TT	TT	CT	TT	TT	TT	TT	TT	TT	NN	NN	NN	TTTTTTTTTTTT	TTTTNNTTTTTT	TTTTNNTTTTTTTTTTTTTTTTTT	TTTTNNTTTTTTTTTTTTTTTTTTCTNNNNNN	TTTTNNTTTTTTTTTTTT
29530	TGCAGGTACTGTTCCGAGGCACACAGCTACAGCAACTGGCCCCTG	12	CC	CC	NN	CC	CC	CC	AA	CC	NN	CC	CC	CC	CC	NN	CC	NN	CCCCCCCCCCCC	CCCCNNCCNNCC	CCCCNNCCCCCCCCNNCCCCCCCC	CCCCNNCCCCCCCCNNCCCCCCCCAANNCCNN	CCCCNNCCCCCCCCCCCC
23654	TGCAGGACGTTCGCAACATGTTAGTGAGCATTGTGGTGTTACAGA	12	CC	CC	NN	CC	CC	CC	TT	CC	CC	CC	CC	CC	CC	NN	NN	NN	CCCCCCCCCCCC	CCCCNNCCCCCC	CCCCNNCCCCCCCCCCCCCCCCCC	CCCCNNCCCCCCCCCCCCCCCCCCTTNNNNNN	CCCCNNCCCCCCCCCCCC
57003	TGCAGGGAGGAGAGCGCTGTATGATCTGATCCCCAATCTCGGATT	12	TT	TT	TT	TT	TT	TT	CC	TT	TT	NN	TT	TT	TT	NN	NN	NN	TTTTTTTTTTTT	TTTTTTTTTTNN	TTTTTTTTTTTTTTTTTTTTTTNN	TTTTTTTTTTTTTTTTTTTTTTNNCCNNNNNN	TTTTTTTTTTTTTTTTTT
53089	TGCAGGCATTACCAGTATTGCAGTCTTATTCAAACAGGACTTCGT	13	GG	GG	GG	GG	GG	GG	AA	GG	GG	GG	GG	GG	GG	NN	NN	NN	GGGGGGGGGGGG	GGGGGGGGGGGG	GGGGGGGGGGGGGGGGGGGGGGGG	GGGGGGGGGGGGGGGGGGGGGGGGAANNNNNN	GGGGGGGGGGGGGGGGGG
34645	TGCAGGGAAATAAGCGTATTTTATGTTCGCTTGTGTTGACTTTTA	13	AA	AA	AA	AA	AA	AA	CC	AA	NN	NN	AA	NN	AA	AA	AA	AA	AAAAAAAANNAA	AAAAAAAANNNN	AAAAAAAAAAAAAANNAANNAANN	AAAAAAAAAAAAAANNAANNAANNCCAAAAAA	AAAAAAAAAAAAAANNAA
6691	TGCAGGACGGGGCAGGGGTCGACCAGGAGGACACAGGACCTTTGA	13	CC	CC	CC	CC	CC	CC	CT	CC	CC	CC	CC	CC	CC	NN	NN	NN	CCCCCCCCCCCC	CCCCCCCCCCCC	CCCCCCCCCCCCCCCCCCCCCCCC	CCCCCCCCCCCCCCCCCCCCCCCCCTNNNNNN	CCCCCCCCCCCCCCCCCC
40729	TGCAGGCTTCTTCCAGTTTTCTCTTTTGGTGTTGTCATCATCATC	13	CC	CC	CC	CC	CC	CC	TT	CC	CC	CC	CC	CC	CC	NN	NN	NN	CCCCCCCCCCCC	CCCCCCCCCCCC	CCCCCCCCCCCCCCCCCCCCCCCC	CCCCCCCCCCCCCCCCCCCCCCCCTTNNNNNN	CCCCCCCCCCCCCCCCCC
39075	TGCAGGTATGAATCATGTGATCGTGACCGTGCTTTGGTCTTCGTC	13	GG	NN	NN	GG	GG	GG	AG	GG	NN	GG	GG	GG	GG	GG	GG	GG	GGGGGGGGGGGG	GGNNNNGGNNGG	GGNNNNGGGGGGGGNNGGGGGGGG	GGNNNNGGGGGGGGNNGGGGGGGGAGGGGGGG	GGNNNNGGGGGGGGGGGG
35449	TGCAGGTAGACTTTCAACTTTTTTCTGACAATTTCTCAGCTTCTA	13	GG	GG	GG	GG	GG	GG	AA	GG	GG	GG	GG	GG	GG	NN	NN	NN	GGGGGGGGGGGG	GGGGGGGGGGGG	GGGGGGGGGGGGGGGGGGGGGGGG	GGGGGGGGGGGGGGGGGGGGGGGGAANNNNNN	GGGGGGGGGGGGGGGGGG
14725	TGCAGGCTTTTCACAGTTATAAAATAGATGAATGTGTTATTCCGA	13	GG	GG	GG	GG	GG	GG	AG	GG	GG	GG	GG	GG	GG	NN	NN	NN	GGGGGGGGGGGG	GGGGGGGGGGGG	GGGGGGGGGGGGGGGGGGGGGGGG	GGGGGGGGGGGGGGGGGGGGGGGGAGNNNNNN	GGGGGGGGGGGGGGGGGG
44967	TGCAGGAAGGTCACGAACAAACCATTTGTGTAGATGAGAAAGAGA	13	GG	GG	GG	GG	GG	GG	AA	GG	GG	GG	GG	GG	GG	NN	NN	NN	GGGGGGGGGGGG	GGGGGGGGGGGG	GGGGGGGGGGGGGGGGGGGGGGGG	GGGGGGGGGGGGGGGGGGGGGGGGAANNNNNN	GGGGGGGGGGGGGGGGGG
57620	TGCAGGATCACATCAAGTTCTTGTTGCATCATCATGTGCCTTGCC	13	CC	CC	CC	CC	CC	CC	GC	CC	CC	CC	CC	CC	CC	NN	NN	NN	CCCCCCCCCCCC	CCCCCCCCCCCC	CCCCCCCCCCCCCCCCCCCCCCCC	CCCCCCCCCCCCCCCCCCCCCCCCGCNNNNNN	CCCCCCCCCCCCCCCCCC
16660	TGCAGGTTTGACAGACCATAGAAGTGGTGACACAAGTCTACAAAA	13	GG	GG	GG	GG	GG	GG	AG	GG	GG	GG	GG	GG	GG	NN	NN	NN	GGGGGGGGGGGG	GGGGGGGGGGGG	GGGGGGGGGGGGGGGGGGGGGGGG	GGGGGGGGGGGGGGGGGGGGGGGGAGNNNNNN	GGGGGGGGGGGGGGGGGG
837	TGCAGGAGTCAGACTGTCCTCATTCTGGTGGTAGAATTCAAAGTT	13	TT	TT	TT	NN	TT	TT	AA	NN	TT	NN	TT	TT	TT	TT	TT	TT	NNTTTTTTTTTT	TTTTTTNNTTNN	TTTTTTNNTTTTNNTTTTTTTTNN	TTTTTTNNTTTTNNTTTTTTTTNNAATTTTTT	TTTTTTTTTTNNTTTTTT
15746	TGCAGGAGTGAAAGCAGTGAAAGCAGCATTATATGCAGACATTTT	13	CC	CC	CC	CC	CC	CC	AA	CC	CC	CC	CC	CC	CC	NN	NN	NN	CCCCCCCCCCCC	CCCCCCCCCCCC	CCCCCCCCCCCCCCCCCCCCCCCC	CCCCCCCCCCCCCCCCCCCCCCCCAANNNNNN	CCCCCCCCCCCCCCCCCC
35950	TGCAGGCAGATCTTTTACCAAGTCATTGATGTACACAAGGAATAG	13	AA	AA	AA	AA	AA	AA	AG	AA	NN	AA	AA	AA	AA	AA	NN	NN	AAAAAAAAAAAA	AAAAAAAANNAA	AAAAAAAAAAAAAANNAAAAAAAA	AAAAAAAAAAAAAANNAAAAAAAAAGAANNNN	AAAAAAAAAAAAAAAAAA
14264	TGCAGGTCAACCTCTTGCAAACATGTTCTATTATTTAAACCCACA	13	AA	AA	AA	AA	AA	AA	GG	AA	AA	AA	AA	AA	AA	NN	NN	NN	AAAAAAAAAAAA	AAAAAAAAAAAA	AAAAAAAAAAAAAAAAAAAAAAAA	AAAAAAAAAAAAAAAAAAAAAAAAGGNNNNNN	AAAAAAAAAAAAAAAAAA
31984	TGCAGGGGTATCTGAGTAATCTCCAGAGTCTTCACCTTGAAGCTG	13	TT	TT	TT	TT	TT	TT	GG	NN	NN	NN	TT	TT	TT	TT	TT	TT	TTTTTTTTTTTT	TTTTTTNNNNNN	TTTTTTTTTTTTNNNNTTTTTTNN	TTTTTTTTTTTTNNNNTTTTTTNNGGTTTTTT	TTTTTTTTTTNNTTTTTT
45932	TGCAGGCAACTTAAATGGATACCATGCAAGGAGTAGCTAGTAAAC	13	TT	TT	TT	NN	TT	TT	CC	TT	NN	NN	TT	TT	TT	TT	TT	TT	NNTTTTTTTTTT	TTTTTTTTNNNN	TTTTTTNNTTTTTTNNTTTTTTNN	TTTTTTNNTTTTTTNNTTTTTTNNCCTTTTTT	TTTTTTTTTTTTTTTTTT
37273	TGCAGGCCAAGTAACCATACAACATAAAAGTGGGACAACCATGTT	13	AA	AA	AA	NN	AA	NN	AG	AA	NN	AA	AA	AA	AA	AA	AA	AA	NNAANNAAAAAA	AAAAAAAANNAA	AAAAAANNAANNAANNAAAAAAAA	AAAAAANNAANNAANNAAAAAAAAAGAAAAAA	AAAAAAAANNAAAAAAAA
47318	TGCAGGCCACTTCATCCAATTAAAAGTTAGTATTGAAAGACATCT	13	CC	CC	CC	CC	CC	CC	AC	CC	CC	CC	CC	CC	CC	NN	NN	NN	CCCCCCCCCCCC	CCCCCCCCCCCC	CCCCCCCCCCCCCCCCCCCCCCCC	CCCCCCCCCCCCCCCCCCCCCCCCACNNNNNN	CCCCCCCCCCCCCCCCCC
58466	TGCAGGAATGAAAGCAGCATTATATGCAAACGACTGAGTACCTTG	13	AA	AA	AA	AA	AA	AA	GG	AA	AA	AA	AA	AA	AA	NN	NN	NN	AAAAAAAAAAAA	AAAAAAAAAAAA	AAAAAAAAAAAAAAAAAAAAAAAA	AAAAAAAAAAAAAAAAAAAAAAAAGGNNNNNN	AAAAAAAAAAAAAAAAAA
26723	TGCAGGCTAGCTCCATAAACGTTTGTGCAAGAACATTATATTGCT	13	GG	GG	GG	GG	GG	GG	TT	GG	GG	GG	GG	GG	GG	NN	NN	NN	GGGGGGGGGGGG	GGGGGGGGGGGG	GGGGGGGGGGGGGGGGGGGGGGGG	GGGGGGGGGGGGGGGGGGGGGGGGTTNNNNNN	GGGGGGGGGGGGGGGGGG
21447	TGCAGGTGCTTATAATGTTCTACTTTTATGAGCCTATTCCAGGCG	13	TT	TT	TT	TT	TT	TT	CC	TT	TT	TT	TT	TT	TT	NN	NN	NN	TTTTTTTTTTTT	TTTTTTTTTTTT	TTTTTTTTTTTTTTTTTTTTTTTT	TTTTTTTTTTTTTTTTTTTTTTTTCCNNNNNN	TTTTTTTTTTTTTTTTTT
18489	TGCAGGGAAAGCAAAAATACCAAAATCATCTCAAGAGCTGGATCC	13	GG	GG	GG	NN	GG	GG	AG	NN	GG	NN	GG	GG	GG	GG	GG	GG	NNGGGGGGGGGG	GGGGGGNNGGNN	GGGGGGNNGGGGNNGGGGGGGGNN	GGGGGGNNGGGGNNGGGGGGGGNNAGGGGGGG	GGGGGGGGGGNNGGGGGG
47908	TGCAGGTCTACATCGAGAGCTGGTCATCTATAAAAACACATTCCA	13	CC	CC	CC	CC	CC	CC	AA	CC	CC	CC	CC	CC	CC	NN	NN	NN	CCCCCCCCCCCC	CCCCCCCCCCCC	CCCCCCCCCCCCCCCCCCCCCCCC	CCCCCCCCCCCCCCCCCCCCCCCCAANNNNNN	CCCCCCCCCCCCCCCCCC
41779	TGCAGGTAGCTAGCATATTTTAAACTGTTTCTTACTGTTAAAACA	13	GG	GG	GG	GG	GG	GG	AG	GG	GG	GG	GG	GG	GG	NN	NN	NN	GGGGGGGGGGGG	GGGGGGGGGGGG	GGGGGGGGGGGGGGGGGGGGGGGG	GGGGGGGGGGGGGGGGGGGGGGGGAGNNNNNN	GGGGGGGGGGGGGGGGGG
28080	TGCAGGGAACCAGTGTCCTCCTAGTGCCCACTAAGTGGAACCTGC	13	CC	CC	CC	CC	CC	CC	TT	CC	CC	CC	CC	CC	CC	NN	NN	NN	CCCCCCCCCCCC	CCCCCCCCCCCC	CCCCCCCCCCCCCCCCCCCCCCCC	CCCCCCCCCCCCCCCCCCCCCCCCTTNNNNNN	CCCCCCCCCCCCCCCCCC
1797	TGCAGGCGAGCGCGCTACCCACAGCGTTACCCACCGTATTACCAC	13	CC	CC	CC	CC	CC	CC	AC	CC	NN	NN	CC	NN	CC	CC	CC	CC	CCCCCCCCNNCC	CCCCCCCCNNNN	CCCCCCCCCCCCCCNNCCNNCCNN	CCCCCCCCCCCCCCNNCCNNCCNNACCCCCCC	CCCCCCCCCCCCCCNNCC
59920	TGCAGGAAGATTCAAAAACACAACCACTGGGCGGGGGCCGGCAGG	13	AA	AA	AA	AA	AA	AA	GG	AA	AA	AA	AA	AA	AA	NN	NN	NN	AAAAAAAAAAAA	AAAAAAAAAAAA	AAAAAAAAAAAAAAAAAAAAAAAA	AAAAAAAAAAAAAAAAAAAAAAAAGGNNNNNN	AAAAAAAAAAAAAAAAAA
20171	TGCAGGACATAGCAATTAACTCCAGCTTTAGTATGCCGTTGGTTA	13	GG	GG	GG	GG	GG	GG	AG	GG	GG	GG	GG	GG	GG	NN	NN	NN	GGGGGGGGGGGG	GGGGGGGGGGGG	GGGGGGGGGGGGGGGGGGGGGGGG	GGGGGGGGGGGGGGGGGGGGGGGGAGNNNNNN	GGGGGGGGGGGGGGGGGG
7475	TGCAGGTACAGATATTTCCATGACATATTCCGCTGTTGGGGCTTC	13	AA	AA	AA	AA	AA	AA	CC	AA	AA	AA	AA	AA	AA	NN	NN	NN	AAAAAAAAAAAA	AAAAAAAAAAAA	AAAAAAAAAAAAAAAAAAAAAAAA	AAAAAAAAAAAAAAAAAAAAAAAACCNNNNNN	AAAAAAAAAAAAAAAAAA
6722	TGCAGGATACAAACCAACCATTGCTGTTCTCATTCACTCTTACTC	13	CC	CC	CC	CC	CC	CC	GG	CC	CC	CC	CC	CC	CC	NN	NN	NN	CCCCCCCCCCCC	CCCCCCCCCCCC	CCCCCCCCCCCCCCCCCCCCCCCC	CCCCCCCCCCCCCCCCCCCCCCCCGGNNNNNN	CCCCCCCCCCCCCCCCCC
12772	TGCAGGAACTTGAATTCATCTACTGTCCCGGACATGCAGATGTTT	13	AA	AA	AA	AA	AA	AA	AT	AA	AA	AA	AA	AA	AA	NN	NN	NN	AAAAAAAAAAAA	AAAAAAAAAAAA	AAAAAAAAAAAAAAAAAAAAAAAA	AAAAAAAAAAAAAAAAAAAAAAAAATNNNNNN	AAAAAAAAAAAAAAAAAA
33834	TGCAGGTAAACTGTGAGACGGCAACTTAGAATGTCTCCCATGATA	13	TT	TT	TT	TT	TT	TT	CT	TT	TT	TT	TT	TT	TT	NN	NN	NN	TTTTTTTTTTTT	TTTTTTTTTTTT	TTTTTTTTTTTTTTTTTTTTTTTT	TTTTTTTTTTTTTTTTTTTTTTTTCTNNNNNN	TTTTTTTTTTTTTTTTTT
2082	TGCAGGAACACCAAGTGCACAGTTGGAAATGATATATAGACATTA	13	GG	GG	GG	NN	GG	GG	AA	GG	NN	NN	GG	GG	GG	GG	GG	GG	NNGGGGGGGGGG	GGGGGGGGNNNN	GGGGGGNNGGGGGGNNGGGGGGNN	GGGGGGNNGGGGGGNNGGGGGGNNAAGGGGGG	GGGGGGGGGGGGGGGGGG
64584	TGCAGGTTGAAGGACTTCTAAGTTGTGGATAAGGGAATTTTCTAG	13	TT	TT	TT	TT	TT	TT	AT	TT	TT	TT	TT	TT	TT	NN	NN	NN	TTTTTTTTTTTT	TTTTTTTTTTTT	TTTTTTTTTTTTTTTTTTTTTTTT	TTTTTTTTTTTTTTTTTTTTTTTTATNNNNNN	TTTTTTTTTTTTTTTTTT
44759	TGCAGGTCTACCACCCTCTGGCCTTTCTGTTTGTCTGCAAGTCTG	13	TT	TT	TT	TT	TT	TT	GG	TT	TT	TT	TT	TT	TT	NN	NN	NN	TTTTTTTTTTTT	TTTTTTTTTTTT	TTTTTTTTTTTTTTTTTTTTTTTT	TTTTTTTTTTTTTTTTTTTTTTTTGGNNNNNN	TTTTTTTTTTTTTTTTTT
32237	TGCAGGCAAATACAATGATTGTTAACTGTATTTATTAATGGCATA	13	TT	TT	TT	TT	TT	TT	CC	TT	TT	TT	TT	TT	TT	NN	NN	NN	TTTTTTTTTTTT	TTTTTTTTTTTT	TTTTTTTTTTTTTTTTTTTTTTTT	TTTTTTTTTTTTTTTTTTTTTTTTCCNNNNNN	TTTTTTTTTTTTTTTTTT
37247	TGCAGGGTATGCAGTAGACGGTGGCCTTGGAGCAACCTATACGTG	13	CC	CC	CC	NN	CC	CC	CT	CC	CC	NN	NN	CC	CC	CC	CC	CC	NNCCCCNNCCCC	CCCCCCCCCCNN	CCCCCCNNCCCCCCCCNNCCCCNN	CCCCCCNNCCCCCCCCNNCCCCNNCTCCCCCC	CCCCCCCCCCCCNNCCCC
56799	TGCAGGCTCTTGGAGGAGACATTCACTGAGGCTTCTTCTCTTGAA	13	CC	CC	CC	CC	CC	CC	AA	CC	NN	CC	CC	CC	CC	NN	CC	NN	CCCCCCCCCCCC	CCCCCCCCNNCC	CCCCCCCCCCCCCCNNCCCCCCCC	CCCCCCCCCCCCCCNNCCCCCCCCAANNCCNN	CCCCCCCCCCCCCCCCCC
14495	TGCAGGCATTAAAGTGTGTTTCTTTCTATTACTTATATTGCGGGA	13	CC	CC	CC	CC	CC	CC	GC	NN	CC	CC	NN	NN	CC	CC	CC	CC	CCCCCCNNNNCC	CCCCCCNNCCCC	CCCCCCCCCCCCNNCCNNNNCCCC	CCCCCCCCCCCCNNCCNNNNCCCCGCCCCCCC	CCCCCCCCCCNNNNNNCC
17384	TGCAGGCCTATTGAGAAGATATAGCAGAAATAATGTCAACCCATT	13	AA	AA	AA	AA	AA	AA	GG	NN	NN	AA	AA	NN	AA	AA	AA	AA	AAAAAAAANNAA	AAAAAANNNNAA	AAAAAAAAAAAANNNNAANNAAAA	AAAAAAAAAAAANNNNAANNAAAAGGAAAAAA	AAAAAAAAAANNAANNAA
22255	TGCAGGGTAGGTGGTCGGAGAGCTCCCTACACTGAACTGTACTGA	13	GG	GG	GG	GG	GG	GG	TT	GG	GG	GG	GG	GG	GG	NN	NN	NN	GGGGGGGGGGGG	GGGGGGGGGGGG	GGGGGGGGGGGGGGGGGGGGGGGG	GGGGGGGGGGGGGGGGGGGGGGGGTTNNNNNN	GGGGGGGGGGGGGGGGGG
10678	TGCAGGTGGCCACCAACAGCTCGGGCCCGGTGGCCAGCTTAAGCA	13	TT	TT	TT	NN	TT	TT	GT	TT	TT	NN	NN	TT	TT	TT	TT	TT	NNTTTTNNTTTT	TTTTTTTTTTNN	TTTTTTNNTTTTTTTTNNTTTTNN	TTTTTTNNTTTTTTTTNNTTTTNNGTTTTTTT	TTTTTTTTTTTTNNTTTT
42442	TGCAGGATCTCCACAATTTTAGCTCTGCCACCGGATGATTAAAAA	13	AA	AA	AA	NN	AA	AA	TT	AA	NN	NN	AA	AA	AA	AA	AA	AA	NNAAAAAAAAAA	AAAAAAAANNNN	AAAAAANNAAAAAANNAAAAAANN	AAAAAANNAAAAAANNAAAAAANNTTAAAAAA	AAAAAAAAAAAAAAAAAA
44517	TGCAGGTTGTAGGGGAATCTACAGGAGATTGCTGTCATTTAGGTG	13	GG	GG	GG	GG	GG	GG	TT	GG	GG	GG	GG	GG	GG	NN	NN	NN	GGGGGGGGGGGG	GGGGGGGGGGGG	GGGGGGGGGGGGGGGGGGGGGGGG	GGGGGGGGGGGGGGGGGGGGGGGGTTNNNNNN	GGGGGGGGGGGGGGGGGG
5145	TGCAGGGAAGTACAACGGAATCTGTGCTGGAGCTCACCCCTTGTT	13	CC	CC	CC	CC	CC	CC	TT	CC	CC	CC	CC	CC	CC	NN	NN	NN	CCCCCCCCCCCC	CCCCCCCCCCCC	CCCCCCCCCCCCCCCCCCCCCCCC	CCCCCCCCCCCCCCCCCCCCCCCCTTNNNNNN	CCCCCCCCCCCCCCCCCC
12517	TGCAGGCAAGAGATACCCGGGTGTTCCTTTCTGCCCTCAGGCCTA	13	CC	CC	CC	CC	CC	CC	TT	CC	CC	CC	CC	CC	CC	NN	NN	NN	CCCCCCCCCCCC	CCCCCCCCCCCC	CCCCCCCCCCCCCCCCCCCCCCCC	CCCCCCCCCCCCCCCCCCCCCCCCTTNNNNNN	CCCCCCCCCCCCCCCCCC
53714	TGCAGGACTGGGTAGCAGAGGAGAGTACAACTGACCCCTGAGCCC	13	AA	AA	AA	NN	AA	AA	AG	AA	NN	NN	AA	AA	AA	AA	AA	AA	NNAAAAAAAAAA	AAAAAAAANNNN	AAAAAANNAAAAAANNAAAAAANN	AAAAAANNAAAAAANNAAAAAANNAGAAAAAA	AAAAAAAAAAAAAAAAAA
19946	TGCAGGACTGTTCAGATTTTGCCCAACAGAGAGAAAACTTGACTC	13	AA	AA	AA	AA	AA	AA	GG	AA	AA	AA	AA	AA	AA	NN	NN	NN	AAAAAAAAAAAA	AAAAAAAAAAAA	AAAAAAAAAAAAAAAAAAAAAAAA	AAAAAAAAAAAAAAAAAAAAAAAAGGNNNNNN	AAAAAAAAAAAAAAAAAA
22646	TGCAGGTTCCATGGGCCATCCCTTCTACGTGAAACTTCTCTTGGG	13	GG	GG	GG	GG	GG	GG	AG	GG	GG	GG	GG	GG	GG	NN	NN	NN	GGGGGGGGGGGG	GGGGGGGGGGGG	GGGGGGGGGGGGGGGGGGGGGGGG	GGGGGGGGGGGGGGGGGGGGGGGGAGNNNNNN	GGGGGGGGGGGGGGGGGG
53457	TGCAGGCTCCTCTCTTAATATTTTGTCTACACTCTACATGGCTGC	13	CC	CC	CC	NN	CC	CC	TT	NN	CC	NN	CC	CC	CC	CC	CC	CC	NNCCCCCCCCCC	CCCCCCNNCCNN	CCCCCCNNCCCCNNCCCCCCCCNN	CCCCCCNNCCCCNNCCCCCCCCNNTTCCCCCC	CCCCCCCCCCNNCCCCCC
36683	TGCAGGACCTCAGGGAGAGAGAGGAAACCCAGGATTTGCTGGTGC	13	GG	GG	GG	GG	GG	GG	TT	GG	NN	GG	GG	GG	GG	NN	NN	GG	GGGGGGGGGGGG	GGGGGGGGNNGG	GGGGGGGGGGGGGGNNGGGGGGGG	GGGGGGGGGGGGGGNNGGGGGGGGTTNNNNGG	GGGGGGGGGGGGGGGGGG
55271	TGCAGGTCTTCCAGTGAATCAACATCACCTGACAATCTGCAGCCC	13	GG	GG	GG	GG	GG	GG	AA	GG	GG	GG	GG	GG	GG	NN	NN	NN	GGGGGGGGGGGG	GGGGGGGGGGGG	GGGGGGGGGGGGGGGGGGGGGGGG	GGGGGGGGGGGGGGGGGGGGGGGGAANNNNNN	GGGGGGGGGGGGGGGGGG
37724	TGCAGGCACTTAAGAGTGGTAAACTCTCAAATCTGAGAAATGTAC	13	GG	GG	NN	GG	GG	GG	GT	NN	NN	GG	GG	GG	GG	GG	GG	GG	GGGGGGGGGGGG	GGGGNNNNNNGG	GGGGNNGGGGGGNNNNGGGGGGGG	GGGGNNGGGGGGNNNNGGGGGGGGGTGGGGGG	GGGGNNGGGGNNGGGGGG
54878	TGCAGGCCATAGAAGCTGTCAGCTGTAAACTGTTGTTATTCTTGT	13	AA	AA	AA	NN	AA	NN	GG	AA	NN	AA	AA	AA	AA	AA	AA	AA	NNAANNAAAAAA	AAAAAAAANNAA	AAAAAANNAANNAANNAAAAAAAA	AAAAAANNAANNAANNAAAAAAAAGGAAAAAA	AAAAAAAANNAAAAAAAA
26248	TGCAGGGGGTAGACCACTTCTGTCTTATTAATGAAACATCCATGC	13	TT	TT	TT	TT	TT	TT	CT	TT	TT	TT	TT	TT	TT	NN	NN	NN	TTTTTTTTTTTT	TTTTTTTTTTTT	TTTTTTTTTTTTTTTTTTTTTTTT	TTTTTTTTTTTTTTTTTTTTTTTTCTNNNNNN	TTTTTTTTTTTTTTTTTT
9045	TGCAGGTATGAGCTTCAGCATCGCGTCTAGCTCGAATATATCAGG	13	CC	CC	CC	CC	CC	CC	TT	CC	CC	CC	CC	CC	CC	NN	NN	NN	CCCCCCCCCCCC	CCCCCCCCCCCC	CCCCCCCCCCCCCCCCCCCCCCCC	CCCCCCCCCCCCCCCCCCCCCCCCTTNNNNNN	CCCCCCCCCCCCCCCCCC
29242	TGCAGGACACAGCAGCAAAACAAATGTATAATGAATTGTTTGCCT	13	GG	GG	GG	NN	GG	GG	GT	GG	NN	GG	GG	NN	GG	GG	GG	GG	NNGGGGGGNNGG	GGGGGGGGNNGG	GGGGGGNNGGGGGGNNGGNNGGGG	GGGGGGNNGGGGGGNNGGNNGGGGGTGGGGGG	GGGGGGGGGGGGGGNNGG
56561	TGCAGGTTTGAGATTGCCAAGTACGGTTACCACTCATACCACAAC	13	TT	TT	TT	TT	TT	TT	CC	TT	TT	TT	TT	TT	TT	NN	NN	NN	TTTTTTTTTTTT	TTTTTTTTTTTT	TTTTTTTTTTTTTTTTTTTTTTTT	TTTTTTTTTTTTTTTTTTTTTTTTCCNNNNNN	TTTTTTTTTTTTTTTTTT
37389	TGCAGGATGGACTCATGCCATCGAAAAAATAATATTCGCAAAGTT	13	AA	AA	AA	AA	AA	AA	GG	AA	AA	AA	AA	AA	AA	NN	NN	NN	AAAAAAAAAAAA	AAAAAAAAAAAA	AAAAAAAAAAAAAAAAAAAAAAAA	AAAAAAAAAAAAAAAAAAAAAAAAGGNNNNNN	AAAAAAAAAAAAAAAAAA
6940	TGCAGGATATATAACTCAAATATACCGGGTTGGAATCCCATGCTG	13	AA	AA	AA	AA	AA	AA	CC	AA	AA	AA	AA	AA	AA	NN	NN	NN	AAAAAAAAAAAA	AAAAAAAAAAAA	AAAAAAAAAAAAAAAAAAAAAAAA	AAAAAAAAAAAAAAAAAAAAAAAACCNNNNNN	AAAAAAAAAAAAAAAAAA
8361	TGCAGGAATTCGATGGAATGTCGAAATTTCGATTAAGTATCTGGC	13	AA	AA	AA	AA	AA	AA	TT	NN	AA	NN	AA	NN	AA	AA	AA	AA	AAAAAAAANNAA	AAAAAANNAANN	AAAAAAAAAAAANNAAAANNAANN	AAAAAAAAAAAANNAAAANNAANNTTAAAAAA	AAAAAAAAAANNAANNAA
17510	TGCAGGCTAGAAACCACACTATAATCTCTGTCCTGAGGGAGAATC	13	GG	GG	GG	GG	GG	GG	TT	GG	GG	GG	GG	GG	GG	NN	NN	NN	GGGGGGGGGGGG	GGGGGGGGGGGG	GGGGGGGGGGGGGGGGGGGGGGGG	GGGGGGGGGGGGGGGGGGGGGGGGTTNNNNNN	GGGGGGGGGGGGGGGGGG
2601	TGCAGGTAGAGAGCCTGTGACTAGCGGTGAATGCTTTTATGTGAA	13	GG	GG	GG	GG	GG	GG	AA	GG	GG	GG	GG	GG	GG	NN	NN	NN	GGGGGGGGGGGG	GGGGGGGGGGGG	GGGGGGGGGGGGGGGGGGGGGGGG	GGGGGGGGGGGGGGGGGGGGGGGGAANNNNNN	GGGGGGGGGGGGGGGGGG
58767	TGCAGGACAAGTCAAGCACAGATTCATGTATTTATACAGGGTTAT	13	GG	GG	GG	GG	GG	GG	TT	NN	NN	NN	GG	GG	GG	GG	GG	GG	GGGGGGGGGGGG	GGGGGGNNNNNN	GGGGGGGGGGGGNNNNGGGGGGNN	GGGGGGGGGGGGNNNNGGGGGGNNTTGGGGGG	GGGGGGGGGGNNGGGGGG
46621	TGCAGGTCATTGGGCAGAAATGGAGCTCTGTCGTGTAAAGATGCT	13	GG	GG	GG	GG	GG	GG	AG	GG	GG	GG	GG	GG	GG	NN	NN	NN	GGGGGGGGGGGG	GGGGGGGGGGGG	GGGGGGGGGGGGGGGGGGGGGGGG	GGGGGGGGGGGGGGGGGGGGGGGGAGNNNNNN	GGGGGGGGGGGGGGGGGG
34961	TGCAGGTCTGGGACGAGTACGGACATTTGCAGACGATATTCTTAT	13	AA	AA	AA	AA	AA	AA	GG	AA	AA	AA	AA	AA	AA	NN	NN	NN	AAAAAAAAAAAA	AAAAAAAAAAAA	AAAAAAAAAAAAAAAAAAAAAAAA	AAAAAAAAAAAAAAAAAAAAAAAAGGNNNNNN	AAAAAAAAAAAAAAAAAA
20451	TGCAGGTGATGTTGTCAGATTATGAAAATAAATTAAAACATGTTA	13	GG	GG	GG	GG	GG	GG	GT	GG	GG	GG	GG	GG	GG	NN	NN	NN	GGGGGGGGGGGG	GGGGGGGGGGGG	GGGGGGGGGGGGGGGGGGGGGGGG	GGGGGGGGGGGGGGGGGGGGGGGGGTNNNNNN	GGGGGGGGGGGGGGGGGG
8021	TGCAGGATTACCTTGGAGAAGGTGTCATGACGTGTTACATCCGAG	13	CC	CC	CC	CC	CC	CC	CT	CC	CC	CC	CC	CC	CC	NN	NN	NN	CCCCCCCCCCCC	CCCCCCCCCCCC	CCCCCCCCCCCCCCCCCCCCCCCC	CCCCCCCCCCCCCCCCCCCCCCCCCTNNNNNN	CCCCCCCCCCCCCCCCCC
49976	TGCAGGGCTGCCACTCCTGTGACTGCCTGCAGGGCTGCCACTTCT	13	AA	AA	AA	NN	AA	AA	CC	AA	AA	NN	AA	AA	AA	AA	AA	NN	NNAAAAAAAAAA	AAAAAAAAAANN	AAAAAANNAAAAAAAAAAAAAANN	AAAAAANNAAAAAAAAAAAAAANNCCAAAANN	AAAAAAAAAAAAAAAAAA
62215	TGCAGGGAAGGAGACTGCATTGCAGGTTTTTCCGTGGAAGAGAAG	13	GG	GG	GG	GG	GG	GG	AG	GG	GG	GG	GG	GG	GG	NN	NN	NN	GGGGGGGGGGGG	GGGGGGGGGGGG	GGGGGGGGGGGGGGGGGGGGGGGG	GGGGGGGGGGGGGGGGGGGGGGGGAGNNNNNN	GGGGGGGGGGGGGGGGGG
21797	TGCAGGTTTCTCTTCTCCCTCTTCGCTTTCTGAATAGGCTCCCAG	13	AA	AA	AA	AA	AA	AA	GG	AA	AA	AA	AA	AA	AA	NN	NN	NN	AAAAAAAAAAAA	AAAAAAAAAAAA	AAAAAAAAAAAAAAAAAAAAAAAA	AAAAAAAAAAAAAAAAAAAAAAAAGGNNNNNN	AAAAAAAAAAAAAAAAAA
53779	TGCAGGGAAATATTCAATGGAGGCGAGCAAGAGTTACAAATGGGA	13	TT	TT	TT	TT	TT	TT	CC	TT	TT	TT	TT	TT	TT	NN	NN	NN	TTTTTTTTTTTT	TTTTTTTTTTTT	TTTTTTTTTTTTTTTTTTTTTTTT	TTTTTTTTTTTTTTTTTTTTTTTTCCNNNNNN	TTTTTTTTTTTTTTTTTT
5519	TGCAGGAGGAGGACATTATAACCTTTAAGCCATTCCACACCATAT	13	CC	CC	CC	CC	CC	CC	AC	CC	CC	CC	CC	CC	CC	NN	NN	NN	CCCCCCCCCCCC	CCCCCCCCCCCC	CCCCCCCCCCCCCCCCCCCCCCCC	CCCCCCCCCCCCCCCCCCCCCCCCACNNNNNN	CCCCCCCCCCCCCCCCCC
30404	TGCAGGACTGGGAGTTGGTGGTTGACCTAAAGGGCTGTGCAAACA	13	GG	GG	GG	GG	GG	NN	GT	GG	NN	GG	GG	NN	GG	GG	GG	GG	GGGGNNGGNNGG	GGGGGGGGNNGG	GGGGGGGGGGNNGGNNGGNNGGGG	GGGGGGGGGGNNGGNNGGNNGGGGGTGGGGGG	GGGGGGGGNNGGGGNNGG
43603	TGCAGGCCGCTTATGCTGACGACACATTGTTAATAGTGACCAGAT	13	GG	GG	GG	GG	GG	GG	AA	NN	NN	GG	GG	NN	GG	GG	GG	GG	GGGGGGGGNNGG	GGGGGGNNNNGG	GGGGGGGGGGGGNNNNGGNNGGGG	GGGGGGGGGGGGNNNNGGNNGGGGAAGGGGGG	GGGGGGGGGGNNGGNNGG
27596	TGCAGGAATTAATATTCAGCACCACTTCCTCTGAGTATCTTTCTT	13	TT	TT	TT	TT	TT	TT	CC	TT	TT	TT	TT	TT	TT	NN	NN	NN	TTTTTTTTTTTT	TTTTTTTTTTTT	TTTTTTTTTTTTTTTTTTTTTTTT	TTTTTTTTTTTTTTTTTTTTTTTTCCNNNNNN	TTTTTTTTTTTTTTTTTT
13858	TGCAGGTGTTACGTCCCATTTGTAATGTTGTCTACCTTTTGCTCA	13	CC	CC	CC	CC	CC	CC	CT	NN	CC	CC	CC	CC	CC	NN	CC	NN	CCCCCCCCCCCC	CCCCCCNNCCCC	CCCCCCCCCCCCNNCCCCCCCCCC	CCCCCCCCCCCCNNCCCCCCCCCCCTNNCCNN	CCCCCCCCCCNNCCCCCC
32418	TGCAGGTAGCAGGATGTCATGTGTTGTGTCGTGTTTACAGTAACC	13	CC	CC	CC	CC	CC	CC	AC	CC	CC	CC	CC	CC	CC	NN	NN	NN	CCCCCCCCCCCC	CCCCCCCCCCCC	CCCCCCCCCCCCCCCCCCCCCCCC	CCCCCCCCCCCCCCCCCCCCCCCCACNNNNNN	CCCCCCCCCCCCCCCCCC
2703	TGCAGGAAATAGTTCAGGTTGGACAGAGAAAGCGATGGCAGAGTA	13	AA	AA	AA	AA	AA	AA	GG	AA	AA	AA	AA	AA	AA	NN	NN	NN	AAAAAAAAAAAA	AAAAAAAAAAAA	AAAAAAAAAAAAAAAAAAAAAAAA	AAAAAAAAAAAAAAAAAAAAAAAAGGNNNNNN	AAAAAAAAAAAAAAAAAA
56386	TGCAGGTTGAGCCACTTTAGGTTTTTCCAGCTTACAGACTGAGCA	13	TT	TT	TT	TT	TT	TT	GG	NN	TT	TT	TT	TT	TT	NN	TT	NN	TTTTTTTTTTTT	TTTTTTNNTTTT	TTTTTTTTTTTTNNTTTTTTTTTT	TTTTTTTTTTTTNNTTTTTTTTTTGGNNTTNN	TTTTTTTTTTNNTTTTTT
58981	TGCAGGAGAACATTTACCGCGTATTGCTACTTTTCTGTTGCAATA	13	CC	CC	CC	NN	CC	CC	TT	CC	NN	NN	CC	CC	CC	CC	CC	CC	NNCCCCCCCCCC	CCCCCCCCNNNN	CCCCCCNNCCCCCCNNCCCCCCNN	CCCCCCNNCCCCCCNNCCCCCCNNTTCCCCCC	CCCCCCCCCCCCCCCCCC
20701	TGCAGGATTACTTTTCTAACCAGTATCCCTGCCAGATTATATTTT	13	AA	AA	AA	AA	AA	AA	GG	NN	NN	NN	AA	AA	AA	AA	AA	AA	AAAAAAAAAAAA	AAAAAANNNNNN	AAAAAAAAAAAANNNNAAAAAANN	AAAAAAAAAAAANNNNAAAAAANNGGAAAAAA	AAAAAAAAAANNAAAAAA
34960	TGCAGGCCTGTGGTAATGGTTCGATCTTATCGTATAAGAGGCAAC	13	AA	AA	AA	NN	AA	AA	AT	NN	NN	AA	AA	AA	AA	AA	AA	AA	NNAAAAAAAAAA	AAAAAANNNNAA	AAAAAANNAAAANNNNAAAAAAAA	AAAAAANNAAAANNNNAAAAAAAAATAAAAAA	AAAAAAAAAANNAAAAAA
6091	TGCAGGTTGTCTTAAGCTACCACATTTAAGGCGCATGTTTTCCCT	13	CC	CC	CC	CC	CC	CC	AC	CC	CC	CC	CC	CC	CC	NN	NN	NN	CCCCCCCCCCCC	CCCCCCCCCCCC	CCCCCCCCCCCCCCCCCCCCCCCC	CCCCCCCCCCCCCCCCCCCCCCCCACNNNNNN	CCCCCCCCCCCCCCCCCC
19731	TGCAGGATTTTAAACTCAAAAATACTGGGTTCGAATCCAATTTTT	13	AA	AA	AA	AA	AA	AA	TT	NN	NN	NN	AA	AA	AA	AA	AA	AA	AAAAAAAAAAAA	AAAAAANNNNNN	AAAAAAAAAAAANNNNAAAAAANN	AAAAAAAAAAAANNNNAAAAAANNTTAAAAAA	AAAAAAAAAANNAAAAAA
5290	TGCAGGTCAATTCTAAGTGTAGATAATTTTTTAGTGTCTGCACCT	13	TT	TT	TT	TT	TT	TT	CC	TT	TT	TT	TT	TT	TT	NN	NN	NN	TTTTTTTTTTTT	TTTTTTTTTTTT	TTTTTTTTTTTTTTTTTTTTTTTT	TTTTTTTTTTTTTTTTTTTTTTTTCCNNNNNN	TTTTTTTTTTTTTTTTTT
6845	TGCAGGATCAATCTGGCCAGCCCATTAGATCTTGTGACGTTCCCG	13	TT	TT	TT	TT	TT	TT	GG	TT	TT	TT	TT	TT	TT	NN	NN	NN	TTTTTTTTTTTT	TTTTTTTTTTTT	TTTTTTTTTTTTTTTTTTTTTTTT	TTTTTTTTTTTTTTTTTTTTTTTTGGNNNNNN	TTTTTTTTTTTTTTTTTT
14987	TGCAGGAGTTAGGGTTCCTGTTGGGGTTAAGGTTCCTGCTGTGGT	13	GG	GG	GG	GG	GG	GG	GT	NN	NN	GG	GG	NN	GG	GG	GG	GG	GGGGGGGGNNGG	GGGGGGNNNNGG	GGGGGGGGGGGGNNNNGGNNGGGG	GGGGGGGGGGGGNNNNGGNNGGGGGTGGGGGG	GGGGGGGGGGNNGGNNGG
40177	TGCAGGATACTGGAACAATGAATATCTAGACCTAACCTGTGGGAT	13	TT	TT	TT	TT	TT	TT	AA	TT	TT	TT	TT	TT	TT	NN	NN	NN	TTTTTTTTTTTT	TTTTTTTTTTTT	TTTTTTTTTTTTTTTTTTTTTTTT	TTTTTTTTTTTTTTTTTTTTTTTTAANNNNNN	TTTTTTTTTTTTTTTTTT
53989	TGCAGGAGAGCGAAAATTATGGAGGAATAATGTTGTCAGTTCGAG	13	CC	CC	CC	NN	CC	CC	GG	CC	NN	NN	CC	CC	CC	CC	CC	CC	NNCCCCCCCCCC	CCCCCCCCNNNN	CCCCCCNNCCCCCCNNCCCCCCNN	CCCCCCNNCCCCCCNNCCCCCCNNGGCCCCCC	CCCCCCCCCCCCCCCCCC
20029	TGCAGGGGTAGCATGACTAACCCTGGTCTAATCCCAGCCAGCTTA	13	GG	GG	GG	NN	GG	GG	AA	GG	NN	NN	GG	GG	GG	GG	GG	GG	NNGGGGGGGGGG	GGGGGGGGNNNN	GGGGGGNNGGGGGGNNGGGGGGNN	GGGGGGNNGGGGGGNNGGGGGGNNAAGGGGGG	GGGGGGGGGGGGGGGGGG
60214	TGCAGGACAGCAAGGAGGCAATACAATTGCTGTACAAAAGAACCT	13	CC	NN	CC	CC	CC	CC	AA	NN	CC	NN	CC	CC	CC	CC	CC	CC	CCCCCCCCCCCC	CCNNCCNNCCNN	CCNNCCCCCCCCNNCCCCCCCCNN	CCNNCCCCCCCCNNCCCCCCCCNNAACCCCCC	CCNNCCCCCCNNCCCCCC
44917	TGCAGGAAACAAGGATAATGGGAAAAATGGAATGCAAACATACAT	13	GG	GG	GG	GG	GG	GG	TT	GG	GG	GG	GG	GG	GG	NN	NN	NN	GGGGGGGGGGGG	GGGGGGGGGGGG	GGGGGGGGGGGGGGGGGGGGGGGG	GGGGGGGGGGGGGGGGGGGGGGGGTTNNNNNN	GGGGGGGGGGGGGGGGGG
44459	TGCAGGAGTGACAAGTGCGCTATATGCAGATGACCTGGTGTTCTG	13	AA	AA	AA	AA	AA	AA	GG	AA	AA	AA	AA	AA	AA	NN	NN	NN	AAAAAAAAAAAA	AAAAAAAAAAAA	AAAAAAAAAAAAAAAAAAAAAAAA	AAAAAAAAAAAAAAAAAAAAAAAAGGNNNNNN	AAAAAAAAAAAAAAAAAA
37268	TGCAGGGAAACTAGACAATTTTGACTAATATGTTTGAAAAAGTCC	13	CC	CC	CC	CC	CC	CC	AA	CC	NN	CC	CC	CC	NN	NN	CC	CC	CCCCCCCCCCNN	CCCCCCCCNNCC	CCCCCCCCCCCCCCNNCCCCNNCC	CCCCCCCCCCCCCCNNCCCCNNCCAANNCCCC	CCCCCCCCCCCCCCCCNN
7850	TGCAGGCCTAATTTGTGACCCTTTGGAAATTAAGTTCGTTTGTTC	13	GG	GG	GG	GG	GG	GG	AA	GG	NN	NN	GG	NN	GG	GG	GG	GG	GGGGGGGGNNGG	GGGGGGGGNNNN	GGGGGGGGGGGGGGNNGGNNGGNN	GGGGGGGGGGGGGGNNGGNNGGNNAAGGGGGG	GGGGGGGGGGGGGGNNGG
422	TGCAGGTTCATTCACACAATTGCTATCCTCAACTTCTTCGCTAAA	13	TT	TT	TT	TT	TT	TT	AA	TT	TT	TT	TT	TT	TT	NN	NN	NN	TTTTTTTTTTTT	TTTTTTTTTTTT	TTTTTTTTTTTTTTTTTTTTTTTT	TTTTTTTTTTTTTTTTTTTTTTTTAANNNNNN	TTTTTTTTTTTTTTTTTT
48311	TGCAGGAAATTGTGATTAAAATCTTTTGTTCTTTGGTGATCCGGG	13	AA	AA	AA	AA	AA	AA	TT	AA	NN	AA	AA	NN	NN	AA	AA	AA	AAAAAAAANNNN	AAAAAAAANNAA	AAAAAAAAAAAAAANNAANNNNAA	AAAAAAAAAAAAAANNAANNNNAATTAAAAAA	AAAAAAAAAAAAAANNNN
34881	TGCAGGCAGACGGTTTGGAAGCTGAAAACGTTGCCTGGATCTCCT	13	GG	GG	NN	GG	GG	GG	CC	GG	NN	NN	GG	GG	GG	GG	GG	GG	GGGGGGGGGGGG	GGGGNNGGNNNN	GGGGNNGGGGGGGGNNGGGGGGNN	GGGGNNGGGGGGGGNNGGGGGGNNCCGGGGGG	GGGGNNGGGGGGGGGGGG
17785	TGCAGGGAAACAAGCAACAATTTCAAAGGCACATCATTAATTTAC	13	AA	AA	AA	AA	AA	AA	GG	NN	NN	NN	AA	AA	AA	AA	AA	AA	AAAAAAAAAAAA	AAAAAANNNNNN	AAAAAAAAAAAANNNNAAAAAANN	AAAAAAAAAAAANNNNAAAAAANNGGAAAAAA	AAAAAAAAAANNAAAAAA
59590	TGCAGGTGAAATCAGGGAAACCATCACAGGAAAACCAGCAGACAG	13	GG	GG	GG	GG	GG	GG	GC	GG	GG	GG	GG	GG	GG	NN	NN	NN	GGGGGGGGGGGG	GGGGGGGGGGGG	GGGGGGGGGGGGGGGGGGGGGGGG	GGGGGGGGGGGGGGGGGGGGGGGGGCNNNNNN	GGGGGGGGGGGGGGGGGG
38068	TGCAGGAGATTGTGTGGATAAGAGGGTACAGGGAGAGATCACTTT	13	AA	AA	AA	AA	AA	AA	TT	AA	AA	NN	AA	AA	AA	NN	AA	NN	AAAAAAAAAAAA	AAAAAAAAAANN	AAAAAAAAAAAAAAAAAAAAAANN	AAAAAAAAAAAAAAAAAAAAAANNTTNNAANN	AAAAAAAAAAAAAAAAAA
51765	TGCAGGCTTGGCCTTCTTTCTTTCAGCTGCATTTTCATTGTTGTA	13	CC	CC	CC	NN	CC	CC	TT	CC	NN	CC	NN	CC	CC	CC	CC	CC	NNCCCCNNCCCC	CCCCCCCCNNCC	CCCCCCNNCCCCCCNNNNCCCCCC	CCCCCCNNCCCCCCNNNNCCCCCCTTCCCCCC	CCCCCCCCCCCCNNCCCC
37209	TGCAGGGCAGACGGGGTTATTTACCCCTGGCACGTTTGTGCCCCC	13	CC	CC	CC	CC	CC	CC	TT	CC	CC	CC	CC	CC	CC	NN	NN	NN	CCCCCCCCCCCC	CCCCCCCCCCCC	CCCCCCCCCCCCCCCCCCCCCCCC	CCCCCCCCCCCCCCCCCCCCCCCCTTNNNNNN	CCCCCCCCCCCCCCCCCC
24467	TGCAGGATAATTATAGCCTTCGATTTTTATGTTGTCTACTATGTC	13	TT	TT	TT	TT	TT	TT	GT	TT	TT	TT	TT	TT	TT	NN	NN	NN	TTTTTTTTTTTT	TTTTTTTTTTTT	TTTTTTTTTTTTTTTTTTTTTTTT	TTTTTTTTTTTTTTTTTTTTTTTTGTNNNNNN	TTTTTTTTTTTTTTTTTT
63073	TGCAGGGAAGCGTCATCTTCTTCTTCTTCCAATATTTTCAGATGT	13	AA	AA	NN	AA	AA	AA	AG	AA	NN	AA	AA	AA	AA	NN	AA	AA	AAAAAAAAAAAA	AAAANNAANNAA	AAAANNAAAAAAAANNAAAAAAAA	AAAANNAAAAAAAANNAAAAAAAAAGNNAAAA	AAAANNAAAAAAAAAAAA
38697	TGCAGGATAAGTATGTACAAAATCAGAATGTTTAATAGCATTCAA	13	AA	AA	AA	AA	AA	AA	TT	AA	AA	AA	AA	AA	AA	NN	NN	NN	AAAAAAAAAAAA	AAAAAAAAAAAA	AAAAAAAAAAAAAAAAAAAAAAAA	AAAAAAAAAAAAAAAAAAAAAAAATTNNNNNN	AAAAAAAAAAAAAAAAAA
14933	TGCAGGGCTAAGAACGCCCAATTAGTCAATTTTCCATAGCCTGGC	13	AA	AA	AA	NN	AA	AA	AG	AA	NN	AA	AA	NN	AA	AA	AA	AA	NNAAAAAANNAA	AAAAAAAANNAA	AAAAAANNAAAAAANNAANNAAAA	AAAAAANNAAAAAANNAANNAAAAAGAAAAAA	AAAAAAAAAAAAAANNAA
15304	TGCAGGCAGGCCTGTAGCAGATGTTGGTAAACAAACCGGCTCAGC	13	GG	GG	GG	GG	GG	GG	AA	GG	GG	GG	GG	GG	GG	NN	NN	NN	GGGGGGGGGGGG	GGGGGGGGGGGG	GGGGGGGGGGGGGGGGGGGGGGGG	GGGGGGGGGGGGGGGGGGGGGGGGAANNNNNN	GGGGGGGGGGGGGGGGGG
42779	TGCAGGATCCTGTATCTTTTTGTCCATTGACGTTGGGTCTTCTCA	13	CC	CC	CC	CC	CC	CC	TT	CC	CC	CC	NN	NN	NN	CC	CC	CC	CCCCCCNNNNNN	CCCCCCCCCCCC	CCCCCCCCCCCCCCCCNNNNNNCC	CCCCCCCCCCCCCCCCNNNNNNCCTTCCCCCC	CCCCCCCCCCCCNNNNNN
42609	TGCAGGCTTGTACTCCTCAAACTACTACAATTAATAAGTATAGTA	13	AA	AA	NN	NN	AA	AA	AC	AA	AA	NN	AA	AA	AA	AA	AA	AA	NNAAAAAAAAAA	AAAANNAAAANN	AAAANNNNAAAAAAAAAAAAAANN	AAAANNNNAAAAAAAAAAAAAANNACAAAAAA	AAAANNAAAAAAAAAAAA
51462	TGCAGGATACAGGTTGTACTAGTAGCAAGCTCTTCTACAAGTTCA	13	TT	TT	TT	TT	TT	TT	CC	TT	TT	TT	TT	TT	TT	NN	NN	NN	TTTTTTTTTTTT	TTTTTTTTTTTT	TTTTTTTTTTTTTTTTTTTTTTTT	TTTTTTTTTTTTTTTTTTTTTTTTCCNNNNNN	TTTTTTTTTTTTTTTTTT
54749	TGCAGGCTTAGAACATTGAAGGTAACTTAAACACGGCAAGCTTGG	13	CC	CC	CC	CC	CC	CC	GG	CC	CC	CC	CC	CC	CC	NN	NN	NN	CCCCCCCCCCCC	CCCCCCCCCCCC	CCCCCCCCCCCCCCCCCCCCCCCC	CCCCCCCCCCCCCCCCCCCCCCCCGGNNNNNN	CCCCCCCCCCCCCCCCCC
30522	TGCAGGTGGATGAACACTGGACTCACTTGAGCATCAGCTGGCTCC	13	TT	TT	TT	TT	TT	TT	CC	TT	TT	TT	TT	TT	TT	NN	NN	NN	TTTTTTTTTTTT	TTTTTTTTTTTT	TTTTTTTTTTTTTTTTTTTTTTTT	TTTTTTTTTTTTTTTTTTTTTTTTCCNNNNNN	TTTTTTTTTTTTTTTTTT
44565	TGCAGGCGCATCAATCCCCATCAATAGACAGAGTACACGAACTGG	13	AA	AA	AA	AA	AA	AA	TT	AA	AA	AA	AA	AA	AA	NN	NN	NN	AAAAAAAAAAAA	AAAAAAAAAAAA	AAAAAAAAAAAAAAAAAAAAAAAA	AAAAAAAAAAAAAAAAAAAAAAAATTNNNNNN	AAAAAAAAAAAAAAAAAA
23315	TGCAGGCTGAACTCAAAGAGACTAGGACCGGGGCAAACAGTATCT	13	GG	GG	GG	GG	GG	GG	AA	GG	GG	GG	GG	GG	GG	NN	NN	NN	GGGGGGGGGGGG	GGGGGGGGGGGG	GGGGGGGGGGGGGGGGGGGGGGGG	GGGGGGGGGGGGGGGGGGGGGGGGAANNNNNN	GGGGGGGGGGGGGGGGGG
39502	TGCAGGCCTCCACAATTTGGCATCTAGGGTTATTTCACCCAGTTA	13	CC	CC	NN	NN	CC	CC	CT	CC	NN	CC	CC	CC	CC	CC	CC	CC	NNCCCCCCCCCC	CCCCNNCCNNCC	CCCCNNNNCCCCCCNNCCCCCCCC	CCCCNNNNCCCCCCNNCCCCCCCCCTCCCCCC	CCCCNNCCCCCCCCCCCC
39329	TGCAGGCCAGTCACTGTGCTACTGCACCTGCCAGACATATAGCAT	13	TT	TT	TT	NN	TT	TT	CT	NN	TT	NN	TT	TT	TT	TT	TT	TT	NNTTTTTTTTTT	TTTTTTNNTTNN	TTTTTTNNTTTTNNTTTTTTTTNN	TTTTTTNNTTTTNNTTTTTTTTNNCTTTTTTT	TTTTTTTTTTNNTTTTTT
7323	TGCAGGCGTGACGGCAATTTGTTCAAATTCCCCTCAAGGTGGAGA	13	AA	AA	AA	AA	AA	AA	GG	AA	AA	AA	AA	AA	AA	NN	NN	NN	AAAAAAAAAAAA	AAAAAAAAAAAA	AAAAAAAAAAAAAAAAAAAAAAAA	AAAAAAAAAAAAAAAAAAAAAAAAGGNNNNNN	AAAAAAAAAAAAAAAAAA
24731	TGCAGGTAATGAACAGAGAAACAGCTTTTAGTGAGCAACAACTGT	13	GG	GG	GG	GG	GG	GG	TT	NN	GG	GG	NN	NN	GG	GG	GG	GG	GGGGGGNNNNGG	GGGGGGNNGGGG	GGGGGGGGGGGGNNGGNNNNGGGG	GGGGGGGGGGGGNNGGNNNNGGGGTTGGGGGG	GGGGGGGGGGNNNNNNGG
23207	TGCAGGGTATGCCTAGGGCGTGACCTTCGCGATTCAAGGCCAATC	13	GG	GG	GG	NN	GG	GG	GC	NN	NN	GG	GG	GG	GG	GG	GG	GG	NNGGGGGGGGGG	GGGGGGNNNNGG	GGGGGGNNGGGGNNNNGGGGGGGG	GGGGGGNNGGGGNNNNGGGGGGGGGCGGGGGG	GGGGGGGGGGNNGGGGGG
43421	TGCAGGCCCGCCTTCTCCAGATCTTCGACTGCAGCTCTGCCCCGG	13	CC	CC	CC	CC	CC	CC	TT	NN	CC	NN	CC	NN	CC	CC	CC	CC	CCCCCCCCNNCC	CCCCCCNNCCNN	CCCCCCCCCCCCNNCCCCNNCCNN	CCCCCCCCCCCCNNCCCCNNCCNNTTCCCCCC	CCCCCCCCCCNNCCNNCC
6016	TGCAGGAGGCATTTGACGTAGAGCCCTGAGCACTGGAAGCTATCG	13	TT	TT	TT	TT	TT	TT	CC	TT	TT	TT	TT	TT	TT	NN	NN	NN	TTTTTTTTTTTT	TTTTTTTTTTTT	TTTTTTTTTTTTTTTTTTTTTTTT	TTTTTTTTTTTTTTTTTTTTTTTTCCNNNNNN	TTTTTTTTTTTTTTTTTT
38912	TGCAGGATTACGTTAGATATGTTGTCTTGATGTGTAACGTGTCTA	13	GG	GG	GG	GG	GG	GG	AA	GG	GG	GG	GG	GG	GG	NN	NN	NN	GGGGGGGGGGGG	GGGGGGGGGGGG	GGGGGGGGGGGGGGGGGGGGGGGG	GGGGGGGGGGGGGGGGGGGGGGGGAANNNNNN	GGGGGGGGGGGGGGGGGG
47672	TGCAGGGCAAAGCAAATTCATGATGAGGTTCATGCCCGGCAAACA	13	GG	GG	GG	GG	GG	GG	AA	GG	GG	GG	GG	GG	GG	NN	NN	NN	GGGGGGGGGGGG	GGGGGGGGGGGG	GGGGGGGGGGGGGGGGGGGGGGGG	GGGGGGGGGGGGGGGGGGGGGGGGAANNNNNN	GGGGGGGGGGGGGGGGGG
338	TGCAGGTAACTGGACTGATCAGCACCTACATTTTACGACATTTGC	13	GG	GG	GG	GG	GG	GG	GT	GG	GG	GG	GG	GG	GG	NN	NN	NN	GGGGGGGGGGGG	GGGGGGGGGGGG	GGGGGGGGGGGGGGGGGGGGGGGG	GGGGGGGGGGGGGGGGGGGGGGGGGTNNNNNN	GGGGGGGGGGGGGGGGGG
35705	TGCAGGTATCTGCGTTTCTCAAGCGTAGCAGGGAAATACTGCCCT	13	GG	GG	GG	GG	GG	GG	GC	GG	GG	GG	GG	GG	GG	NN	NN	NN	GGGGGGGGGGGG	GGGGGGGGGGGG	GGGGGGGGGGGGGGGGGGGGGGGG	GGGGGGGGGGGGGGGGGGGGGGGGGCNNNNNN	GGGGGGGGGGGGGGGGGG
59341	TGCAGGAGTTACCTTCATTTGAATGGTTGCGCGGGGCAAAAACCT	13	CC	CC	CC	CC	CC	CC	TT	CC	CC	CC	CC	CC	CC	NN	NN	NN	CCCCCCCCCCCC	CCCCCCCCCCCC	CCCCCCCCCCCCCCCCCCCCCCCC	CCCCCCCCCCCCCCCCCCCCCCCCTTNNNNNN	CCCCCCCCCCCCCCCCCC
15165	TGCAGGTTTCGGTAACGTCTGTAAACTACTAGAGGTTTTTCACTG	13	CC	CC	CC	CC	CC	CC	TT	CC	CC	CC	CC	CC	CC	NN	NN	NN	CCCCCCCCCCCC	CCCCCCCCCCCC	CCCCCCCCCCCCCCCCCCCCCCCC	CCCCCCCCCCCCCCCCCCCCCCCCTTNNNNNN	CCCCCCCCCCCCCCCCCC
28860	TGCAGGTGTTGAGAGTGAACAAGAAAATAGCATTAAATGAACATG	13	TT	TT	TT	TT	TT	TT	CC	TT	TT	TT	TT	TT	TT	NN	NN	NN	TTTTTTTTTTTT	TTTTTTTTTTTT	TTTTTTTTTTTTTTTTTTTTTTTT	TTTTTTTTTTTTTTTTTTTTTTTTCCNNNNNN	TTTTTTTTTTTTTTTTTT
62427	TGCAGGATGTGCTCTGGAGTCTGCTTTGGTGCTCCACATCTATCC	13	GG	GG	GG	GG	GG	GG	AG	GG	GG	GG	GG	GG	GG	NN	NN	NN	GGGGGGGGGGGG	GGGGGGGGGGGG	GGGGGGGGGGGGGGGGGGGGGGGG	GGGGGGGGGGGGGGGGGGGGGGGGAGNNNNNN	GGGGGGGGGGGGGGGGGG
30914	TGCAGGACACGTTAACCAATTGGTTTGCTCAGCAGACGTACATTG	13	AA	AA	AA	AA	AA	AA	CC	AA	AA	AA	AA	AA	AA	NN	NN	NN	AAAAAAAAAAAA	AAAAAAAAAAAA	AAAAAAAAAAAAAAAAAAAAAAAA	AAAAAAAAAAAAAAAAAAAAAAAACCNNNNNN	AAAAAAAAAAAAAAAAAA
46555	TGCAGGCTTTAGGTCACCATGTATGGTATCCACTCATGCCACAAC	13	AA	AA	AA	AA	AA	AA	CC	NN	NN	AA	NN	AA	AA	AA	AA	AA	AAAAAANNAAAA	AAAAAANNNNAA	AAAAAAAAAAAANNNNNNAAAAAA	AAAAAAAAAAAANNNNNNAAAAAACCAAAAAA	AAAAAAAAAANNNNAAAA
34467	TGCAGGCTTCCTGGCTTCTGAGGATCTCCGGAGCCTTCCATAAAC	13	CC	CC	CC	CC	CC	CC	TT	CC	CC	CC	CC	CC	CC	NN	NN	NN	CCCCCCCCCCCC	CCCCCCCCCCCC	CCCCCCCCCCCCCCCCCCCCCCCC	CCCCCCCCCCCCCCCCCCCCCCCCTTNNNNNN	CCCCCCCCCCCCCCCCCC
6277	TGCAGGAAATGGTCAGTACATCACTCTGTCGGGGATCCCGCAACA	13	GG	GG	GG	GG	GG	GG	AA	NN	NN	NN	GG	GG	GG	GG	GG	GG	GGGGGGGGGGGG	GGGGGGNNNNNN	GGGGGGGGGGGGNNNNGGGGGGNN	GGGGGGGGGGGGNNNNGGGGGGNNAAGGGGGG	GGGGGGGGGGNNGGGGGG
65222	TGCAGGTACGTTGCAAACTAATTTCTGTTGTGAATTCTTGTTCGA	13	GG	GG	GG	GG	GG	GG	AA	GG	GG	GG	GG	GG	GG	NN	NN	NN	GGGGGGGGGGGG	GGGGGGGGGGGG	GGGGGGGGGGGGGGGGGGGGGGGG	GGGGGGGGGGGGGGGGGGGGGGGGAANNNNNN	GGGGGGGGGGGGGGGGGG
17568	TGCAGGTGTGACGTGGTCTTACGTAGACAGTAGTCTGTTCAACTC	13	GG	GG	GG	GG	GG	GG	AA	GG	GG	GG	GG	GG	GG	NN	NN	NN	GGGGGGGGGGGG	GGGGGGGGGGGG	GGGGGGGGGGGGGGGGGGGGGGGG	GGGGGGGGGGGGGGGGGGGGGGGGAANNNNNN	GGGGGGGGGGGGGGGGGG
38880	TGCAGGTGTATCCCAGACCTTCAGAGTGCGGAACAATGCTGCCAG	13	GG	GG	GG	GG	GG	GG	AA	GG	GG	GG	GG	GG	GG	NN	NN	NN	GGGGGGGGGGGG	GGGGGGGGGGGG	GGGGGGGGGGGGGGGGGGGGGGGG	GGGGGGGGGGGGGGGGGGGGGGGGAANNNNNN	GGGGGGGGGGGGGGGGGG
58796	TGCAGGAAGGTCGCTAACAAAACTGCAGAATGCAGAATGCAGCAG	13	AA	AA	AA	AA	AA	AA	TT	AA	AA	AA	AA	AA	AA	NN	NN	NN	AAAAAAAAAAAA	AAAAAAAAAAAA	AAAAAAAAAAAAAAAAAAAAAAAA	AAAAAAAAAAAAAAAAAAAAAAAATTNNNNNN	AAAAAAAAAAAAAAAAAA
45318	TGCAGGTAACACCATTAAAACGTGTCATGACATGGGGCTTACAGT	13	AA	AA	AA	AA	AA	AA	CC	AA	AA	AA	AA	AA	AA	NN	NN	NN	AAAAAAAAAAAA	AAAAAAAAAAAA	AAAAAAAAAAAAAAAAAAAAAAAA	AAAAAAAAAAAAAAAAAAAAAAAACCNNNNNN	AAAAAAAAAAAAAAAAAA
9508	TGCAGGATGGAGTTCCTCTGCTTTGGGAGTCTTTGGTTTTGCTAT	13	AA	AA	AA	AA	AA	AA	AG	AA	AA	AA	AA	AA	AA	NN	NN	NN	AAAAAAAAAAAA	AAAAAAAAAAAA	AAAAAAAAAAAAAAAAAAAAAAAA	AAAAAAAAAAAAAAAAAAAAAAAAAGNNNNNN	AAAAAAAAAAAAAAAAAA
32319	TGCAGGATGTTGTATTCTGCCGCGGCAGTATTGGACCCAGTTTCC	13	AA	AA	AA	AA	AA	AA	TT	AA	AA	AA	AA	AA	AA	NN	NN	NN	AAAAAAAAAAAA	AAAAAAAAAAAA	AAAAAAAAAAAAAAAAAAAAAAAA	AAAAAAAAAAAAAAAAAAAAAAAATTNNNNNN	AAAAAAAAAAAAAAAAAA
40487	TGCAGGGCTAAGAATTCCCAAGCTGTGGATGAGGCGATTTTTCCA	13	CC	CC	CC	NN	CC	CC	CT	CC	NN	CC	CC	NN	CC	CC	CC	CC	NNCCCCCCNNCC	CCCCCCCCNNCC	CCCCCCNNCCCCCCNNCCNNCCCC	CCCCCCNNCCCCCCNNCCNNCCCCCTCCCCCC	CCCCCCCCCCCCCCNNCC
10502	TGCAGGCACAGTGTGAACATGTGGGAATATCAAGTTCATGTTGGT	13	TT	TT	TT	TT	TT	TT	CC	TT	TT	TT	TT	TT	TT	NN	NN	NN	TTTTTTTTTTTT	TTTTTTTTTTTT	TTTTTTTTTTTTTTTTTTTTTTTT	TTTTTTTTTTTTTTTTTTTTTTTTCCNNNNNN	TTTTTTTTTTTTTTTTTT
64043	TGCAGGTTTGAGGATGCCAGGTATGGTGCCAGTCGTGCCAAAACC	13	CC	CC	CC	CC	CC	CC	CT	CC	CC	CC	CC	CC	CC	NN	NN	NN	CCCCCCCCCCCC	CCCCCCCCCCCC	CCCCCCCCCCCCCCCCCCCCCCCC	CCCCCCCCCCCCCCCCCCCCCCCCCTNNNNNN	CCCCCCCCCCCCCCCCCC
13072	TGCAGGAGTAAAAGCCGCATTATATGCAGATGCCCTGGTACTGTG	13	GG	GG	GG	GG	GG	GG	GC	GG	GG	GG	GG	GG	GG	NN	NN	NN	GGGGGGGGGGGG	GGGGGGGGGGGG	GGGGGGGGGGGGGGGGGGGGGGGG	GGGGGGGGGGGGGGGGGGGGGGGGGCNNNNNN	GGGGGGGGGGGGGGGGGG
53704	TGCAGGTTTCTCATCTCCGTCTTCATTTTCTGAATAGCCTCCCAA	13	TT	TT	TT	TT	TT	TT	CC	TT	TT	TT	TT	TT	TT	NN	NN	NN	TTTTTTTTTTTT	TTTTTTTTTTTT	TTTTTTTTTTTTTTTTTTTTTTTT	TTTTTTTTTTTTTTTTTTTTTTTTCCNNNNNN	TTTTTTTTTTTTTTTTTT
47023	TGCAGGTATAACAAACCATTGACCCAGGTATGCATTTCAGCCTTG	13	TT	TT	TT	TT	TT	TT	CC	TT	TT	TT	TT	TT	TT	NN	NN	NN	TTTTTTTTTTTT	TTTTTTTTTTTT	TTTTTTTTTTTTTTTTTTTTTTTT	TTTTTTTTTTTTTTTTTTTTTTTTCCNNNNNN	TTTTTTTTTTTTTTTTTT
44340	TGCAGGCAAGTGAGCTCACCACTGAGGCTCCCAAAATGTGAATTA	13	GG	GG	GG	NN	GG	GG	CC	GG	GG	NN	GG	GG	GG	GG	NN	GG	NNGGGGGGGGGG	GGGGGGGGGGNN	GGGGGGNNGGGGGGGGGGGGGGNN	GGGGGGNNGGGGGGGGGGGGGGNNCCGGNNGG	GGGGGGGGGGGGGGGGGG
38270	TGCAGGATTCTATTGTGTGTGTTAATAGGCACTATCCTCAATGTG	13	AA	AA	AA	AA	AA	AA	AC	AA	AA	AA	AA	AA	AA	NN	NN	NN	AAAAAAAAAAAA	AAAAAAAAAAAA	AAAAAAAAAAAAAAAAAAAAAAAA	AAAAAAAAAAAAAAAAAAAAAAAAACNNNNNN	AAAAAAAAAAAAAAAAAA
34253	TGCAGGGTGGAGGCAGTGACAAAAATGTCACCTTCACCTTGGTGG	13	AA	AA	AA	AA	AA	AA	GG	AA	AA	AA	AA	AA	AA	NN	NN	NN	AAAAAAAAAAAA	AAAAAAAAAAAA	AAAAAAAAAAAAAAAAAAAAAAAA	AAAAAAAAAAAAAAAAAAAAAAAAGGNNNNNN	AAAAAAAAAAAAAAAAAA
11021	TGCAGGATATCTTCTTTACTATCGAGAAGCGTCCCTGCCAGGCGA	13	GG	GG	GG	GG	GG	GG	CC	GG	GG	GG	GG	GG	GG	NN	NN	NN	GGGGGGGGGGGG	GGGGGGGGGGGG	GGGGGGGGGGGGGGGGGGGGGGGG	GGGGGGGGGGGGGGGGGGGGGGGGCCNNNNNN	GGGGGGGGGGGGGGGGGG
56225	TGCAGGCCTATACCCCAGTTGTCCTAAAAAACACACCAGAAATCA	13	CC	CC	CC	CC	CC	CC	TT	CC	CC	CC	CC	CC	CC	NN	NN	NN	CCCCCCCCCCCC	CCCCCCCCCCCC	CCCCCCCCCCCCCCCCCCCCCCCC	CCCCCCCCCCCCCCCCCCCCCCCCTTNNNNNN	CCCCCCCCCCCCCCCCCC
16189	TGCAGGACAGCTCAAGGGCAGGGGTGGAGCACCCGTTTAGCACCC	13	CC	CC	CC	CC	CC	CC	AA	CC	CC	CC	CC	CC	CC	NN	NN	NN	CCCCCCCCCCCC	CCCCCCCCCCCC	CCCCCCCCCCCCCCCCCCCCCCCC	CCCCCCCCCCCCCCCCCCCCCCCCAANNNNNN	CCCCCCCCCCCCCCCCCC
13877	TGCAGGAGACAACAAAAGTCAATACTATTTGTAATTCTAGATATT	13	AA	AA	AA	AA	AA	AA	TT	AA	AA	AA	AA	AA	AA	NN	NN	NN	AAAAAAAAAAAA	AAAAAAAAAAAA	AAAAAAAAAAAAAAAAAAAAAAAA	AAAAAAAAAAAAAAAAAAAAAAAATTNNNNNN	AAAAAAAAAAAAAAAAAA
52597	TGCAGGCAAGCTGCCTGGGGTGGCAGGACTGTACCGCCCCCAACT	13	CC	CC	CC	CC	CC	CC	CT	CC	CC	CC	CC	CC	CC	NN	NN	NN	CCCCCCCCCCCC	CCCCCCCCCCCC	CCCCCCCCCCCCCCCCCCCCCCCC	CCCCCCCCCCCCCCCCCCCCCCCCCTNNNNNN	CCCCCCCCCCCCCCCCCC
11603	TGCAGGAAAACAAGGAAGACAAAGGGAACACACTGGATTCCATGG	13	CC	CC	CC	CC	CC	CC	TT	CC	CC	CC	CC	CC	CC	NN	NN	NN	CCCCCCCCCCCC	CCCCCCCCCCCC	CCCCCCCCCCCCCCCCCCCCCCCC	CCCCCCCCCCCCCCCCCCCCCCCCTTNNNNNN	CCCCCCCCCCCCCCCCCC
24334	TGCAGGCATCCTTTATTTGGAACTAGATATTATTCTTTCAAACCA	13	AA	AA	AA	AA	NN	AA	GG	AA	NN	NN	AA	AA	AA	AA	AA	AA	AANNAAAAAAAA	AAAAAAAANNNN	AAAAAAAANNAAAANNAAAAAANN	AAAAAAAANNAAAANNAAAAAANNGGAAAAAA	AAAAAANNAAAAAAAAAA
35925	TGCAGGTTTTTGCTCTGGTTTTCACAGTACAGGTTTTGCATAAAG	13	CC	CC	CC	CC	CC	CC	AC	CC	CC	CC	CC	CC	CC	NN	NN	NN	CCCCCCCCCCCC	CCCCCCCCCCCC	CCCCCCCCCCCCCCCCCCCCCCCC	CCCCCCCCCCCCCCCCCCCCCCCCACNNNNNN	CCCCCCCCCCCCCCCCCC
30382	TGCAGGGGACAAGCCATTCTAAGATTTTACAGGAAGACACTTTCA	13	GG	GG	GG	NN	GG	GG	AA	GG	GG	NN	GG	NN	GG	GG	GG	GG	NNGGGGGGNNGG	GGGGGGGGGGNN	GGGGGGNNGGGGGGGGGGNNGGNN	GGGGGGNNGGGGGGGGGGNNGGNNAAGGGGGG	GGGGGGGGGGGGGGNNGG
21388	TGCAGGACTAGTTGTGCAATGTTATGTGCACTACCATTCAGAAAT	13	GG	GG	GG	GG	GG	GG	TT	GG	GG	GG	GG	GG	GG	NN	NN	NN	GGGGGGGGGGGG	GGGGGGGGGGGG	GGGGGGGGGGGGGGGGGGGGGGGG	GGGGGGGGGGGGGGGGGGGGGGGGTTNNNNNN	GGGGGGGGGGGGGGGGGG
25028	TGCAGGTCAGTTTTCTAACCTCTAAATGTCACCCGCGACGTGTAC	13	CC	CC	CC	CC	CC	CC	GG	CC	CC	CC	CC	CC	CC	NN	NN	NN	CCCCCCCCCCCC	CCCCCCCCCCCC	CCCCCCCCCCCCCCCCCCCCCCCC	CCCCCCCCCCCCCCCCCCCCCCCCGGNNNNNN	CCCCCCCCCCCCCCCCCC
48890	TGCAGGAGCTTACATGGATTTACTGTCTGGGACATGCAGATATTA	13	GG	GG	GG	GG	GG	GG	AG	GG	GG	GG	GG	GG	GG	NN	NN	NN	GGGGGGGGGGGG	GGGGGGGGGGGG	GGGGGGGGGGGGGGGGGGGGGGGG	GGGGGGGGGGGGGGGGGGGGGGGGAGNNNNNN	GGGGGGGGGGGGGGGGGG
36052	TGCAGGGGAAGCAACCTGTGAAGAGAAACTAACAGCTCCAGTGAT	13	TT	TT	TT	NN	TT	TT	CC	NN	TT	NN	TT	TT	TT	TT	TT	TT	NNTTTTTTTTTT	TTTTTTNNTTNN	TTTTTTNNTTTTNNTTTTTTTTNN	TTTTTTNNTTTTNNTTTTTTTTNNCCTTTTTT	TTTTTTTTTTNNTTTTTT
13824	TGCAGGTTTTTGTTACGCCTAATAACCACTAAGAGTTTCTCACTG	13	AA	AA	AA	AA	AA	AA	AG	AA	AA	AA	AA	AA	AA	NN	NN	NN	AAAAAAAAAAAA	AAAAAAAAAAAA	AAAAAAAAAAAAAAAAAAAAAAAA	AAAAAAAAAAAAAAAAAAAAAAAAAGNNNNNN	AAAAAAAAAAAAAAAAAA
37909	TGCAGGGAGGCATGGTCGATCCTCAGAGCGTTAGCCAGACTGGGT	13	GG	GG	GG	GG	GG	GG	AG	GG	GG	GG	GG	GG	GG	NN	NN	NN	GGGGGGGGGGGG	GGGGGGGGGGGG	GGGGGGGGGGGGGGGGGGGGGGGG	GGGGGGGGGGGGGGGGGGGGGGGGAGNNNNNN	GGGGGGGGGGGGGGGGGG
16822	TGCAGGAGGGGGTGTTTGAGGGGAAACACAGACGAGTTTATAACC	13	TT	TT	TT	TT	TT	TT	CT	TT	TT	TT	TT	TT	TT	NN	NN	NN	TTTTTTTTTTTT	TTTTTTTTTTTT	TTTTTTTTTTTTTTTTTTTTTTTT	TTTTTTTTTTTTTTTTTTTTTTTTCTNNNNNN	TTTTTTTTTTTTTTTTTT
18566	TGCAGGGCAGCAAGTGGTTTGATCTTCTAGTCCGATCTTTACACT	13	GG	GG	GG	NN	GG	GG	GT	GG	NN	NN	GG	GG	GG	GG	GG	GG	NNGGGGGGGGGG	GGGGGGGGNNNN	GGGGGGNNGGGGGGNNGGGGGGNN	GGGGGGNNGGGGGGNNGGGGGGNNGTGGGGGG	GGGGGGGGGGGGGGGGGG
14512	TGCAGGGCAAAACTGTTGCCACGGAGCACACATCTGCAGCCTTTA	13	CC	CC	CC	CC	CC	CC	TT	CC	CC	CC	CC	CC	CC	NN	NN	NN	CCCCCCCCCCCC	CCCCCCCCCCCC	CCCCCCCCCCCCCCCCCCCCCCCC	CCCCCCCCCCCCCCCCCCCCCCCCTTNNNNNN	CCCCCCCCCCCCCCCCCC
42810	TGCAGGATTGTTGCCAGGTAAAAAAGAAATGCAGCTTACTGTCAG	13	CC	CC	CC	NN	CC	CC	TT	CC	CC	CC	CC	NN	NN	CC	CC	CC	NNCCCCCCNNNN	CCCCCCCCCCCC	CCCCCCNNCCCCCCCCCCNNNNCC	CCCCCCNNCCCCCCCCCCNNNNCCTTCCCCCC	CCCCCCCCCCCCCCNNNN
11733	TGCAGGAATTAATATTTGTGACGAACCTTACATAATCTCTCATAC	13	CC	CC	CC	CC	CC	CC	TT	CC	NN	NN	CC	CC	CC	NN	CC	CC	CCCCCCCCCCCC	CCCCCCCCNNNN	CCCCCCCCCCCCCCNNCCCCCCNN	CCCCCCCCCCCCCCNNCCCCCCNNTTNNCCCC	CCCCCCCCCCCCCCCCCC
5946	TGCAGGTTTACCTTGGCGACGGTGTCATGACGTGTTACATGCCCC	13	AA	AA	AA	AA	AA	AA	AG	AA	AA	AA	AA	AA	AA	NN	NN	NN	AAAAAAAAAAAA	AAAAAAAAAAAA	AAAAAAAAAAAAAAAAAAAAAAAA	AAAAAAAAAAAAAAAAAAAAAAAAAGNNNNNN	AAAAAAAAAAAAAAAAAA
53703	TGCAGGGAGATAAGCTTATTTTATGTACGCTGGAGTTGACTTTTT	13	GG	GG	GG	GG	GG	GG	AA	GG	GG	GG	GG	GG	GG	NN	NN	NN	GGGGGGGGGGGG	GGGGGGGGGGGG	GGGGGGGGGGGGGGGGGGGGGGGG	GGGGGGGGGGGGGGGGGGGGGGGGAANNNNNN	GGGGGGGGGGGGGGGGGG
22244	TGCAGGGCGGAGTGGCTCAACTCTCGAAGTCTAACGTCCACCCCT	13	CC	CC	CC	CC	CC	CC	TT	NN	NN	NN	CC	CC	CC	CC	CC	CC	CCCCCCCCCCCC	CCCCCCNNNNNN	CCCCCCCCCCCCNNNNCCCCCCNN	CCCCCCCCCCCCNNNNCCCCCCNNTTCCCCCC	CCCCCCCCCCNNCCCCCC
22419	TGCAGGAGTGAAAGCAGCACTATATGCAGATGCTTTGGTGCACCA	13	GG	GG	GG	NN	GG	GG	AG	GG	NN	NN	GG	GG	GG	GG	GG	GG	NNGGGGGGGGGG	GGGGGGGGNNNN	GGGGGGNNGGGGGGNNGGGGGGNN	GGGGGGNNGGGGGGNNGGGGGGNNAGGGGGGG	GGGGGGGGGGGGGGGGGG
44145	TGCAGGGAGTGTAACGTTTCTGTGTGCCATGCTAACATGCAGGGA	13	AA	AA	AA	AA	AA	AA	CC	AA	AA	AA	AA	AA	AA	NN	NN	NN	AAAAAAAAAAAA	AAAAAAAAAAAA	AAAAAAAAAAAAAAAAAAAAAAAA	AAAAAAAAAAAAAAAAAAAAAAAACCNNNNNN	AAAAAAAAAAAAAAAAAA
60239	TGCAGGTGACTCAAACCTAACAGGATTATTATCTCTAATATTGCT	13	GG	GG	GG	GG	GG	GG	CC	NN	GG	NN	GG	NN	GG	GG	GG	GG	GGGGGGGGNNGG	GGGGGGNNGGNN	GGGGGGGGGGGGNNGGGGNNGGNN	GGGGGGGGGGGGNNGGGGNNGGNNCCGGGGGG	GGGGGGGGGGNNGGNNGG
48373	TGCAGGAAAGACAAATTCTGGACTCTACAGTCATTAACAAGGGTT	13	AA	AA	AA	AA	AA	AA	CC	AA	AA	AA	AA	AA	AA	NN	NN	NN	AAAAAAAAAAAA	AAAAAAAAAAAA	AAAAAAAAAAAAAAAAAAAAAAAA	AAAAAAAAAAAAAAAAAAAAAAAACCNNNNNN	AAAAAAAAAAAAAAAAAA
25912	TGCAGGAAAGAAAGAGGAGTGTTTATCATATAAACGAGTTTATCC	13	CC	CC	CC	CC	CC	CC	GC	CC	CC	CC	CC	CC	CC	NN	NN	NN	CCCCCCCCCCCC	CCCCCCCCCCCC	CCCCCCCCCCCCCCCCCCCCCCCC	CCCCCCCCCCCCCCCCCCCCCCCCGCNNNNNN	CCCCCCCCCCCCCCCCCC
55078	TGCAGGGCAAAAGAGCAAAGTAAATTCATGACAGGATGTTTGTTG	13	GG	GG	GG	GG	GG	GG	AA	GG	NN	NN	GG	GG	GG	NN	GG	GG	GGGGGGGGGGGG	GGGGGGGGNNNN	GGGGGGGGGGGGGGNNGGGGGGNN	GGGGGGGGGGGGGGNNGGGGGGNNAANNGGGG	GGGGGGGGGGGGGGGGGG
33170	TGCAGGGTCTATCCTTTATACCTGTAGGGACCTCACTTGTCTGTC	13	CC	CC	CC	CC	CC	CC	TT	CC	CC	CC	CC	CC	CC	NN	NN	NN	CCCCCCCCCCCC	CCCCCCCCCCCC	CCCCCCCCCCCCCCCCCCCCCCCC	CCCCCCCCCCCCCCCCCCCCCCCCTTNNNNNN	CCCCCCCCCCCCCCCCCC
61845	TGCAGGAACTAATATTCAGCACCATTTCATCTAACATATATGTGT	13	TT	TT	TT	TT	TT	TT	CC	TT	TT	TT	TT	TT	TT	NN	NN	NN	TTTTTTTTTTTT	TTTTTTTTTTTT	TTTTTTTTTTTTTTTTTTTTTTTT	TTTTTTTTTTTTTTTTTTTTTTTTCCNNNNNN	TTTTTTTTTTTTTTTTTT
25739	TGCAGGTTTCAAAATCCCACCGGATATAACTTCCGTCGCCTCCCG	13	AA	AA	AA	AA	AA	AA	GG	AA	AA	AA	AA	AA	AA	NN	NN	NN	AAAAAAAAAAAA	AAAAAAAAAAAA	AAAAAAAAAAAAAAAAAAAAAAAA	AAAAAAAAAAAAAAAAAAAAAAAAGGNNNNNN	AAAAAAAAAAAAAAAAAA
29010	TGCAGGAAATCACATTACACTTTGACATTTGCAGACATCCAGCGG	13	CC	CC	CC	CC	CC	CC	GG	CC	CC	CC	CC	CC	CC	NN	NN	NN	CCCCCCCCCCCC	CCCCCCCCCCCC	CCCCCCCCCCCCCCCCCCCCCCCC	CCCCCCCCCCCCCCCCCCCCCCCCGGNNNNNN	CCCCCCCCCCCCCCCCCC
54073	TGCAGGACAAGCTGTAGACTGGTGTTTCACATGTACAAACAGCAG	13	GG	GG	GG	GG	GG	GG	CC	GG	GG	GG	GG	GG	GG	NN	NN	NN	GGGGGGGGGGGG	GGGGGGGGGGGG	GGGGGGGGGGGGGGGGGGGGGGGG	GGGGGGGGGGGGGGGGGGGGGGGGCCNNNNNN	GGGGGGGGGGGGGGGGGG
53973	TGCAGGCGTGAAAACTGCACTATATGCAGAAAACCTGGTGCTCTG	13	CC	CC	CC	CC	CC	CC	TT	CC	NN	NN	CC	NN	CC	CC	CC	CC	CCCCCCCCNNCC	CCCCCCCCNNNN	CCCCCCCCCCCCCCNNCCNNCCNN	CCCCCCCCCCCCCCNNCCNNCCNNTTCCCCCC	CCCCCCCCCCCCCCNNCC
19954	TGCAGGACATATGCAACTAACTTTAAACTTGTTGAGCCTGTCATG	13	CC	CC	CC	CC	CC	CC	TT	CC	CC	CC	CC	CC	CC	NN	NN	NN	CCCCCCCCCCCC	CCCCCCCCCCCC	CCCCCCCCCCCCCCCCCCCCCCCC	CCCCCCCCCCCCCCCCCCCCCCCCTTNNNNNN	CCCCCCCCCCCCCCCCCC
37230	TGCAGGAGACGATATGATATTGTCTTATATCCTTTTACTGTTTTC	13	CC	CC	NN	CC	CC	NN	CT	NN	CC	CC	CC	CC	CC	CC	CC	CC	CCCCNNCCCCCC	CCCCNNNNCCCC	CCCCNNCCCCNNNNCCCCCCCCCC	CCCCNNCCCCNNNNCCCCCCCCCCCTCCCCCC	CCCCNNCCNNNNCCCCCC
42365	TGCAGGTTTAAATGCCCATTGACTCTAGCATGTCCTGTTTGAAAT	13	TT	TT	TT	TT	TT	TT	AA	TT	TT	TT	TT	TT	TT	NN	NN	NN	TTTTTTTTTTTT	TTTTTTTTTTTT	TTTTTTTTTTTTTTTTTTTTTTTT	TTTTTTTTTTTTTTTTTTTTTTTTAANNNNNN	TTTTTTTTTTTTTTTTTT
35769	TGCAGGGAATATGCAAATAACTTTTTTTTAAATTTCTTTTCTGAA	13	TT	TT	TT	TT	TT	TT	GT	TT	TT	TT	TT	TT	TT	NN	NN	NN	TTTTTTTTTTTT	TTTTTTTTTTTT	TTTTTTTTTTTTTTTTTTTTTTTT	TTTTTTTTTTTTTTTTTTTTTTTTGTNNNNNN	TTTTTTTTTTTTTTTTTT
37212	TGCAGGTGTTATCTGCAATAACTGCCAACACAATGAAACCACATT	13	AA	AA	AA	AA	AA	AA	GG	AA	AA	AA	AA	AA	AA	NN	NN	NN	AAAAAAAAAAAA	AAAAAAAAAAAA	AAAAAAAAAAAAAAAAAAAAAAAA	AAAAAAAAAAAAAAAAAAAAAAAAGGNNNNNN	AAAAAAAAAAAAAAAAAA
46045	TGCAGGACACACCTGAAGGCCACGTCTTCCAGCCGCTGTAGCCGA	13	TT	TT	TT	TT	TT	TT	GT	TT	TT	TT	TT	TT	TT	NN	NN	NN	TTTTTTTTTTTT	TTTTTTTTTTTT	TTTTTTTTTTTTTTTTTTTTTTTT	TTTTTTTTTTTTTTTTTTTTTTTTGTNNNNNN	TTTTTTTTTTTTTTTTTT
23747	TGCAGGGGAAACATTTTGAGCGTCGCAAATGCGGGAACTACAGTA	13	GG	GG	GG	GG	GG	GG	AA	GG	NN	NN	GG	NN	GG	GG	GG	GG	GGGGGGGGNNGG	GGGGGGGGNNNN	GGGGGGGGGGGGGGNNGGNNGGNN	GGGGGGGGGGGGGGNNGGNNGGNNAAGGGGGG	GGGGGGGGGGGGGGNNGG
62889	TGCAGGAGTCAGACCTTTCCTGAGTGGGTTTCGAAACATTGTTGG	13	GG	GG	GG	GG	GG	GG	TT	GG	GG	GG	GG	GG	GG	NN	NN	NN	GGGGGGGGGGGG	GGGGGGGGGGGG	GGGGGGGGGGGGGGGGGGGGGGGG	GGGGGGGGGGGGGGGGGGGGGGGGTTNNNNNN	GGGGGGGGGGGGGGGGGG
30964	TGCAGGGATCTCGAAATAGATCCCCTGAAATTCTCTGTGGATCTG	13	GG	GG	GG	GG	GG	GG	GT	GG	GG	GG	GG	GG	GG	NN	NN	NN	GGGGGGGGGGGG	GGGGGGGGGGGG	GGGGGGGGGGGGGGGGGGGGGGGG	GGGGGGGGGGGGGGGGGGGGGGGGGTNNNNNN	GGGGGGGGGGGGGGGGGG
7337	TGCAGGAGAACAACAAAAGGAACATAAACATCAGTTTTAAACTAT	13	AA	AA	AA	AA	NN	AA	GG	NN	NN	AA	AA	AA	AA	AA	AA	AA	AANNAAAAAAAA	AAAAAANNNNAA	AAAAAAAANNAANNNNAAAAAAAA	AAAAAAAANNAANNNNAAAAAAAAGGAAAAAA	AAAAAANNAANNAAAAAA
558	TGCAGGGAATACTTATTGATTTAGAGAGCTGAGCTATGCAACTAG	13	CC	CC	CC	CC	CC	CC	TT	NN	NN	CC	CC	NN	CC	CC	CC	CC	CCCCCCCCNNCC	CCCCCCNNNNCC	CCCCCCCCCCCCNNNNCCNNCCCC	CCCCCCCCCCCCNNNNCCNNCCCCTTCCCCCC	CCCCCCCCCCNNCCNNCC
51379	TGCAGGTGAATCCTGTCCACATGATTGTTAAGTCAGTTATGCCTA	13	TT	TT	TT	TT	TT	TT	GG	TT	TT	TT	TT	TT	TT	NN	NN	NN	TTTTTTTTTTTT	TTTTTTTTTTTT	TTTTTTTTTTTTTTTTTTTTTTTT	TTTTTTTTTTTTTTTTTTTTTTTTGGNNNNNN	TTTTTTTTTTTTTTTTTT
8934	TGCAGGTGGACACCAGCGAGCAAGGTGAGTTGTGTAGAACGTGGA	13	GG	GG	GG	GG	GG	GG	AA	GG	GG	GG	GG	GG	GG	NN	NN	NN	GGGGGGGGGGGG	GGGGGGGGGGGG	GGGGGGGGGGGGGGGGGGGGGGGG	GGGGGGGGGGGGGGGGGGGGGGGGAANNNNNN	GGGGGGGGGGGGGGGGGG
26685	TGCAGGAGGGCACCAAGGCTACACCGCTCTGGGAGGTTTGAACAC	13	CC	CC	CC	CC	CC	CC	AA	CC	CC	CC	CC	CC	CC	NN	NN	NN	CCCCCCCCCCCC	CCCCCCCCCCCC	CCCCCCCCCCCCCCCCCCCCCCCC	CCCCCCCCCCCCCCCCCCCCCCCCAANNNNNN	CCCCCCCCCCCCCCCCCC
1986	TGCAGGTAACTGAACCTGCTACCTTGATACCTTGACATGCAAGAT	13	CC	CC	CC	CC	CC	CC	CT	CC	CC	CC	CC	CC	CC	NN	NN	NN	CCCCCCCCCCCC	CCCCCCCCCCCC	CCCCCCCCCCCCCCCCCCCCCCCC	CCCCCCCCCCCCCCCCCCCCCCCCCTNNNNNN	CCCCCCCCCCCCCCCCCC
38788	TGCAGGATGAGAAAACAAAACACCTCAATCAGACCACAGGCTAGA	13	TT	TT	TT	TT	TT	TT	CT	NN	TT	TT	TT	NN	NN	TT	TT	TT	TTTTTTTTNNNN	TTTTTTNNTTTT	TTTTTTTTTTTTNNTTTTNNNNTT	TTTTTTTTTTTTNNTTTTNNNNTTCTTTTTTT	TTTTTTTTTTNNTTNNNN
62323	TGCAGGTTTGAGTGAACACTCATGCCACAACATATTATGTATCCT	13	GG	GG	GG	GG	GG	GG	AA	GG	GG	GG	GG	GG	GG	NN	NN	NN	GGGGGGGGGGGG	GGGGGGGGGGGG	GGGGGGGGGGGGGGGGGGGGGGGG	GGGGGGGGGGGGGGGGGGGGGGGGAANNNNNN	GGGGGGGGGGGGGGGGGG
11939	TGCAGGCATATTTTCAGCCCGCTCGTTGACGTAAGTGCTGAAGAA	13	CC	CC	CC	CC	CC	CC	GG	CC	CC	CC	CC	CC	CC	NN	NN	NN	CCCCCCCCCCCC	CCCCCCCCCCCC	CCCCCCCCCCCCCCCCCCCCCCCC	CCCCCCCCCCCCCCCCCCCCCCCCGGNNNNNN	CCCCCCCCCCCCCCCCCC
25723	TGCAGGCAAGGTGGGTTTTGCAAAGAAGAAGTTTTCTTTGATATG	13	TT	TT	TT	TT	TT	TT	GT	TT	NN	TT	TT	NN	TT	NN	TT	TT	TTTTTTTTNNTT	TTTTTTTTNNTT	TTTTTTTTTTTTTTNNTTNNTTTT	TTTTTTTTTTTTTTNNTTNNTTTTGTNNTTTT	TTTTTTTTTTTTTTNNTT
15257	TGCAGGCATGCAGCAGCCCGTTAACTTGACGGTGTCGTGTGAATG	13	GG	GG	GG	GG	GG	GG	GC	GG	GG	GG	GG	GG	GG	NN	NN	NN	GGGGGGGGGGGG	GGGGGGGGGGGG	GGGGGGGGGGGGGGGGGGGGGGGG	GGGGGGGGGGGGGGGGGGGGGGGGGCNNNNNN	GGGGGGGGGGGGGGGGGG
56654	TGCAGGAACATGCTAACATGAGCTGGTCCACTACATGGCGATATC	13	CC	CC	CC	CC	CC	CC	GG	CC	CC	CC	CC	CC	CC	NN	NN	NN	CCCCCCCCCCCC	CCCCCCCCCCCC	CCCCCCCCCCCCCCCCCCCCCCCC	CCCCCCCCCCCCCCCCCCCCCCCCGGNNNNNN	CCCCCCCCCCCCCCCCCC
7770	TGCAGGGGGATTAAAGAAATTGAAGCAGGAATCAGCCTTCACTTG	13	AA	AA	AA	AA	AA	AA	AG	NN	NN	NN	AA	AA	AA	AA	AA	AA	AAAAAAAAAAAA	AAAAAANNNNNN	AAAAAAAAAAAANNNNAAAAAANN	AAAAAAAAAAAANNNNAAAAAANNAGAAAAAA	AAAAAAAAAANNAAAAAA
23749	TGCAGGTATTGATCGTCACGTCTGCGGCTCCTGTTGCTGCAGTCC	13	CC	CC	CC	CC	CC	CC	TT	CC	CC	CC	CC	CC	CC	NN	NN	NN	CCCCCCCCCCCC	CCCCCCCCCCCC	CCCCCCCCCCCCCCCCCCCCCCCC	CCCCCCCCCCCCCCCCCCCCCCCCTTNNNNNN	CCCCCCCCCCCCCCCCCC
37169	TGCAGGCTGTTCATCCGAGAGTAAGCAACAACAGTGACCCCAGCC	13	CC	CC	CC	CC	CC	CC	AC	CC	CC	CC	CC	CC	CC	NN	NN	NN	CCCCCCCCCCCC	CCCCCCCCCCCC	CCCCCCCCCCCCCCCCCCCCCCCC	CCCCCCCCCCCCCCCCCCCCCCCCACNNNNNN	CCCCCCCCCCCCCCCCCC
11374	TGCAGGACCAAACCCAAATATCTTCATTGTCAATCAGTGAATGGC	13	TT	TT	TT	TT	TT	TT	GG	TT	TT	TT	TT	TT	TT	NN	NN	NN	TTTTTTTTTTTT	TTTTTTTTTTTT	TTTTTTTTTTTTTTTTTTTTTTTT	TTTTTTTTTTTTTTTTTTTTTTTTGGNNNNNN	TTTTTTTTTTTTTTTTTT
7102	TGCAGGGTAAAGGACGTGATGTGGAGAAGCGTGATTGCTTACGCC	13	AA	AA	AA	AA	AA	AA	GG	AA	AA	AA	AA	AA	AA	NN	NN	NN	AAAAAAAAAAAA	AAAAAAAAAAAA	AAAAAAAAAAAAAAAAAAAAAAAA	AAAAAAAAAAAAAAAAAAAAAAAAGGNNNNNN	AAAAAAAAAAAAAAAAAA
15030	TGCAGGATTTGGTAGATGATTGTCTCCACGAATTCGTCTAGCTCC	13	GG	GG	GG	GG	GG	GG	AA	GG	GG	GG	GG	GG	GG	NN	NN	NN	GGGGGGGGGGGG	GGGGGGGGGGGG	GGGGGGGGGGGGGGGGGGGGGGGG	GGGGGGGGGGGGGGGGGGGGGGGGAANNNNNN	GGGGGGGGGGGGGGGGGG
49072	TGCAGGCTAGCAGAGAAGTGGAGGCGCCTTACAACTTCTGTTGGT	13	TT	TT	TT	TT	TT	TT	CC	TT	NN	NN	TT	NN	TT	TT	TT	TT	TTTTTTTTNNTT	TTTTTTTTNNNN	TTTTTTTTTTTTTTNNTTNNTTNN	TTTTTTTTTTTTTTNNTTNNTTNNCCTTTTTT	TTTTTTTTTTTTTTNNTT
41728	TGCAGGTTATGTCAAGTGTCCTGGCTCCTATTGCATCCCTCTACA	13	CC	CC	CC	CC	CC	CC	TT	CC	CC	CC	CC	CC	CC	NN	NN	NN	CCCCCCCCCCCC	CCCCCCCCCCCC	CCCCCCCCCCCCCCCCCCCCCCCC	CCCCCCCCCCCCCCCCCCCCCCCCTTNNNNNN	CCCCCCCCCCCCCCCCCC
16284	TGCAGGAACTAATATCCAGCACCACTTCGTCTAATATATACCAAC	13	CC	CC	CC	CC	CC	CC	TT	CC	CC	CC	CC	CC	CC	NN	NN	NN	CCCCCCCCCCCC	CCCCCCCCCCCC	CCCCCCCCCCCCCCCCCCCCCCCC	CCCCCCCCCCCCCCCCCCCCCCCCTTNNNNNN	CCCCCCCCCCCCCCCCCC
48561	TGCAGGAATCACATCCACAACCGGGTTGTCATTGGTGTCCAGACT	13	GG	GG	GG	GG	GG	GG	GC	GG	GG	GG	GG	GG	GG	NN	NN	NN	GGGGGGGGGGGG	GGGGGGGGGGGG	GGGGGGGGGGGGGGGGGGGGGGGG	GGGGGGGGGGGGGGGGGGGGGGGGGCNNNNNN	GGGGGGGGGGGGGGGGGG
67360	TGCAGGTAGTATCTAAATGGTGCAAGGACATTGGTCAACTATTAA	13	NN	TT	TT	TT	TT	TT	AA	TT	NN	TT	TT	TT	TT	NN	TT	TT	TTTTTTTTTTTT	NNTTTTTTNNTT	NNTTTTTTTTTTTTNNTTTTTTTT	NNTTTTTTTTTTTTNNTTTTTTTTAANNTTTT	NNTTTTTTTTTTTTTTTT
4304	TGCAGGCTCACATATTTATTCATACATAAGATGAATACTAAACAC	13	GG	GG	NN	GG	GG	GG	GC	GG	NN	NN	GG	GG	GG	GG	GG	GG	GGGGGGGGGGGG	GGGGNNGGNNNN	GGGGNNGGGGGGGGNNGGGGGGNN	GGGGNNGGGGGGGGNNGGGGGGNNGCGGGGGG	GGGGNNGGGGGGGGGGGG
28470	TGCAGGGATGAGTTGATGACATCTTTGAAGGTTTCACAGGGTTTT	13	GG	GG	GG	GG	GG	GG	AG	NN	NN	NN	GG	GG	GG	GG	GG	GG	GGGGGGGGGGGG	GGGGGGNNNNNN	GGGGGGGGGGGGNNNNGGGGGGNN	GGGGGGGGGGGGNNNNGGGGGGNNAGGGGGGG	GGGGGGGGGGNNGGGGGG
22572	TGCAGGCCTTGACATTGGCTGTGTTTAGCAAGTATGGAGGATGCA	13	CC	CC	CC	CC	CC	CC	CT	CC	CC	CC	CC	CC	CC	NN	NN	NN	CCCCCCCCCCCC	CCCCCCCCCCCC	CCCCCCCCCCCCCCCCCCCCCCCC	CCCCCCCCCCCCCCCCCCCCCCCCCTNNNNNN	CCCCCCCCCCCCCCCCCC
11814	TGCAGGACACCCATGCTGAAGCTCTTCTCTGACGGTTTCGTGATG	13	TT	TT	TT	TT	TT	TT	AA	TT	NN	NN	TT	TT	TT	TT	TT	NN	TTTTTTTTTTTT	TTTTTTTTNNNN	TTTTTTTTTTTTTTNNTTTTTTNN	TTTTTTTTTTTTTTNNTTTTTTNNAATTTTNN	TTTTTTTTTTTTTTTTTT
15007	TGCAGGAGGCTGCGGGGGTCTCTCTGGAGCATAGTAACCTGATGC	13	GG	GG	GG	GG	GG	GG	AA	GG	GG	GG	GG	GG	GG	NN	NN	NN	GGGGGGGGGGGG	GGGGGGGGGGGG	GGGGGGGGGGGGGGGGGGGGGGGG	GGGGGGGGGGGGGGGGGGGGGGGGAANNNNNN	GGGGGGGGGGGGGGGGGG
24462	TGCAGGCAGCACATCCGATAAACTTTCGATTCATTCCATGTCACA	13	TT	TT	TT	TT	TT	TT	AA	TT	TT	TT	TT	TT	TT	NN	NN	NN	TTTTTTTTTTTT	TTTTTTTTTTTT	TTTTTTTTTTTTTTTTTTTTTTTT	TTTTTTTTTTTTTTTTTTTTTTTTAANNNNNN	TTTTTTTTTTTTTTTTTT
29868	TGCAGGATGGCTTTTATTATGTTGTCCTTGTCCATGCTTAGGCTG	13	CC	CC	CC	CC	CC	CC	TT	CC	CC	CC	CC	CC	CC	NN	NN	NN	CCCCCCCCCCCC	CCCCCCCCCCCC	CCCCCCCCCCCCCCCCCCCCCCCC	CCCCCCCCCCCCCCCCCCCCCCCCTTNNNNNN	CCCCCCCCCCCCCCCCCC
531	TGCAGGAAATTAAAACATGACCATGGGCCAATAGGCGAAAGAACC	13	TT	TT	TT	TT	TT	TT	CC	TT	TT	TT	TT	TT	TT	NN	NN	NN	TTTTTTTTTTTT	TTTTTTTTTTTT	TTTTTTTTTTTTTTTTTTTTTTTT	TTTTTTTTTTTTTTTTTTTTTTTTCCNNNNNN	TTTTTTTTTTTTTTTTTT
17852	TGCAGGAACGTATATGAATCTACTGTTCTGGACATTCAGGTGCTC	13	TT	TT	TT	TT	TT	TT	AA	TT	TT	TT	TT	TT	TT	NN	NN	NN	TTTTTTTTTTTT	TTTTTTTTTTTT	TTTTTTTTTTTTTTTTTTTTTTTT	TTTTTTTTTTTTTTTTTTTTTTTTAANNNNNN	TTTTTTTTTTTTTTTTTT
54353	TGCAGGGGACATGCAACTACCATTAACTACATATTTCCATGGAGC	13	CC	CC	CC	CC	CC	CC	TT	CC	CC	CC	CC	CC	CC	NN	NN	NN	CCCCCCCCCCCC	CCCCCCCCCCCC	CCCCCCCCCCCCCCCCCCCCCCCC	CCCCCCCCCCCCCCCCCCCCCCCCTTNNNNNN	CCCCCCCCCCCCCCCCCC
1502	TGCAGGATGTTGAAACCCGAAAACCAAGCAGACACATGCTATAAA	13	CC	CC	CC	CC	CC	CC	TT	CC	CC	CC	CC	CC	CC	NN	NN	NN	CCCCCCCCCCCC	CCCCCCCCCCCC	CCCCCCCCCCCCCCCCCCCCCCCC	CCCCCCCCCCCCCCCCCCCCCCCCTTNNNNNN	CCCCCCCCCCCCCCCCCC
59767	TGCAGGTTTGCGGTTGCCATTTATGATAGCCACTCATGCCATAAC	13	AA	AA	AA	AA	AA	AA	GG	AA	AA	AA	AA	AA	AA	NN	NN	NN	AAAAAAAAAAAA	AAAAAAAAAAAA	AAAAAAAAAAAAAAAAAAAAAAAA	AAAAAAAAAAAAAAAAAAAAAAAAGGNNNNNN	AAAAAAAAAAAAAAAAAA
19578	TGCAGGCAAGTGTACTAACCATTGTGCTACTGCAGTTCCTACACA	13	CC	CC	CC	CC	CC	CC	AA	CC	NN	NN	CC	CC	CC	NN	CC	CC	CCCCCCCCCCCC	CCCCCCCCNNNN	CCCCCCCCCCCCCCNNCCCCCCNN	CCCCCCCCCCCCCCNNCCCCCCNNAANNCCCC	CCCCCCCCCCCCCCCCCC
25613	TGCAGGGGGAGGAATCAGTAGTTGATGTGATGGAGGGGGGACATT	13	GG	GG	NN	NN	GG	GG	AA	GG	NN	GG	GG	GG	GG	GG	GG	GG	NNGGGGGGGGGG	GGGGNNGGNNGG	GGGGNNNNGGGGGGNNGGGGGGGG	GGGGNNNNGGGGGGNNGGGGGGGGAAGGGGGG	GGGGNNGGGGGGGGGGGG
53940	TGCAGGGGCAACAATCATGATGGAGAAAAGAGGGATTGTAAAAAC	13	TT	TT	TT	TT	TT	TT	GT	NN	NN	NN	TT	TT	TT	TT	TT	TT	TTTTTTTTTTTT	TTTTTTNNNNNN	TTTTTTTTTTTTNNNNTTTTTTNN	TTTTTTTTTTTTNNNNTTTTTTNNGTTTTTTT	TTTTTTTTTTNNTTTTTT
73789	TGCAGGGCATCTGGGAAAGCTCACTAGCCTGGATAGCAAATGAAG	13	NN	TT	NN	NN	TT	TT	GG	TT	TT	TT	TT	TT	TT	TT	TT	TT	NNTTTTTTTTTT	NNTTNNTTTTTT	NNTTNNNNTTTTTTTTTTTTTTTT	NNTTNNNNTTTTTTTTTTTTTTTTGGTTTTTT	NNTTNNTTTTTTTTTTTT
10102	TGCAGGGCGGCATAAACAAATGTAGACTTCCCAACACAGTAGAAG	13	CC	CC	CC	NN	CC	CC	TT	CC	NN	NN	CC	CC	CC	CC	CC	CC	NNCCCCCCCCCC	CCCCCCCCNNNN	CCCCCCNNCCCCCCNNCCCCCCNN	CCCCCCNNCCCCCCNNCCCCCCNNTTCCCCCC	CCCCCCCCCCCCCCCCCC
14579	TGCAGGCTGAAGGTCGCCGCGTATGGTGGCCATTCATGCCACAAC	13	GG	GG	GG	GG	GG	GG	TT	GG	GG	GG	GG	GG	GG	NN	NN	NN	GGGGGGGGGGGG	GGGGGGGGGGGG	GGGGGGGGGGGGGGGGGGGGGGGG	GGGGGGGGGGGGGGGGGGGGGGGGTTNNNNNN	GGGGGGGGGGGGGGGGGG
64197	TGCAGGTATATCACGCAGTGCAACAAGTGTCATCAGTTTTCTGAA	13	TT	TT	TT	TT	TT	TT	CC	TT	TT	TT	TT	TT	TT	NN	NN	NN	TTTTTTTTTTTT	TTTTTTTTTTTT	TTTTTTTTTTTTTTTTTTTTTTTT	TTTTTTTTTTTTTTTTTTTTTTTTCCNNNNNN	TTTTTTTTTTTTTTTTTT
16642	TGCAGGAAGCTGAAAGGATGATTTATTTTCCCACGTTGGGGTCCA	13	CC	CC	CC	CC	CC	CC	TT	CC	CC	CC	CC	CC	CC	NN	NN	NN	CCCCCCCCCCCC	CCCCCCCCCCCC	CCCCCCCCCCCCCCCCCCCCCCCC	CCCCCCCCCCCCCCCCCCCCCCCCTTNNNNNN	CCCCCCCCCCCCCCCCCC
65086	TGCAGGAAGGCCTGAGGAAAGTGACGACACCTAAACGTTTATGAT	13	AA	AA	AA	AA	AA	AA	CC	AA	AA	AA	AA	AA	AA	NN	NN	NN	AAAAAAAAAAAA	AAAAAAAAAAAA	AAAAAAAAAAAAAAAAAAAAAAAA	AAAAAAAAAAAAAAAAAAAAAAAACCNNNNNN	AAAAAAAAAAAAAAAAAA
28760	TGCAGGAATACATCATTCTGCGTCCGACTCACATGGCTATAAATT	13	GG	GG	GG	GG	GG	GG	AA	GG	GG	GG	GG	GG	GG	NN	NN	NN	GGGGGGGGGGGG	GGGGGGGGGGGG	GGGGGGGGGGGGGGGGGGGGGGGG	GGGGGGGGGGGGGGGGGGGGGGGGAANNNNNN	GGGGGGGGGGGGGGGGGG
15872	TGCAGGAAATGTCGAAGATATTGATGCTAATTTTTCCAGTAACTT	13	GG	GG	GG	GG	GG	GG	TT	GG	GG	GG	GG	GG	GG	NN	NN	NN	GGGGGGGGGGGG	GGGGGGGGGGGG	GGGGGGGGGGGGGGGGGGGGGGGG	GGGGGGGGGGGGGGGGGGGGGGGGTTNNNNNN	GGGGGGGGGGGGGGGGGG
15334	TGCAGGAACTCTGCAATCCTGTTGAGCTCTCGTTCAGGATTAGAC	13	TT	TT	TT	TT	TT	TT	AT	TT	TT	TT	TT	TT	TT	NN	NN	NN	TTTTTTTTTTTT	TTTTTTTTTTTT	TTTTTTTTTTTTTTTTTTTTTTTT	TTTTTTTTTTTTTTTTTTTTTTTTATNNNNNN	TTTTTTTTTTTTTTTTTT
36798	TGCAGGCGCCGTGCTTTGTGAGAAGGCATGTTGTCTTGAAGCAAA	13	CC	CC	CC	CC	CC	CC	CT	CC	CC	CC	CC	CC	CC	NN	NN	NN	CCCCCCCCCCCC	CCCCCCCCCCCC	CCCCCCCCCCCCCCCCCCCCCCCC	CCCCCCCCCCCCCCCCCCCCCCCCCTNNNNNN	CCCCCCCCCCCCCCCCCC
51396	TGCAGGACCTCATACAGGAGCTCAAAGCTGACAGAAAAAAGGTGG	13	AA	AA	AA	AA	AA	AA	AT	AA	AA	AA	AA	AA	AA	NN	NN	NN	AAAAAAAAAAAA	AAAAAAAAAAAA	AAAAAAAAAAAAAAAAAAAAAAAA	AAAAAAAAAAAAAAAAAAAAAAAAATNNNNNN	AAAAAAAAAAAAAAAAAA
8220	TGCAGGAGTGACAGTTGCACAATATGCTGGTGCTCTGGTGCACCA	13	CC	CC	CC	CC	CC	CC	AA	CC	CC	CC	CC	CC	CC	NN	NN	NN	CCCCCCCCCCCC	CCCCCCCCCCCC	CCCCCCCCCCCCCCCCCCCCCCCC	CCCCCCCCCCCCCCCCCCCCCCCCAANNNNNN	CCCCCCCCCCCCCCCCCC
46506	TGCAGGATACACATAAAGATACAGTGATGGATAAGCACAGTTTAA	13	AA	AA	AA	AA	AA	AA	AC	AA	AA	AA	AA	AA	AA	NN	NN	NN	AAAAAAAAAAAA	AAAAAAAAAAAA	AAAAAAAAAAAAAAAAAAAAAAAA	AAAAAAAAAAAAAAAAAAAAAAAAACNNNNNN	AAAAAAAAAAAAAAAAAA
575	TGCAGGCACATCAAACATCCTGCTCCGCTCGTGTCTCTACTTTAA	13	CC	CC	CC	CC	CC	CC	GG	NN	NN	CC	CC	CC	CC	NN	CC	CC	CCCCCCCCCCCC	CCCCCCNNNNCC	CCCCCCCCCCCCNNNNCCCCCCCC	CCCCCCCCCCCCNNNNCCCCCCCCGGNNCCCC	CCCCCCCCCCNNCCCCCC
33886	TGCAGGATATGCTCAGTGTGCATATAGCTTTGTGTATCAGGGCAT	13	GG	GG	GG	GG	GG	GG	AA	GG	GG	GG	GG	GG	GG	NN	NN	NN	GGGGGGGGGGGG	GGGGGGGGGGGG	GGGGGGGGGGGGGGGGGGGGGGGG	GGGGGGGGGGGGGGGGGGGGGGGGAANNNNNN	GGGGGGGGGGGGGGGGGG
48933	TGCAGGAAATCACACCAGAGACACATACTTGTACCATAACCACCT	13	AA	AA	AA	AA	AA	AA	CC	AA	AA	AA	AA	AA	AA	NN	NN	NN	AAAAAAAAAAAA	AAAAAAAAAAAA	AAAAAAAAAAAAAAAAAAAAAAAA	AAAAAAAAAAAAAAAAAAAAAAAACCNNNNNN	AAAAAAAAAAAAAAAAAA
56723	TGCAGGTGACATCTGCCTGAAAATTGTTCCTGAACAAACCGTTTG	13	GG	GG	GG	GG	GG	GG	AA	GG	GG	NN	GG	GG	GG	NN	GG	NN	GGGGGGGGGGGG	GGGGGGGGGGNN	GGGGGGGGGGGGGGGGGGGGGGNN	GGGGGGGGGGGGGGGGGGGGGGNNAANNGGNN	GGGGGGGGGGGGGGGGGG
2313	TGCAGGAGCAGCTGCAACCAGGCACCAGCAGAGGTGGAAGCAGCA	13	CC	CC	CC	CC	CC	CC	TT	CC	CC	NN	CC	CC	CC	NN	NN	CC	CCCCCCCCCCCC	CCCCCCCCCCNN	CCCCCCCCCCCCCCCCCCCCCCNN	CCCCCCCCCCCCCCCCCCCCCCNNTTNNNNCC	CCCCCCCCCCCCCCCCCC
49902	TGCAGGTACATCCCGGACTATCAGAGTGCTGATCAATGCTGGCAG	13	AA	AA	AA	AA	AA	AA	GG	AA	AA	AA	AA	AA	AA	NN	NN	NN	AAAAAAAAAAAA	AAAAAAAAAAAA	AAAAAAAAAAAAAAAAAAAAAAAA	AAAAAAAAAAAAAAAAAAAAAAAAGGNNNNNN	AAAAAAAAAAAAAAAAAA
35861	TGCAGGAGTCATATAAAACGTCTGCTTGTATGGTCTAGAAGTTTA	13	CC	CC	CC	CC	CC	CC	CT	CC	NN	NN	CC	NN	CC	CC	CC	CC	CCCCCCCCNNCC	CCCCCCCCNNNN	CCCCCCCCCCCCCCNNCCNNCCNN	CCCCCCCCCCCCCCNNCCNNCCNNCTCCCCCC	CCCCCCCCCCCCCCNNCC
60707	TGCAGGGTGAGTGCAGGCGTGTAATACAATAACATGGTATATCAG	13	CC	CC	CC	CC	CC	CC	TT	CC	CC	CC	CC	CC	CC	NN	NN	NN	CCCCCCCCCCCC	CCCCCCCCCCCC	CCCCCCCCCCCCCCCCCCCCCCCC	CCCCCCCCCCCCCCCCCCCCCCCCTTNNNNNN	CCCCCCCCCCCCCCCCCC
3319	TGCAGGGTGGAGGACTCCCAATAAACAATGTGTTAAAGTGAATGA	13	GG	GG	GG	GG	GG	GG	AG	GG	GG	GG	GG	GG	GG	NN	NN	NN	GGGGGGGGGGGG	GGGGGGGGGGGG	GGGGGGGGGGGGGGGGGGGGGGGG	GGGGGGGGGGGGGGGGGGGGGGGGAGNNNNNN	GGGGGGGGGGGGGGGGGG
23483	TGCAGGTCTACCTAGTAAATTCGAGTCATGAGAGTTGTACCCTTC	13	CC	CC	CC	CC	CC	CC	GG	CC	CC	CC	CC	CC	CC	NN	NN	NN	CCCCCCCCCCCC	CCCCCCCCCCCC	CCCCCCCCCCCCCCCCCCCCCCCC	CCCCCCCCCCCCCCCCCCCCCCCCGGNNNNNN	CCCCCCCCCCCCCCCCCC
61576	TGCAGGATTCTACATCTGCTGACATGTTGAGGAAAAAAGCAAATG	13	AA	AA	AA	AA	AA	AA	GG	AA	AA	AA	AA	AA	AA	NN	NN	NN	AAAAAAAAAAAA	AAAAAAAAAAAA	AAAAAAAAAAAAAAAAAAAAAAAA	AAAAAAAAAAAAAAAAAAAAAAAAGGNNNNNN	AAAAAAAAAAAAAAAAAA
1710	TGCAGGAGAAACTAGCAGAGCGAATTCATGATAAGATTCAGGCAC	13	TT	TT	TT	TT	TT	TT	AA	TT	TT	TT	TT	TT	TT	NN	NN	NN	TTTTTTTTTTTT	TTTTTTTTTTTT	TTTTTTTTTTTTTTTTTTTTTTTT	TTTTTTTTTTTTTTTTTTTTTTTTAANNNNNN	TTTTTTTTTTTTTTTTTT
43213	TGCAGGTTTATCCCGGACTTTCAGAATGCAGATCTATGCTGGCAG	13	GG	GG	GG	GG	GG	GG	AG	GG	GG	GG	GG	GG	GG	NN	NN	NN	GGGGGGGGGGGG	GGGGGGGGGGGG	GGGGGGGGGGGGGGGGGGGGGGGG	GGGGGGGGGGGGGGGGGGGGGGGGAGNNNNNN	GGGGGGGGGGGGGGGGGG
36917	TGCAGGTGCAGAAATTTGATTATGCAACGAACCGAAATTTATTCC	13	CC	CC	CC	CC	CC	CC	GC	CC	CC	CC	CC	CC	CC	NN	NN	NN	CCCCCCCCCCCC	CCCCCCCCCCCC	CCCCCCCCCCCCCCCCCCCCCCCC	CCCCCCCCCCCCCCCCCCCCCCCCGCNNNNNN	CCCCCCCCCCCCCCCCCC
39727	TGCAGGAATTAATTGTCAGCACCACTTTGTCTAATATAATATGTG	13	TT	TT	TT	TT	TT	TT	GG	TT	TT	TT	TT	TT	TT	NN	NN	NN	TTTTTTTTTTTT	TTTTTTTTTTTT	TTTTTTTTTTTTTTTTTTTTTTTT	TTTTTTTTTTTTTTTTTTTTTTTTGGNNNNNN	TTTTTTTTTTTTTTTTTT
61311	TGCAGGACACTGGGAAAGTGGAACGTCAATTAAATCTTATCAATG	13	CC	CC	CC	CC	CC	CC	GC	CC	CC	CC	CC	CC	CC	NN	NN	NN	CCCCCCCCCCCC	CCCCCCCCCCCC	CCCCCCCCCCCCCCCCCCCCCCCC	CCCCCCCCCCCCCCCCCCCCCCCCGCNNNNNN	CCCCCCCCCCCCCCCCCC
17114	TGCAGGTAATTAAGAACATTTACTGGCAGTTTAAGAATCAACAAT	13	CC	CC	CC	CC	CC	CC	TT	CC	CC	CC	CC	CC	CC	NN	NN	NN	CCCCCCCCCCCC	CCCCCCCCCCCC	CCCCCCCCCCCCCCCCCCCCCCCC	CCCCCCCCCCCCCCCCCCCCCCCCTTNNNNNN	CCCCCCCCCCCCCCCCCC
5271	TGCAGGTTAACATATATCCTCCAGGAGATCACATGCAGGTTGTCA	13	GG	GG	NN	NN	GG	GG	AA	GG	NN	GG	GG	GG	GG	GG	GG	GG	NNGGGGGGGGGG	GGGGNNGGNNGG	GGGGNNNNGGGGGGNNGGGGGGGG	GGGGNNNNGGGGGGNNGGGGGGGGAAGGGGGG	GGGGNNGGGGGGGGGGGG
23964	TGCAGGAGAATTTCACAGCAGTGCACAAACTCTGCAGCATTTGCA	13	TT	TT	TT	TT	TT	TT	CC	TT	NN	NN	TT	TT	TT	TT	NN	TT	TTTTTTTTTTTT	TTTTTTTTNNNN	TTTTTTTTTTTTTTNNTTTTTTNN	TTTTTTTTTTTTTTNNTTTTTTNNCCTTNNTT	TTTTTTTTTTTTTTTTTT
6095	TGCAGGCACAGAGCTGAAGACAGCTCTTTTCCCCAGCCATTGCCT	13	CC	CC	CC	CC	CC	CC	AC	CC	CC	CC	NN	CC	CC	NN	NN	CC	CCCCCCNNCCCC	CCCCCCCCCCCC	CCCCCCCCCCCCCCCCNNCCCCCC	CCCCCCCCCCCCCCCCNNCCCCCCACNNNNCC	CCCCCCCCCCCCNNCCCC
50749	TGCAGGTGTTCGATGCCCATCCCTGGAGAGAGAGAGAGAAGAAAG	13	GG	GG	GG	GG	GG	GG	AG	GG	GG	GG	GG	GG	GG	NN	NN	NN	GGGGGGGGGGGG	GGGGGGGGGGGG	GGGGGGGGGGGGGGGGGGGGGGGG	GGGGGGGGGGGGGGGGGGGGGGGGAGNNNNNN	GGGGGGGGGGGGGGGGGG
22719	TGCAGGGTGAATGACGCTTAAGTTGTGGATACGGCTATTTTCCAG	13	TT	TT	TT	TT	TT	TT	GG	TT	TT	TT	TT	TT	TT	NN	NN	NN	TTTTTTTTTTTT	TTTTTTTTTTTT	TTTTTTTTTTTTTTTTTTTTTTTT	TTTTTTTTTTTTTTTTTTTTTTTTGGNNNNNN	TTTTTTTTTTTTTTTTTT
43502	TGCAGGTTTCATGTCGCCACATATGGTGGCCACTCATGTCATAAT	13	CC	CC	CC	CC	CC	CC	AC	CC	CC	CC	CC	CC	CC	NN	NN	NN	CCCCCCCCCCCC	CCCCCCCCCCCC	CCCCCCCCCCCCCCCCCCCCCCCC	CCCCCCCCCCCCCCCCCCCCCCCCACNNNNNN	CCCCCCCCCCCCCCCCCC
9743	TGCAGGAGATATGCAACTAACTAATTTATTTTAAAAAGTCGCTTA	13	AA	AA	AA	AA	AA	AA	AT	AA	AA	AA	AA	AA	AA	NN	NN	NN	AAAAAAAAAAAA	AAAAAAAAAAAA	AAAAAAAAAAAAAAAAAAAAAAAA	AAAAAAAAAAAAAAAAAAAAAAAAATNNNNNN	AAAAAAAAAAAAAAAAAA
23189	TGCAGGACATCACTAAGGTTGATGATTATTGGTTGCTAAGGCTCA	13	CC	CC	CC	CC	CC	CC	TT	CC	CC	CC	CC	CC	CC	NN	NN	NN	CCCCCCCCCCCC	CCCCCCCCCCCC	CCCCCCCCCCCCCCCCCCCCCCCC	CCCCCCCCCCCCCCCCCCCCCCCCTTNNNNNN	CCCCCCCCCCCCCCCCCC
35225	TGCAGGTGTGCAGAAGGTTTGGCAGTGTCTTAAGTGAACTGGAGG	13	AA	AA	AA	NN	AA	AA	AG	AA	NN	NN	AA	AA	AA	AA	AA	AA	NNAAAAAAAAAA	AAAAAAAANNNN	AAAAAANNAAAAAANNAAAAAANN	AAAAAANNAAAAAANNAAAAAANNAGAAAAAA	AAAAAAAAAAAAAAAAAA
58525	TGCAGGTTAATCAGTGGATGGACAAAATACCCATTTTATAAGACA	13	AA	AA	AA	AA	AA	AA	GG	AA	AA	AA	AA	AA	AA	NN	NN	NN	AAAAAAAAAAAA	AAAAAAAAAAAA	AAAAAAAAAAAAAAAAAAAAAAAA	AAAAAAAAAAAAAAAAAAAAAAAAGGNNNNNN	AAAAAAAAAAAAAAAAAA
15797	TGCAGGTATAAGGCATCTACTTAGAGACAGTGCAGACTTAAACAT	13	TT	TT	TT	TT	TT	TT	GG	TT	TT	TT	TT	TT	TT	NN	NN	NN	TTTTTTTTTTTT	TTTTTTTTTTTT	TTTTTTTTTTTTTTTTTTTTTTTT	TTTTTTTTTTTTTTTTTTTTTTTTGGNNNNNN	TTTTTTTTTTTTTTTTTT
19672	TGCAGGATCTGTCGGGCTGTATCGCGGTATATGGAATTACCTTAG	13	AA	AA	AA	AA	AA	AA	TT	AA	AA	AA	AA	AA	AA	NN	NN	NN	AAAAAAAAAAAA	AAAAAAAAAAAA	AAAAAAAAAAAAAAAAAAAAAAAA	AAAAAAAAAAAAAAAAAAAAAAAATTNNNNNN	AAAAAAAAAAAAAAAAAA
53882	TGCAGGCATAGTCAGAGACACACATTGGGCATTGGGTGTCAAACC	13	TT	TT	TT	TT	TT	TT	AT	TT	TT	TT	TT	TT	TT	NN	NN	NN	TTTTTTTTTTTT	TTTTTTTTTTTT	TTTTTTTTTTTTTTTTTTTTTTTT	TTTTTTTTTTTTTTTTTTTTTTTTATNNNNNN	TTTTTTTTTTTTTTTTTT
64004	TGCAGGAAAGAGATTACAGTATGGTTTCTAGTCTGGGAGAGGAGT	13	TT	TT	TT	TT	TT	TT	CC	TT	TT	TT	TT	TT	TT	NN	NN	NN	TTTTTTTTTTTT	TTTTTTTTTTTT	TTTTTTTTTTTTTTTTTTTTTTTT	TTTTTTTTTTTTTTTTTTTTTTTTCCNNNNNN	TTTTTTTTTTTTTTTTTT
35132	TGCAGGGTTGGAGGTTTAGGTCTCATTGACCTCTTTGACTATTTG	13	TT	TT	TT	TT	TT	TT	GG	TT	TT	TT	TT	TT	TT	NN	NN	NN	TTTTTTTTTTTT	TTTTTTTTTTTT	TTTTTTTTTTTTTTTTTTTTTTTT	TTTTTTTTTTTTTTTTTTTTTTTTGGNNNNNN	TTTTTTTTTTTTTTTTTT
62813	TGCAGGACTAGCAAGGTAGCTTTACATGTTTCTGTCTCACATGTT	13	GG	GG	GG	GG	GG	GG	AA	NN	NN	NN	GG	GG	GG	GG	GG	GG	GGGGGGGGGGGG	GGGGGGNNNNNN	GGGGGGGGGGGGNNNNGGGGGGNN	GGGGGGGGGGGGNNNNGGGGGGNNAAGGGGGG	GGGGGGGGGGNNGGGGGG
45125	TGCAGGGTTACATTGACATGCTGCACAAAAATTCTTCAAGAAAGG	13	TT	TT	TT	NN	TT	TT	CT	NN	TT	NN	TT	TT	TT	TT	TT	TT	NNTTTTTTTTTT	TTTTTTNNTTNN	TTTTTTNNTTTTNNTTTTTTTTNN	TTTTTTNNTTTTNNTTTTTTTTNNCTTTTTTT	TTTTTTTTTTNNTTTTTT
33752	TGCAGGAACGCCGCCTGAAGAAAAGACGAGAACAGAAATTGGGAA	13	AA	AA	AA	AA	AA	AA	GG	NN	NN	AA	AA	AA	AA	NN	AA	AA	AAAAAAAAAAAA	AAAAAANNNNAA	AAAAAAAAAAAANNNNAAAAAAAA	AAAAAAAAAAAANNNNAAAAAAAAGGNNAAAA	AAAAAAAAAANNAAAAAA
498	TGCAGGAATAGTGTTTGTCTCTCTTGAAAGAAAGCCTCAATGTTA	13	AA	AA	AA	AA	AA	AA	CC	AA	NN	AA	AA	AA	AA	AA	NN	NN	AAAAAAAAAAAA	AAAAAAAANNAA	AAAAAAAAAAAAAANNAAAAAAAA	AAAAAAAAAAAAAANNAAAAAAAACCAANNNN	AAAAAAAAAAAAAAAAAA
6164	TGCAGGATGGAGGATGCCCAAACTATGGATACCGCGATTCTCTAA	13	CC	CC	CC	CC	CC	CC	TT	CC	NN	CC	CC	NN	CC	CC	CC	NN	CCCCCCCCNNCC	CCCCCCCCNNCC	CCCCCCCCCCCCCCNNCCNNCCCC	CCCCCCCCCCCCCCNNCCNNCCCCTTCCCCNN	CCCCCCCCCCCCCCNNCC
62487	TGCAGGTTATACAAGTAGTAACAGTTCAATAGACAAATGACATGA	13	GG	GG	GG	GG	GG	GG	TT	NN	NN	GG	GG	GG	GG	GG	NN	GG	GGGGGGGGGGGG	GGGGGGNNNNGG	GGGGGGGGGGGGNNNNGGGGGGGG	GGGGGGGGGGGGNNNNGGGGGGGGTTGGNNGG	GGGGGGGGGGNNGGGGGG
63485	TGCAGGATGAATCACTCTTGATAATATGTCTGTGAACCATCGATA	13	GG	GG	GG	GG	GG	GG	AA	GG	GG	GG	GG	GG	GG	NN	NN	NN	GGGGGGGGGGGG	GGGGGGGGGGGG	GGGGGGGGGGGGGGGGGGGGGGGG	GGGGGGGGGGGGGGGGGGGGGGGGAANNNNNN	GGGGGGGGGGGGGGGGGG
65158	TGCAGGTATGTAGCTGTCATTTTACTAGTTTCACAGCTAATCATA	13	AA	AA	AA	AA	AA	AA	GG	AA	AA	AA	AA	AA	AA	NN	NN	NN	AAAAAAAAAAAA	AAAAAAAAAAAA	AAAAAAAAAAAAAAAAAAAAAAAA	AAAAAAAAAAAAAAAAAAAAAAAAGGNNNNNN	AAAAAAAAAAAAAAAAAA
22048	TGCAGGAAGATGACCTGTAACTAGCAGGGAATGCATTCTGTGCAC	13	AA	AA	AA	AA	AA	AA	GG	AA	AA	AA	AA	AA	AA	NN	NN	NN	AAAAAAAAAAAA	AAAAAAAAAAAA	AAAAAAAAAAAAAAAAAAAAAAAA	AAAAAAAAAAAAAAAAAAAAAAAAGGNNNNNN	AAAAAAAAAAAAAAAAAA
16741	TGCAGGGTGTGCTTTGCTACACCAATTGTCACCTGTGTGGATCAT	13	AA	AA	AA	AA	AA	AA	GG	AA	AA	AA	AA	AA	AA	NN	NN	NN	AAAAAAAAAAAA	AAAAAAAAAAAA	AAAAAAAAAAAAAAAAAAAAAAAA	AAAAAAAAAAAAAAAAAAAAAAAAGGNNNNNN	AAAAAAAAAAAAAAAAAA
46613	TGCAGGATACTGGGACTGGAACAATTAGCATCTACACCTTGCGAA	13	TT	TT	TT	TT	TT	TT	GT	TT	TT	TT	TT	TT	TT	NN	NN	NN	TTTTTTTTTTTT	TTTTTTTTTTTT	TTTTTTTTTTTTTTTTTTTTTTTT	TTTTTTTTTTTTTTTTTTTTTTTTGTNNNNNN	TTTTTTTTTTTTTTTTTT
64597	TGCAGGGAATGTCACGTGTTAAAGAGGCGAGAGTTCAAATATTAA	14	GG	GG	GG	NN	GG	GG	AA	GG	GG	NN	GG	GG	GG	GG	GG	GG	NNGGGGGGGGGG	GGGGGGGGGGNN	GGGGGGNNGGGGGGGGGGGGGGNN	GGGGGGNNGGGGGGGGGGGGGGNNAAGGGGGG	GGGGGGGGGGGGGGGGGG
23428	TGCAGGCTCTACCATTATAATAAAGATTATTTTATTCGAGCCAGT	14	CC	CC	CC	CC	CC	CC	CT	CC	CC	CC	CC	CC	CC	NN	NN	CC	CCCCCCCCCCCC	CCCCCCCCCCCC	CCCCCCCCCCCCCCCCCCCCCCCC	CCCCCCCCCCCCCCCCCCCCCCCCCTNNNNCC	CCCCCCCCCCCCCCCCCC
4853	TGCAGGACTTGTAGAAGGGTCAAGTGGAGTCAAGTCATGCGTCCT	14	CC	CC	CC	CC	CC	CC	GC	CC	NN	NN	CC	CC	CC	CC	CC	CC	CCCCCCCCCCCC	CCCCCCCCNNNN	CCCCCCCCCCCCCCNNCCCCCCNN	CCCCCCCCCCCCCCNNCCCCCCNNGCCCCCCC	CCCCCCCCCCCCCCCCCC
35091	TGCAGGTTGGAGAAAATAGTGTCCGTTATGTTCATGATTTATGGG	14	GG	GG	GG	GG	GG	GG	AG	GG	NN	NN	GG	GG	GG	GG	GG	GG	GGGGGGGGGGGG	GGGGGGGGNNNN	GGGGGGGGGGGGGGNNGGGGGGNN	GGGGGGGGGGGGGGNNGGGGGGNNAGGGGGGG	GGGGGGGGGGGGGGGGGG
20614	TGCAGGTTCCGGTATATTTTTGTGCATTTTGTTGGGTCTTCTCGC	14	GG	GG	GG	GG	GG	GG	AG	NN	NN	GG	GG	GG	GG	GG	GG	GG	GGGGGGGGGGGG	GGGGGGNNNNGG	GGGGGGGGGGGGNNNNGGGGGGGG	GGGGGGGGGGGGNNNNGGGGGGGGAGGGGGGG	GGGGGGGGGGNNGGGGGG
6264	TGCAGGAGTGAAAGCTGCGCTGAATGCGTGTGACCTGGTACGTTG	14	GG	GG	GG	NN	GG	GG	GC	NN	GG	GG	GG	GG	GG	GG	GG	GG	NNGGGGGGGGGG	GGGGGGNNGGGG	GGGGGGNNGGGGNNGGGGGGGGGG	GGGGGGNNGGGGNNGGGGGGGGGGGCGGGGGG	GGGGGGGGGGNNGGGGGG
63299	TGCAGGTCGGCTGTTTGACATCTCAGTTTTATTTATGCAGATTCC	14	GG	GG	GG	GG	GG	GG	AA	NN	NN	GG	GG	GG	GG	GG	GG	GG	GGGGGGGGGGGG	GGGGGGNNNNGG	GGGGGGGGGGGGNNNNGGGGGGGG	GGGGGGGGGGGGNNNNGGGGGGGGAAGGGGGG	GGGGGGGGGGNNGGGGGG
48600	TGCAGGCAGTCGATGGCCTTGGGGACTTCCAGAGCTCTGGGCTTC	14	GG	GG	GG	GG	GG	GG	CC	GG	GG	NN	GG	NN	GG	GG	GG	GG	GGGGGGGGNNGG	GGGGGGGGGGNN	GGGGGGGGGGGGGGGGGGNNGGNN	GGGGGGGGGGGGGGGGGGNNGGNNCCGGGGGG	GGGGGGGGGGGGGGNNGG
36943	TGCAGGACACTTTTGACATCCTTACAATTAATACTACCAATGTAC	14	GG	GG	GG	GG	GG	GG	TT	GG	NN	GG	GG	NN	GG	GG	GG	GG	GGGGGGGGNNGG	GGGGGGGGNNGG	GGGGGGGGGGGGGGNNGGNNGGGG	GGGGGGGGGGGGGGNNGGNNGGGGTTGGGGGG	GGGGGGGGGGGGGGNNGG
19101	TGCAGGACTAAGAAGACACTGGCTTTGAAGGCAGCACGCATCACC	14	GG	GG	GG	NN	GG	GG	AA	GG	GG	NN	GG	GG	GG	GG	GG	GG	NNGGGGGGGGGG	GGGGGGGGGGNN	GGGGGGNNGGGGGGGGGGGGGGNN	GGGGGGNNGGGGGGGGGGGGGGNNAAGGGGGG	GGGGGGGGGGGGGGGGGG
30472	TGCAGGACACCTCATGAGCAGGGCTAGTGTCATGAAGTGCCCTAT	14	AA	AA	NN	AA	AA	AA	GG	AA	AA	NN	AA	AA	AA	AA	AA	AA	AAAAAAAAAAAA	AAAANNAAAANN	AAAANNAAAAAAAAAAAAAAAANN	AAAANNAAAAAAAAAAAAAAAANNGGAAAAAA	AAAANNAAAAAAAAAAAA
23656	TGCAGGGAATTGCAGCTGGTCTTACTTCCCTGGGAATAATGAACA	14	GG	GG	GG	GG	GG	GG	AG	NN	NN	GG	GG	GG	GG	GG	GG	GG	GGGGGGGGGGGG	GGGGGGNNNNGG	GGGGGGGGGGGGNNNNGGGGGGGG	GGGGGGGGGGGGNNNNGGGGGGGGAGGGGGGG	GGGGGGGGGGNNGGGGGG
12147	TGCAGGGTAAATGGCCGAAGGAGAACAAAAAGATAGATGGATACA	14	TT	TT	TT	TT	TT	TT	CC	NN	TT	NN	TT	TT	TT	TT	TT	TT	TTTTTTTTTTTT	TTTTTTNNTTNN	TTTTTTTTTTTTNNTTTTTTTTNN	TTTTTTTTTTTTNNTTTTTTTTNNCCTTTTTT	TTTTTTTTTTNNTTTTTT
64241	TGCAGGGAATATGTTTGAACAGCTGCTCGAAAGGCTGTTGTCTCT	14	GG	GG	GG	GG	GG	GG	AA	GG	NN	NN	GG	GG	GG	GG	GG	GG	GGGGGGGGGGGG	GGGGGGGGNNNN	GGGGGGGGGGGGGGNNGGGGGGNN	GGGGGGGGGGGGGGNNGGGGGGNNAAGGGGGG	GGGGGGGGGGGGGGGGGG
2119	TGCAGGAAATCCTGCTTGCAGTTGGCCTTGTACAGGAGCTGCGAA	14	GG	GG	GG	GG	GG	GG	AA	GG	NN	NN	GG	GG	GG	GG	GG	GG	GGGGGGGGGGGG	GGGGGGGGNNNN	GGGGGGGGGGGGGGNNGGGGGGNN	GGGGGGGGGGGGGGNNGGGGGGNNAAGGGGGG	GGGGGGGGGGGGGGGGGG
60349	TGCAGGTATTAATATTCAGCACTACTTCGTGTGTGATGTAGACTT	14	GG	GG	GG	GG	GG	GG	AG	GG	GG	GG	GG	GG	GG	GG	NN	NN	GGGGGGGGGGGG	GGGGGGGGGGGG	GGGGGGGGGGGGGGGGGGGGGGGG	GGGGGGGGGGGGGGGGGGGGGGGGAGGGNNNN	GGGGGGGGGGGGGGGGGG
9615	TGCAGGCATCCTCCTCCCAAGGGACACAATGAGATTTATCTTTCT	14	GG	GG	GG	GG	GG	GG	AG	GG	GG	GG	GG	GG	GG	GG	NN	NN	GGGGGGGGGGGG	GGGGGGGGGGGG	GGGGGGGGGGGGGGGGGGGGGGGG	GGGGGGGGGGGGGGGGGGGGGGGGAGGGNNNN	GGGGGGGGGGGGGGGGGG
19003	TGCAGGCCACATCAATCATTCACATTGCAGAACTATCGCCGATTA	14	AA	AA	AA	AA	AA	AA	AC	NN	NN	AA	AA	AA	AA	AA	AA	AA	AAAAAAAAAAAA	AAAAAANNNNAA	AAAAAAAAAAAANNNNAAAAAAAA	AAAAAAAAAAAANNNNAAAAAAAAACAAAAAA	AAAAAAAAAANNAAAAAA
62077	TGCAGGTCTGACGTCACAGAATTCCCGGGGGGAAATGCATGCGTG	14	CC	CC	CC	NN	CC	CC	AA	CC	NN	CC	CC	CC	CC	CC	CC	CC	NNCCCCCCCCCC	CCCCCCCCNNCC	CCCCCCNNCCCCCCNNCCCCCCCC	CCCCCCNNCCCCCCNNCCCCCCCCAACCCCCC	CCCCCCCCCCCCCCCCCC
5769	TGCAGGAACATGTGATGTCTAGTAAGTAATATTCATATACTTTAC	14	GG	GG	GG	NN	GG	GG	AA	GG	NN	GG	GG	GG	GG	GG	GG	GG	NNGGGGGGGGGG	GGGGGGGGNNGG	GGGGGGNNGGGGGGNNGGGGGGGG	GGGGGGNNGGGGGGNNGGGGGGGGAAGGGGGG	GGGGGGGGGGGGGGGGGG
64546	TGCAGGGGAACTATGAATGTGCAGTGCATTAACGCAGTTTTGTGG	14	TT	TT	TT	NN	TT	TT	AA	TT	TT	TT	TT	NN	TT	TT	TT	TT	NNTTTTTTNNTT	TTTTTTTTTTTT	TTTTTTNNTTTTTTTTTTNNTTTT	TTTTTTNNTTTTTTTTTTNNTTTTAATTTTTT	TTTTTTTTTTTTTTNNTT
30675	TGCAGGTTGGTGGTTGCCTGGTATGGTAGCCACTGATAGCATAAC	14	TT	TT	TT	TT	TT	TT	AA	TT	TT	TT	TT	TT	TT	TT	NN	NN	TTTTTTTTTTTT	TTTTTTTTTTTT	TTTTTTTTTTTTTTTTTTTTTTTT	TTTTTTTTTTTTTTTTTTTTTTTTAATTNNNN	TTTTTTTTTTTTTTTTTT
47386	TGCAGGGGTTGTATTTATACCTGTTCTTATTACATTTAATTAACC	14	CC	CC	CC	CC	CC	CC	TT	NN	NN	CC	CC	CC	CC	CC	CC	CC	CCCCCCCCCCCC	CCCCCCNNNNCC	CCCCCCCCCCCCNNNNCCCCCCCC	CCCCCCCCCCCCNNNNCCCCCCCCTTCCCCCC	CCCCCCCCCCNNCCCCCC
53021	TGCAGGAGAGTGTTTCCAACATCCGGTTCTCTGTTGATTTCGTGC	14	GG	GG	GG	NN	GG	GG	TT	GG	NN	GG	GG	GG	GG	GG	GG	GG	NNGGGGGGGGGG	GGGGGGGGNNGG	GGGGGGNNGGGGGGNNGGGGGGGG	GGGGGGNNGGGGGGNNGGGGGGGGTTGGGGGG	GGGGGGGGGGGGGGGGGG
64785	TGCAGGGGAATATGCAGCTAGCTAAATGTATTCTTGAATTGAATT	14	TT	TT	TT	TT	TT	NN	CC	TT	TT	NN	TT	TT	TT	TT	TT	TT	TTTTNNTTTTTT	TTTTTTTTTTNN	TTTTTTTTTTNNTTTTTTTTTTNN	TTTTTTTTTTNNTTTTTTTTTTNNCCTTTTTT	TTTTTTTTNNTTTTTTTT
15241	TGCAGGAGCCCATGCTTGCTACCAAACAGATCTCGGGCCCAGAGA	14	GG	GG	GG	GG	GG	GG	AG	GG	NN	GG	GG	GG	GG	GG	GG	NN	GGGGGGGGGGGG	GGGGGGGGNNGG	GGGGGGGGGGGGGGNNGGGGGGGG	GGGGGGGGGGGGGGNNGGGGGGGGAGGGGGNN	GGGGGGGGGGGGGGGGGG
27070	TGCAGGATGAAAGGGGACTTGTTGTGCTTCGGTTCCAGAACTGGC	14	CC	CC	CC	CC	CC	CC	GG	NN	NN	CC	CC	CC	CC	CC	CC	CC	CCCCCCCCCCCC	CCCCCCNNNNCC	CCCCCCCCCCCCNNNNCCCCCCCC	CCCCCCCCCCCCNNNNCCCCCCCCGGCCCCCC	CCCCCCCCCCNNCCCCCC
35045	TGCAGGACGTTATCACAGTGGGCATGAGAATGCAAGAGGTAGAGG	14	GG	GG	GG	GG	GG	GG	AA	GG	NN	GG	GG	GG	GG	GG	NN	GG	GGGGGGGGGGGG	GGGGGGGGNNGG	GGGGGGGGGGGGGGNNGGGGGGGG	GGGGGGGGGGGGGGNNGGGGGGGGAAGGNNGG	GGGGGGGGGGGGGGGGGG
59464	TGCAGGATGTAGACATTGCCGTTCGATAACTGGATGTTTTTGGCG	14	GG	GG	GG	GG	GG	GG	AG	GG	GG	GG	GG	GG	GG	NN	NN	GG	GGGGGGGGGGGG	GGGGGGGGGGGG	GGGGGGGGGGGGGGGGGGGGGGGG	GGGGGGGGGGGGGGGGGGGGGGGGAGNNNNGG	GGGGGGGGGGGGGGGGGG
27354	TGCAGGGAGAGATAACAGTATAAAGAGACAAAATATATTTTACCT	14	AA	AA	AA	AA	AA	AA	AG	AA	NN	NN	AA	AA	AA	AA	AA	AA	AAAAAAAAAAAA	AAAAAAAANNNN	AAAAAAAAAAAAAANNAAAAAANN	AAAAAAAAAAAAAANNAAAAAANNAGAAAAAA	AAAAAAAAAAAAAAAAAA
42630	TGCAGGATCCTAAATATAACTGAAGGTTAATTAAAAATGTGTCTG	14	CC	CC	NN	CC	CC	CC	CT	CC	CC	NN	CC	CC	CC	CC	CC	CC	CCCCCCCCCCCC	CCCCNNCCCCNN	CCCCNNCCCCCCCCCCCCCCCCNN	CCCCNNCCCCCCCCCCCCCCCCNNCTCCCCCC	CCCCNNCCCCCCCCCCCC
39608	TGCAGGAAGGTCACGAACAAAATCATCTATGTAGAAGAGAAATAA	14	TT	TT	TT	TT	TT	TT	CC	TT	TT	NN	TT	NN	TT	TT	TT	TT	TTTTTTTTNNTT	TTTTTTTTTTNN	TTTTTTTTTTTTTTTTTTNNTTNN	TTTTTTTTTTTTTTTTTTNNTTNNCCTTTTTT	TTTTTTTTTTTTTTNNTT
39267	TGCAGGTCCAGGAGAATAGATCCATTCAAGTTCATGCAATTTTGA	14	CC	CC	CC	NN	CC	CC	TT	CC	CC	NN	CC	CC	CC	CC	CC	CC	NNCCCCCCCCCC	CCCCCCCCCCNN	CCCCCCNNCCCCCCCCCCCCCCNN	CCCCCCNNCCCCCCCCCCCCCCNNTTCCCCCC	CCCCCCCCCCCCCCCCCC
42392	TGCAGGGATGCTCCGATCTTGCGCCGCTTTCTGGCCGGGCTTTCT	14	GG	GG	GG	GG	GG	GG	AG	GG	NN	NN	GG	GG	GG	GG	GG	GG	GGGGGGGGGGGG	GGGGGGGGNNNN	GGGGGGGGGGGGGGNNGGGGGGNN	GGGGGGGGGGGGGGNNGGGGGGNNAGGGGGGG	GGGGGGGGGGGGGGGGGG
40198	TGCAGGGACACTGGAATTTAAATGTTTCGAAGGCGATGCACAGGT	14	CC	CC	NN	CC	CC	CC	CT	CC	NN	CC	CC	CC	CC	CC	CC	CC	CCCCCCCCCCCC	CCCCNNCCNNCC	CCCCNNCCCCCCCCNNCCCCCCCC	CCCCNNCCCCCCCCNNCCCCCCCCCTCCCCCC	CCCCNNCCCCCCCCCCCC
5597	TGCAGGAGTCGCCTGCCGACCCGGGGCACCCCGATTATCCTAGGT	14	TT	TT	TT	TT	TT	TT	CC	NN	TT	NN	TT	TT	TT	TT	TT	TT	TTTTTTTTTTTT	TTTTTTNNTTNN	TTTTTTTTTTTTNNTTTTTTTTNN	TTTTTTTTTTTTNNTTTTTTTTNNCCTTTTTT	TTTTTTTTTTNNTTTTTT
77588	TGCAGGAAGTAACAGACATCGTAATACACTTTAAAACAAAGAGAC	14	NN	CC	CC	CC	CC	CC	AC	CC	CC	NN	CC	CC	CC	CC	CC	CC	CCCCCCCCCCCC	NNCCCCCCCCNN	NNCCCCCCCCCCCCCCCCCCCCNN	NNCCCCCCCCCCCCCCCCCCCCNNACCCCCCC	NNCCCCCCCCCCCCCCCC
5627	TGCAGGGTTCCTTAGTGCAAACTATTCTTTCTTGGATTCTTTCTT	14	AA	AA	AA	NN	AA	AA	GG	AA	AA	NN	AA	AA	AA	AA	AA	AA	NNAAAAAAAAAA	AAAAAAAAAANN	AAAAAANNAAAAAAAAAAAAAANN	AAAAAANNAAAAAAAAAAAAAANNGGAAAAAA	AAAAAAAAAAAAAAAAAA
8975	TGCAGGTAGACATTCAACGCATTTAACTTTTCAAAAACATCAAAC	14	AA	AA	AA	NN	AA	AA	TT	NN	AA	AA	AA	AA	AA	AA	AA	AA	NNAAAAAAAAAA	AAAAAANNAAAA	AAAAAANNAAAANNAAAAAAAAAA	AAAAAANNAAAANNAAAAAAAAAATTAAAAAA	AAAAAAAAAANNAAAAAA
9810	TGCAGGTTCAGACAGAAGAACAGCCTGACTTGCTGTTCCCTTCAG	14	AA	AA	AA	AA	AA	AA	GG	NN	AA	NN	AA	AA	AA	AA	AA	AA	AAAAAAAAAAAA	AAAAAANNAANN	AAAAAAAAAAAANNAAAAAAAANN	AAAAAAAAAAAANNAAAAAAAANNGGAAAAAA	AAAAAAAAAANNAAAAAA
38715	TGCAGGAAATCCAAGCTCAAGAAGAGATATTAAGAAAAGAGGTTG	14	CC	CC	CC	CC	CC	CC	CT	NN	NN	CC	CC	CC	CC	CC	CC	CC	CCCCCCCCCCCC	CCCCCCNNNNCC	CCCCCCCCCCCCNNNNCCCCCCCC	CCCCCCCCCCCCNNNNCCCCCCCCCTCCCCCC	CCCCCCCCCCNNCCCCCC
53322	TGCAGGAGGCTGTCAGTAACATCCTGCATGACGAGTACTCCCGGG	14	TT	TT	TT	TT	TT	TT	CC	TT	NN	NN	TT	TT	TT	TT	TT	TT	TTTTTTTTTTTT	TTTTTTTTNNNN	TTTTTTTTTTTTTTNNTTTTTTNN	TTTTTTTTTTTTTTNNTTTTTTNNCCTTTTTT	TTTTTTTTTTTTTTTTTT
37015	TGCAGGGCAAAAAAGCAAAGAAATTTCATGATGAGATGTTTGTGT	14	AA	AA	AA	NN	AA	AA	GG	AA	NN	AA	AA	AA	AA	AA	AA	AA	NNAAAAAAAAAA	AAAAAAAANNAA	AAAAAANNAAAAAANNAAAAAAAA	AAAAAANNAAAAAANNAAAAAAAAGGAAAAAA	AAAAAAAAAAAAAAAAAA
1382	TGCAGGCACACACAGACATTTTGTGGTGCCAGCCGATGACATTCT	14	AA	AA	AA	AA	AA	AA	AG	NN	AA	NN	AA	AA	AA	AA	AA	AA	AAAAAAAAAAAA	AAAAAANNAANN	AAAAAAAAAAAANNAAAAAAAANN	AAAAAAAAAAAANNAAAAAAAANNAGAAAAAA	AAAAAAAAAANNAAAAAA
64076	TGCAGGCCATCTGGAAGTTGTCTAAAAGATGGAACAGGCAAGTTG	14	GG	GG	GG	GG	GG	GG	AG	GG	GG	GG	GG	GG	GG	NN	GG	NN	GGGGGGGGGGGG	GGGGGGGGGGGG	GGGGGGGGGGGGGGGGGGGGGGGG	GGGGGGGGGGGGGGGGGGGGGGGGAGNNGGNN	GGGGGGGGGGGGGGGGGG
77932	TGCAGGTAATGAATGATGACTAAAGCGTACTAGTTAGTAGAGATA	14	NN	AA	NN	AA	AA	AA	GG	AA	AA	AA	AA	AA	AA	AA	AA	AA	AAAAAAAAAAAA	NNAANNAAAAAA	NNAANNAAAAAAAAAAAAAAAAAA	NNAANNAAAAAAAAAAAAAAAAAAGGAAAAAA	NNAANNAAAAAAAAAAAA
54563	TGCAGGTCTAGGTCAAACATTGTCGTTTGCAGATGATGTATTACT	14	GG	GG	GG	NN	GG	GG	AG	GG	NN	GG	GG	GG	GG	GG	GG	GG	NNGGGGGGGGGG	GGGGGGGGNNGG	GGGGGGNNGGGGGGNNGGGGGGGG	GGGGGGNNGGGGGGNNGGGGGGGGAGGGGGGG	GGGGGGGGGGGGGGGGGG
3416	TGCAGGTGACATTGAGCTCATAGAAGCCAGGAAGAACACAGATAT	14	AA	AA	AA	AA	AA	AA	CC	NN	NN	AA	AA	AA	AA	AA	AA	AA	AAAAAAAAAAAA	AAAAAANNNNAA	AAAAAAAAAAAANNNNAAAAAAAA	AAAAAAAAAAAANNNNAAAAAAAACCAAAAAA	AAAAAAAAAANNAAAAAA
27150	TGCAGGCTAAAGAAATCACACGTTTACTAGTTTGAGTACTGACTA	14	TT	TT	TT	TT	TT	TT	CT	NN	NN	TT	TT	TT	TT	TT	TT	TT	TTTTTTTTTTTT	TTTTTTNNNNTT	TTTTTTTTTTTTNNNNTTTTTTTT	TTTTTTTTTTTTNNNNTTTTTTTTCTTTTTTT	TTTTTTTTTTNNTTTTTT
60217	TGCAGGAAAAATGATGGGTACTGTTATTTTTTGGAGCACCTAAGG	14	GG	GG	GG	GG	GG	GG	GT	GG	NN	NN	GG	GG	GG	GG	GG	GG	GGGGGGGGGGGG	GGGGGGGGNNNN	GGGGGGGGGGGGGGNNGGGGGGNN	GGGGGGGGGGGGGGNNGGGGGGNNGTGGGGGG	GGGGGGGGGGGGGGGGGG
577	TGCAGGCCGTATGTTTGGGGTGGCTAGTGTCCAGCCTACTGTCAT	14	CC	CC	CC	NN	CC	CC	CT	CC	CC	NN	CC	CC	CC	CC	CC	CC	NNCCCCCCCCCC	CCCCCCCCCCNN	CCCCCCNNCCCCCCCCCCCCCCNN	CCCCCCNNCCCCCCCCCCCCCCNNCTCCCCCC	CCCCCCCCCCCCCCCCCC
28792	TGCAGGACCCGGGCTGCCAGTGTCACCATCTTCACCATGCGGACC	14	CC	CC	CC	CC	CC	CC	TT	CC	NN	NN	CC	CC	CC	CC	CC	CC	CCCCCCCCCCCC	CCCCCCCCNNNN	CCCCCCCCCCCCCCNNCCCCCCNN	CCCCCCCCCCCCCCNNCCCCCCNNTTCCCCCC	CCCCCCCCCCCCCCCCCC
27275	TGCAGGAGTGAAAAATGTTACAGCAATGTTGCCAGTTCCTGGGAA	14	CC	CC	CC	CC	CC	CC	CT	NN	NN	CC	CC	CC	CC	CC	CC	CC	CCCCCCCCCCCC	CCCCCCNNNNCC	CCCCCCCCCCCCNNNNCCCCCCCC	CCCCCCCCCCCCNNNNCCCCCCCCCTCCCCCC	CCCCCCCCCCNNCCCCCC
50966	TGCAGGATGAACTGGTTACTAATGGCTTTGCCATTGTCAACTGTT	14	TT	TT	TT	TT	TT	TT	CC	NN	NN	TT	TT	TT	TT	TT	TT	TT	TTTTTTTTTTTT	TTTTTTNNNNTT	TTTTTTTTTTTTNNNNTTTTTTTT	TTTTTTTTTTTTNNNNTTTTTTTTCCTTTTTT	TTTTTTTTTTNNTTTTTT
3646	TGCAGGATGAAGGACACCCAAGTTGTGGATAAGGCAGTTTTCCAG	14	CC	CC	CC	CC	CC	NN	TT	CC	NN	CC	CC	CC	CC	CC	CC	CC	CCCCNNCCCCCC	CCCCCCCCNNCC	CCCCCCCCCCNNCCNNCCCCCCCC	CCCCCCCCCCNNCCNNCCCCCCCCTTCCCCCC	CCCCCCCCNNCCCCCCCC
26651	TGCAGGCAGATGCACATTACAAAAACTGTTCAGCAATACACTCAC	14	CC	CC	CC	CC	CC	CC	TT	NN	NN	CC	CC	CC	CC	CC	CC	CC	CCCCCCCCCCCC	CCCCCCNNNNCC	CCCCCCCCCCCCNNNNCCCCCCCC	CCCCCCCCCCCCNNNNCCCCCCCCTTCCCCCC	CCCCCCCCCCNNCCCCCC
12886	TGCAGGTAGGTGTTTTTCTTACAGATTTCATGTTGTTCTTGATCA	14	CC	CC	CC	NN	CC	CC	TT	CC	NN	CC	CC	CC	CC	CC	CC	CC	NNCCCCCCCCCC	CCCCCCCCNNCC	CCCCCCNNCCCCCCNNCCCCCCCC	CCCCCCNNCCCCCCNNCCCCCCCCTTCCCCCC	CCCCCCCCCCCCCCCCCC
13978	TGCAGGGTGCACACCCCTTACCTTCTGATGATGGTGAAACACCTG	14	CC	CC	CC	CC	CC	CC	TT	NN	CC	NN	CC	CC	CC	CC	CC	CC	CCCCCCCCCCCC	CCCCCCNNCCNN	CCCCCCCCCCCCNNCCCCCCCCNN	CCCCCCCCCCCCNNCCCCCCCCNNTTCCCCCC	CCCCCCCCCCNNCCCCCC
36970	TGCAGGGCTGTTTTCAGGTCAGAAATAGTCACCTGTCCATCTAGT	14	TT	TT	TT	TT	TT	TT	CC	NN	TT	TT	TT	NN	TT	TT	TT	TT	TTTTTTTTNNTT	TTTTTTNNTTTT	TTTTTTTTTTTTNNTTTTNNTTTT	TTTTTTTTTTTTNNTTTTNNTTTTCCTTTTTT	TTTTTTTTTTNNTTNNTT
34511	TGCAGGCTGACCGATGAGTGCCTTTATGTCCACCTACACCGTCAT	14	TT	TT	TT	TT	TT	TT	GG	TT	NN	NN	TT	TT	TT	TT	TT	TT	TTTTTTTTTTTT	TTTTTTTTNNNN	TTTTTTTTTTTTTTNNTTTTTTNN	TTTTTTTTTTTTTTNNTTTTTTNNGGTTTTTT	TTTTTTTTTTTTTTTTTT
1862	TGCAGGCGCTGTTTGAGCCACTCTTTTATCCCAGGCTCATGAGGG	14	CC	CC	CC	CC	CC	NN	CT	CC	NN	CC	CC	CC	CC	CC	CC	CC	CCCCNNCCCCCC	CCCCCCCCNNCC	CCCCCCCCCCNNCCNNCCCCCCCC	CCCCCCCCCCNNCCNNCCCCCCCCCTCCCCCC	CCCCCCCCNNCCCCCCCC
22571	TGCAGGGCGACTACGGGGACAGCACCGAGGACGAGGAGCCGGCCC	14	GG	GG	GG	GG	GG	GG	AG	GG	GG	NN	GG	NN	GG	GG	GG	GG	GGGGGGGGNNGG	GGGGGGGGGGNN	GGGGGGGGGGGGGGGGGGNNGGNN	GGGGGGGGGGGGGGGGGGNNGGNNAGGGGGGG	GGGGGGGGGGGGGGNNGG
26300	TGCAGGCTGTTACTTTCACCTCTTATTATTGCCAGGGTGGTCAAC	14	GG	GG	GG	GG	GG	GG	AA	GG	GG	NN	GG	GG	NN	GG	GG	GG	GGGGGGGGGGNN	GGGGGGGGGGNN	GGGGGGGGGGGGGGGGGGGGNNNN	GGGGGGGGGGGGGGGGGGGGNNNNAAGGGGGG	GGGGGGGGGGGGGGGGNN
65106	TGCAGGAAGTCAGTCCTGGGTTTTATAACGACACCTTGTTGCCGG	14	CC	CC	CC	CC	CC	CC	AC	CC	NN	NN	CC	CC	CC	CC	CC	CC	CCCCCCCCCCCC	CCCCCCCCNNNN	CCCCCCCCCCCCCCNNCCCCCCNN	CCCCCCCCCCCCCCNNCCCCCCNNACCCCCCC	CCCCCCCCCCCCCCCCCC
20772	TGCAGGTTCAAGATTCGTCTATCGAAATTGTTAGGAATGTTATTC	14	CC	CC	NN	CC	CC	CC	GG	CC	CC	CC	CC	NN	CC	CC	CC	CC	CCCCCCCCNNCC	CCCCNNCCCCCC	CCCCNNCCCCCCCCCCCCNNCCCC	CCCCNNCCCCCCCCCCCCNNCCCCGGCCCCCC	CCCCNNCCCCCCCCNNCC
23166	TGCAGGGCTGGACTTCTCAAAGTGCAGCCAGCAGAAACCTTATAA	14	CC	CC	CC	CC	CC	CC	TT	CC	CC	NN	CC	NN	CC	CC	CC	CC	CCCCCCCCNNCC	CCCCCCCCCCNN	CCCCCCCCCCCCCCCCCCNNCCNN	CCCCCCCCCCCCCCCCCCNNCCNNTTCCCCCC	CCCCCCCCCCCCCCNNCC
33309	TGCAGGTTTTCCAGTCTCTTATTCACATGTTTGATCTGATTGCTG	14	TT	TT	TT	TT	TT	NN	CT	NN	TT	TT	TT	TT	TT	TT	TT	TT	TTTTNNTTTTTT	TTTTTTNNTTTT	TTTTTTTTTTNNNNTTTTTTTTTT	TTTTTTTTTTNNNNTTTTTTTTTTCTTTTTTT	TTTTTTTTNNNNTTTTTT
25364	TGCAGGAGGTTTTTCGAGCATTTCATTGTCCTTTGAATATGTCAC	14	TT	TT	TT	TT	TT	TT	GT	TT	NN	NN	TT	TT	TT	TT	TT	TT	TTTTTTTTTTTT	TTTTTTTTNNNN	TTTTTTTTTTTTTTNNTTTTTTNN	TTTTTTTTTTTTTTNNTTTTTTNNGTTTTTTT	TTTTTTTTTTTTTTTTTT
1854	TGCAGGCTTCGCCGACTCTGACAATTGAGCAGGAAAGTGAAGCAA	14	AA	AA	AA	AA	AA	AA	CC	AA	AA	AA	NN	NN	AA	AA	AA	AA	AAAAAANNNNAA	AAAAAAAAAAAA	AAAAAAAAAAAAAAAANNNNAAAA	AAAAAAAAAAAAAAAANNNNAAAACCAAAAAA	AAAAAAAAAAAANNNNAA
48019	TGCAGGTAAGAAGTAAAGCATTCTGTCCTACCTTTTACACGTGTT	14	TT	TT	TT	TT	TT	NN	CT	TT	NN	TT	TT	TT	TT	TT	TT	TT	TTTTNNTTTTTT	TTTTTTTTNNTT	TTTTTTTTTTNNTTNNTTTTTTTT	TTTTTTTTTTNNTTNNTTTTTTTTCTTTTTTT	TTTTTTTTNNTTTTTTTT
12719	TGCAGGAATGAATATTCAGCACCACTTCGTCTAATACTCGTATAT	14	TT	TT	TT	NN	TT	TT	GG	TT	NN	TT	TT	TT	TT	TT	TT	TT	NNTTTTTTTTTT	TTTTTTTTNNTT	TTTTTTNNTTTTTTNNTTTTTTTT	TTTTTTNNTTTTTTNNTTTTTTTTGGTTTTTT	TTTTTTTTTTTTTTTTTT
17862	TGCAGGGTTTTGCTAGTGAACCGATATATCAGTTAATGGTCCTGA	14	AA	AA	AA	AA	AA	AA	AG	NN	AA	NN	AA	AA	AA	AA	AA	AA	AAAAAAAAAAAA	AAAAAANNAANN	AAAAAAAAAAAANNAAAAAAAANN	AAAAAAAAAAAANNAAAAAAAANNAGAAAAAA	AAAAAAAAAANNAAAAAA
33633	TGCAGGCCAGCCATCTATTTTTGCCTGTGTGTAAACAGTGTGGTT	14	GG	GG	GG	GG	GG	GG	AA	GG	GG	NN	GG	NN	GG	GG	GG	GG	GGGGGGGGNNGG	GGGGGGGGGGNN	GGGGGGGGGGGGGGGGGGNNGGNN	GGGGGGGGGGGGGGGGGGNNGGNNAAGGGGGG	GGGGGGGGGGGGGGNNGG
35097	TGCAGGGCATAGGACACTGACAGGCCAACCAAGCTTTCATTACTA	14	AA	AA	AA	AA	AA	AA	AG	NN	AA	AA	AA	AA	AA	AA	NN	AA	AAAAAAAAAAAA	AAAAAANNAAAA	AAAAAAAAAAAANNAAAAAAAAAA	AAAAAAAAAAAANNAAAAAAAAAAAGAANNAA	AAAAAAAAAANNAAAAAA
15050	TGCAGGGTCACGTTGTGGGTAATGAAATCGCGTTCAAATTTATCT	14	GG	GG	GG	GG	GG	GG	AA	NN	NN	GG	GG	GG	GG	GG	GG	GG	GGGGGGGGGGGG	GGGGGGNNNNGG	GGGGGGGGGGGGNNNNGGGGGGGG	GGGGGGGGGGGGNNNNGGGGGGGGAAGGGGGG	GGGGGGGGGGNNGGGGGG
2992	TGCAGGATGGAAACGAGAAGAAGTTGTTAGGCAGTCTGGATTGTC	14	GG	GG	GG	NN	GG	GG	AA	GG	GG	GG	GG	NN	GG	GG	GG	GG	NNGGGGGGNNGG	GGGGGGGGGGGG	GGGGGGNNGGGGGGGGGGNNGGGG	GGGGGGNNGGGGGGGGGGNNGGGGAAGGGGGG	GGGGGGGGGGGGGGNNGG
3660	TGCAGGTGTAACCCAGACTTCAAGAGTGCGGACCAATGCTGGCAG	14	GG	GG	GG	GG	GG	GG	AG	GG	NN	GG	GG	NN	GG	GG	GG	GG	GGGGGGGGNNGG	GGGGGGGGNNGG	GGGGGGGGGGGGGGNNGGNNGGGG	GGGGGGGGGGGGGGNNGGNNGGGGAGGGGGGG	GGGGGGGGGGGGGGNNGG
62237	TGCAGGTCTGTTTGTCTATCTGCCCACCTGTGTCTGTCTGTCTGT	14	TT	TT	NN	TT	TT	TT	CT	TT	TT	NN	TT	TT	TT	TT	TT	TT	TTTTTTTTTTTT	TTTTNNTTTTNN	TTTTNNTTTTTTTTTTTTTTTTNN	TTTTNNTTTTTTTTTTTTTTTTNNCTTTTTTT	TTTTNNTTTTTTTTTTTT
9299	TGCAGGAACATATATGGATTTACTGTCCGGCACATGCAGATGTTC	14	AA	AA	AA	AA	AA	AA	AG	AA	AA	NN	AA	AA	AA	AA	NN	AA	AAAAAAAAAAAA	AAAAAAAAAANN	AAAAAAAAAAAAAAAAAAAAAANN	AAAAAAAAAAAAAAAAAAAAAANNAGAANNAA	AAAAAAAAAAAAAAAAAA
34013	TGCAGGGCACCGTGGTCTCCCTCTCTGGACACGATGCTGTGCTGG	14	CC	CC	NN	CC	CC	CC	GG	CC	NN	CC	CC	CC	CC	CC	CC	CC	CCCCCCCCCCCC	CCCCNNCCNNCC	CCCCNNCCCCCCCCNNCCCCCCCC	CCCCNNCCCCCCCCNNCCCCCCCCGGCCCCCC	CCCCNNCCCCCCCCCCCC
26257	TGCAGGAAATATCTAAATGGTGCGAGTTCACTGGATCAACCAATA	14	TT	TT	TT	NN	TT	TT	GG	TT	TT	TT	TT	NN	TT	TT	TT	TT	NNTTTTTTNNTT	TTTTTTTTTTTT	TTTTTTNNTTTTTTTTTTNNTTTT	TTTTTTNNTTTTTTTTTTNNTTTTGGTTTTTT	TTTTTTTTTTTTTTNNTT
52625	TGCAGGTTTGAGGTCGCCATGCATGTTGGCTATTTATGCCACACC	14	GG	GG	GG	GG	GG	GG	AG	GG	GG	GG	GG	GG	GG	NN	NN	GG	GGGGGGGGGGGG	GGGGGGGGGGGG	GGGGGGGGGGGGGGGGGGGGGGGG	GGGGGGGGGGGGGGGGGGGGGGGGAGNNNNGG	GGGGGGGGGGGGGGGGGG
77172	TGCAGGTCTTGCTGGCCGGCTTGGTACCAGGTATGCAATCCGTGC	14	NN	TT	TT	TT	NN	TT	GT	TT	TT	TT	TT	TT	TT	TT	TT	TT	TTNNTTTTTTTT	NNTTTTTTTTTT	NNTTTTTTNNTTTTTTTTTTTTTT	NNTTTTTTNNTTTTTTTTTTTTTTGTTTTTTT	NNTTTTNNTTTTTTTTTT
4127	TGCAGGTCGCGTTCTGTCCAGGATAGTGGTTATTTTAAAATAGTA	14	TT	TT	TT	NN	TT	TT	AA	TT	NN	TT	TT	TT	TT	TT	TT	TT	NNTTTTTTTTTT	TTTTTTTTNNTT	TTTTTTNNTTTTTTNNTTTTTTTT	TTTTTTNNTTTTTTNNTTTTTTTTAATTTTTT	TTTTTTTTTTTTTTTTTT
62475	TGCAGGCAACAGAAAGCATATAGCGAATAGTTATTTAAAAACAAA	14	TT	TT	TT	TT	TT	TT	CT	TT	NN	NN	TT	TT	TT	TT	TT	TT	TTTTTTTTTTTT	TTTTTTTTNNNN	TTTTTTTTTTTTTTNNTTTTTTNN	TTTTTTTTTTTTTTNNTTTTTTNNCTTTTTTT	TTTTTTTTTTTTTTTTTT
55187	TGCAGGGCATCCTGGTAAGTTTACAGGATCTACTTTGAAGCTTGC	14	CC	CC	CC	CC	CC	CC	AC	CC	NN	NN	CC	CC	CC	CC	CC	CC	CCCCCCCCCCCC	CCCCCCCCNNNN	CCCCCCCCCCCCCCNNCCCCCCNN	CCCCCCCCCCCCCCNNCCCCCCNNACCCCCCC	CCCCCCCCCCCCCCCCCC
28868	TGCAGGCCATCTAGTCCCGATGAGGGCTTGGGTCTGTCCGGGGAA	14	GG	GG	GG	GG	GG	GG	TT	GG	NN	NN	GG	GG	GG	GG	GG	GG	GGGGGGGGGGGG	GGGGGGGGNNNN	GGGGGGGGGGGGGGNNGGGGGGNN	GGGGGGGGGGGGGGNNGGGGGGNNTTGGGGGG	GGGGGGGGGGGGGGGGGG
39266	TGCAGGGGTTTTGGGAGCTACTGCCAGACGCTGTCGTGCGACCGC	14	GG	GG	GG	GG	GG	GG	TT	GG	NN	GG	GG	GG	GG	NN	GG	GG	GGGGGGGGGGGG	GGGGGGGGNNGG	GGGGGGGGGGGGGGNNGGGGGGGG	GGGGGGGGGGGGGGNNGGGGGGGGTTNNGGGG	GGGGGGGGGGGGGGGGGG
30652	TGCAGGTTTCTTTCCTTGAAATATATCTCATCCTGTAACCTGGGC	14	CC	CC	CC	CC	CC	CC	CT	CC	CC	CC	CC	CC	CC	NN	CC	NN	CCCCCCCCCCCC	CCCCCCCCCCCC	CCCCCCCCCCCCCCCCCCCCCCCC	CCCCCCCCCCCCCCCCCCCCCCCCCTNNCCNN	CCCCCCCCCCCCCCCCCC
42089	TGCAGGTGATTCATTTTTAAAAGAGGATCGTGCAACTACTTGCAA	14	GG	GG	GG	GG	GG	GG	AA	NN	GG	NN	GG	GG	GG	GG	GG	GG	GGGGGGGGGGGG	GGGGGGNNGGNN	GGGGGGGGGGGGNNGGGGGGGGNN	GGGGGGGGGGGGNNGGGGGGGGNNAAGGGGGG	GGGGGGGGGGNNGGGGGG
26607	TGCAGGAGTGAAAGCCACATTATATGCAGATGATCTGGTGTTCTG	14	GG	GG	GG	GG	GG	GG	AG	NN	GG	NN	GG	GG	GG	GG	GG	GG	GGGGGGGGGGGG	GGGGGGNNGGNN	GGGGGGGGGGGGNNGGGGGGGGNN	GGGGGGGGGGGGNNGGGGGGGGNNAGGGGGGG	GGGGGGGGGGNNGGGGGG
48134	TGCAGGGAGAAATTCAGTGCAATTAACTTTTCAAAAATGTCACAC	14	GG	GG	GG	GG	GG	GG	GC	GG	NN	GG	GG	GG	GG	GG	GG	NN	GGGGGGGGGGGG	GGGGGGGGNNGG	GGGGGGGGGGGGGGNNGGGGGGGG	GGGGGGGGGGGGGGNNGGGGGGGGGCGGGGNN	GGGGGGGGGGGGGGGGGG
64510	TGCAGGGTTCCAGGTCATCCATGACATGCTTGAGGAGGTCCTTGT	14	CC	CC	CC	NN	CC	CC	AA	CC	NN	CC	CC	CC	CC	CC	CC	CC	NNCCCCCCCCCC	CCCCCCCCNNCC	CCCCCCNNCCCCCCNNCCCCCCCC	CCCCCCNNCCCCCCNNCCCCCCCCAACCCCCC	CCCCCCCCCCCCCCCCCC
6618	TGCAGGGAAATGTCTTTAATGAAAGCAGTGGTGTCAGAAAGCCAG	14	GG	GG	GG	GG	GG	GG	CC	GG	NN	GG	GG	NN	GG	GG	GG	GG	GGGGGGGGNNGG	GGGGGGGGNNGG	GGGGGGGGGGGGGGNNGGNNGGGG	GGGGGGGGGGGGGGNNGGNNGGGGCCGGGGGG	GGGGGGGGGGGGGGNNGG
29578	TGCAGGCAGCAACCCGTTTGCCGGTAAGTTATCTTCCCCTGAGTT	14	GG	GG	GG	GG	GG	GG	GC	GG	NN	NN	GG	GG	GG	GG	GG	GG	GGGGGGGGGGGG	GGGGGGGGNNNN	GGGGGGGGGGGGGGNNGGGGGGNN	GGGGGGGGGGGGGGNNGGGGGGNNGCGGGGGG	GGGGGGGGGGGGGGGGGG
39757	TGCAGGGAGATCTTTTACCAAGTCATTGATGTAGACAAGAAACAG	14	CC	CC	CC	CC	CC	CC	TT	CC	NN	CC	CC	NN	CC	CC	CC	CC	CCCCCCCCNNCC	CCCCCCCCNNCC	CCCCCCCCCCCCCCNNCCNNCCCC	CCCCCCCCCCCCCCNNCCNNCCCCTTCCCCCC	CCCCCCCCCCCCCCNNCC
2746	TGCAGGGCAAGGAACATATTCGTTCTGAGCATATTCATAAGTATA	14	AA	AA	AA	AA	AA	AA	GG	AA	NN	AA	AA	AA	AA	AA	NN	AA	AAAAAAAAAAAA	AAAAAAAANNAA	AAAAAAAAAAAAAANNAAAAAAAA	AAAAAAAAAAAAAANNAAAAAAAAGGAANNAA	AAAAAAAAAAAAAAAAAA
3306	TGCAGGTAGATGTTTATATTATTTCTGTGTCATTTTACAGGTAAA	14	TT	TT	NN	TT	TT	NN	CT	TT	TT	TT	TT	TT	TT	TT	TT	TT	TTTTNNTTTTTT	TTTTNNTTTTTT	TTTTNNTTTTNNTTTTTTTTTTTT	TTTTNNTTTTNNTTTTTTTTTTTTCTTTTTTT	TTTTNNTTNNTTTTTTTT
57448	TGCAGGACTCCTCAATGGCAGTGGTGGAGTACCAGCTTTGCCCCG	14	GG	GG	GG	NN	GG	NN	AG	GG	GG	GG	GG	GG	GG	GG	GG	GG	NNGGNNGGGGGG	GGGGGGGGGGGG	GGGGGGNNGGNNGGGGGGGGGGGG	GGGGGGNNGGNNGGGGGGGGGGGGAGGGGGGG	GGGGGGGGNNGGGGGGGG
4142	TGCAGGTGCGAGTCCTTTTCAGACGATCAGGATGCCACCACAGCG	14	CC	CC	CC	CC	CC	CC	AA	CC	NN	CC	CC	CC	CC	CC	CC	NN	CCCCCCCCCCCC	CCCCCCCCNNCC	CCCCCCCCCCCCCCNNCCCCCCCC	CCCCCCCCCCCCCCNNCCCCCCCCAACCCCNN	CCCCCCCCCCCCCCCCCC
84290	TGCAGGTTCTCGCATACTTGTTGAACTGGATTTTCAGGTCCATTA	14	NN	NN	AA	AA	AA	AA	GG	AA	AA	AA	AA	AA	AA	AA	AA	AA	AAAAAAAAAAAA	NNNNAAAAAAAA	NNNNAAAAAAAAAAAAAAAAAAAA	NNNNAAAAAAAAAAAAAAAAAAAAGGAAAAAA	NNNNAAAAAAAAAAAAAA
6559	TGCAGGGACGGTTGCTTAAAGTTGTTACCCCCAAAACAATCAGCG	14	GG	GG	GG	GG	GG	GG	AA	GG	NN	NN	GG	GG	GG	GG	GG	GG	GGGGGGGGGGGG	GGGGGGGGNNNN	GGGGGGGGGGGGGGNNGGGGGGNN	GGGGGGGGGGGGGGNNGGGGGGNNAAGGGGGG	GGGGGGGGGGGGGGGGGG
22106	TGCAGGCAGGTGGTTTGGCATGCAGACTGCCTTCTGTGGATTTTT	14	GG	GG	GG	GG	GG	GG	AG	GG	GG	NN	GG	NN	GG	GG	GG	GG	GGGGGGGGNNGG	GGGGGGGGGGNN	GGGGGGGGGGGGGGGGGGNNGGNN	GGGGGGGGGGGGGGGGGGNNGGNNAGGGGGGG	GGGGGGGGGGGGGGNNGG
4693	TGCAGGGTGGAAAATGCCCAAACTGGATAAGGCGACTCTTTAAGT	14	GG	GG	GG	GG	GG	GG	AG	NN	GG	NN	GG	GG	GG	GG	GG	GG	GGGGGGGGGGGG	GGGGGGNNGGNN	GGGGGGGGGGGGNNGGGGGGGGNN	GGGGGGGGGGGGNNGGGGGGGGNNAGGGGGGG	GGGGGGGGGGNNGGGGGG
67224	TGCAGGGAAACAGAAAACACAACACTCTCTACACGCCGAGCCTGA	14	NN	CC	CC	CC	CC	CC	TT	CC	NN	CC	CC	CC	CC	CC	CC	CC	CCCCCCCCCCCC	NNCCCCCCNNCC	NNCCCCCCCCCCCCNNCCCCCCCC	NNCCCCCCCCCCCCNNCCCCCCCCTTCCCCCC	NNCCCCCCCCCCCCCCCC
10741	TGCAGGAGACAGTATTCACATGAATTCAACACACATTAACCATAC	14	AA	AA	AA	NN	AA	AA	CC	AA	NN	AA	AA	AA	AA	AA	AA	AA	NNAAAAAAAAAA	AAAAAAAANNAA	AAAAAANNAAAAAANNAAAAAAAA	AAAAAANNAAAAAANNAAAAAAAACCAAAAAA	AAAAAAAAAAAAAAAAAA
61182	TGCAGGAGTTTTGGCAAATGAAGCTCGAGAGAGGTTCCGATCTGA	14	CC	CC	CC	CC	CC	CC	TT	CC	NN	NN	CC	CC	CC	CC	CC	CC	CCCCCCCCCCCC	CCCCCCCCNNNN	CCCCCCCCCCCCCCNNCCCCCCNN	CCCCCCCCCCCCCCNNCCCCCCNNTTCCCCCC	CCCCCCCCCCCCCCCCCC
23445	TGCAGGTCAAGGACGTCCAGCGGCACCTGGTCAGACCGCAGCCTG	14	GG	GG	GG	GG	GG	GG	AA	NN	GG	GG	GG	GG	GG	GG	NN	GG	GGGGGGGGGGGG	GGGGGGNNGGGG	GGGGGGGGGGGGNNGGGGGGGGGG	GGGGGGGGGGGGNNGGGGGGGGGGAAGGNNGG	GGGGGGGGGGNNGGGGGG
35851	TGCAGGGCTGCACATTGCAAGAACATTATTTATTGATAGTCACAT	14	CC	CC	CC	NN	CC	CC	AC	CC	NN	CC	CC	CC	CC	CC	CC	CC	NNCCCCCCCCCC	CCCCCCCCNNCC	CCCCCCNNCCCCCCNNCCCCCCCC	CCCCCCNNCCCCCCNNCCCCCCCCACCCCCCC	CCCCCCCCCCCCCCCCCC
18175	TGCAGGAAACCTACACAACAGCTTGACAAAGCAAACTTCATTCCT	14	CC	CC	CC	NN	CC	CC	CT	CC	NN	CC	CC	CC	CC	CC	CC	CC	NNCCCCCCCCCC	CCCCCCCCNNCC	CCCCCCNNCCCCCCNNCCCCCCCC	CCCCCCNNCCCCCCNNCCCCCCCCCTCCCCCC	CCCCCCCCCCCCCCCCCC
29465	TGCAGGGTTGCCTCCCAATGAAGGATGCTGCATCGTGTGTTCTAC	14	CC	CC	CC	CC	CC	CC	TT	CC	NN	NN	CC	CC	CC	CC	CC	CC	CCCCCCCCCCCC	CCCCCCCCNNNN	CCCCCCCCCCCCCCNNCCCCCCNN	CCCCCCCCCCCCCCNNCCCCCCNNTTCCCCCC	CCCCCCCCCCCCCCCCCC
5115	TGCAGGCACGAGACTGAGGCGTGAAATCATCACAGTTTATGTTTG	14	CC	CC	CC	CC	CC	CC	GG	CC	NN	NN	CC	CC	CC	CC	CC	CC	CCCCCCCCCCCC	CCCCCCCCNNNN	CCCCCCCCCCCCCCNNCCCCCCNN	CCCCCCCCCCCCCCNNCCCCCCNNGGCCCCCC	CCCCCCCCCCCCCCCCCC
59071	TGCAGGGGTTACTAGATTACTCATCAAAGCCATAAGGAAATGGCA	14	CC	CC	CC	CC	CC	CC	AA	CC	NN	CC	CC	NN	CC	CC	CC	CC	CCCCCCCCNNCC	CCCCCCCCNNCC	CCCCCCCCCCCCCCNNCCNNCCCC	CCCCCCCCCCCCCCNNCCNNCCCCAACCCCCC	CCCCCCCCCCCCCCNNCC
8485	TGCAGGTGATTGATATGTTCAAGAACATCTTTCAACAAGCAGGAT	14	AA	AA	AA	AA	AA	AA	CC	NN	AA	NN	AA	AA	AA	AA	AA	AA	AAAAAAAAAAAA	AAAAAANNAANN	AAAAAAAAAAAANNAAAAAAAANN	AAAAAAAAAAAANNAAAAAAAANNCCAAAAAA	AAAAAAAAAANNAAAAAA
6858	TGCAGGGCTTGCTGTTAGGCCCCAAGTTCATCTCAGATCAACTTG	14	GG	GG	GG	GG	GG	GG	AA	GG	NN	GG	GG	NN	GG	GG	GG	GG	GGGGGGGGNNGG	GGGGGGGGNNGG	GGGGGGGGGGGGGGNNGGNNGGGG	GGGGGGGGGGGGGGNNGGNNGGGGAAGGGGGG	GGGGGGGGGGGGGGNNGG
64444	TGCAGGCACCAGCAGGGTACAATGCAGTAATGATAGTTTTTTTGT	14	GG	GG	GG	GG	GG	GG	TT	NN	GG	GG	GG	NN	GG	GG	GG	GG	GGGGGGGGNNGG	GGGGGGNNGGGG	GGGGGGGGGGGGNNGGGGNNGGGG	GGGGGGGGGGGGNNGGGGNNGGGGTTGGGGGG	GGGGGGGGGGNNGGNNGG
23991	TGCAGGACACCTCAAGGGCAAGGGTTTAGACCCCCGATCAGGATT	14	CC	CC	CC	CC	CC	CC	GG	NN	NN	CC	CC	CC	CC	CC	CC	CC	CCCCCCCCCCCC	CCCCCCNNNNCC	CCCCCCCCCCCCNNNNCCCCCCCC	CCCCCCCCCCCCNNNNCCCCCCCCGGCCCCCC	CCCCCCCCCCNNCCCCCC
42797	TGCAGGAATGGAAAGTGCATGATTCAACACACCTATTTTTGTGCA	14	GG	GG	GG	GG	GG	GG	AA	GG	NN	GG	GG	NN	GG	GG	GG	GG	GGGGGGGGNNGG	GGGGGGGGNNGG	GGGGGGGGGGGGGGNNGGNNGGGG	GGGGGGGGGGGGGGNNGGNNGGGGAAGGGGGG	GGGGGGGGGGGGGGNNGG
54875	TGCAGGTGCTTTATCTTAAGAATTGCAACACAGAAAAATTTTGTT	14	AA	AA	AA	AA	AA	AA	AC	AA	NN	NN	AA	AA	AA	AA	AA	AA	AAAAAAAAAAAA	AAAAAAAANNNN	AAAAAAAAAAAAAANNAAAAAANN	AAAAAAAAAAAAAANNAAAAAANNACAAAAAA	AAAAAAAAAAAAAAAAAA
46004	TGCAGGGCTGAAGAAACATAAGGAGACCTAAAAATACATGGCGAA	14	GG	GG	GG	GG	GG	GG	AG	GG	NN	NN	GG	GG	GG	GG	GG	GG	GGGGGGGGGGGG	GGGGGGGGNNNN	GGGGGGGGGGGGGGNNGGGGGGNN	GGGGGGGGGGGGGGNNGGGGGGNNAGGGGGGG	GGGGGGGGGGGGGGGGGG
1373	TGCAGGCTACGATACAGATTTTCCCTATGTTTAGCTCCTTGAGGA	14	AA	AA	AA	NN	AA	AA	AT	AA	AA	NN	AA	AA	AA	AA	AA	AA	NNAAAAAAAAAA	AAAAAAAAAANN	AAAAAANNAAAAAAAAAAAAAANN	AAAAAANNAAAAAAAAAAAAAANNATAAAAAA	AAAAAAAAAAAAAAAAAA
36059	TGCAGGGTGGAGGACGCCCACATTGTGGATAGGGCGATTCTCTAA	14	GG	GG	GG	GG	GG	GG	AG	GG	NN	NN	GG	GG	GG	GG	GG	GG	GGGGGGGGGGGG	GGGGGGGGNNNN	GGGGGGGGGGGGGGNNGGGGGGNN	GGGGGGGGGGGGGGNNGGGGGGNNAGGGGGGG	GGGGGGGGGGGGGGGGGG
64795	TGCAGGCCCCGTGGTCACTTGTTTATTTTCCCATTGAGGCAGATT	14	GG	GG	GG	GG	GG	GG	AA	GG	GG	NN	GG	NN	GG	GG	GG	GG	GGGGGGGGNNGG	GGGGGGGGGGNN	GGGGGGGGGGGGGGGGGGNNGGNN	GGGGGGGGGGGGGGGGGGNNGGNNAAGGGGGG	GGGGGGGGGGGGGGNNGG
19512	TGCAGGAACAGGCAATAAATCATCGGTCTTGGATAAACATGATCA	14	GG	GG	GG	NN	GG	GG	AG	NN	GG	GG	GG	GG	GG	GG	GG	GG	NNGGGGGGGGGG	GGGGGGNNGGGG	GGGGGGNNGGGGNNGGGGGGGGGG	GGGGGGNNGGGGNNGGGGGGGGGGAGGGGGGG	GGGGGGGGGGNNGGGGGG
10165	TGCAGGTCCAGAACAATAAATCCATACAAGTTCCTTTAGATTTGA	14	GG	GG	GG	GG	GG	GG	AG	GG	GG	GG	GG	GG	GG	NN	GG	NN	GGGGGGGGGGGG	GGGGGGGGGGGG	GGGGGGGGGGGGGGGGGGGGGGGG	GGGGGGGGGGGGGGGGGGGGGGGGAGNNGGNN	GGGGGGGGGGGGGGGGGG
18601	TGCAGGATTGGCTCAATATAACTGCTATGAATTCTTTTCCTCACC	14	GG	GG	GG	GG	GG	GG	TT	GG	GG	NN	GG	NN	GG	GG	GG	GG	GGGGGGGGNNGG	GGGGGGGGGGNN	GGGGGGGGGGGGGGGGGGNNGGNN	GGGGGGGGGGGGGGGGGGNNGGNNTTGGGGGG	GGGGGGGGGGGGGGNNGG
34399	TGCAGGACGTCATCTGTGATGTTCCAGCATCATTTCTCTCGGTCC	14	CC	CC	CC	NN	NN	CC	TT	CC	CC	CC	CC	CC	CC	CC	CC	CC	NNNNCCCCCCCC	CCCCCCCCCCCC	CCCCCCNNNNCCCCCCCCCCCCCC	CCCCCCNNNNCCCCCCCCCCCCCCTTCCCCCC	CCCCCCNNCCCCCCCCCC
44376	TGCAGGGGTGAAAGCTGCGCTATATGCAGATGATCCAGTGCTCTT	14	CC	CC	CC	CC	CC	CC	TT	CC	NN	NN	CC	CC	CC	CC	CC	CC	CCCCCCCCCCCC	CCCCCCCCNNNN	CCCCCCCCCCCCCCNNCCCCCCNN	CCCCCCCCCCCCCCNNCCCCCCNNTTCCCCCC	CCCCCCCCCCCCCCCCCC
21950	TGCAGGTCCAGGGATGGGACCCATTTGATCACTGATATGCATGAT	14	TT	TT	TT	NN	TT	TT	CT	TT	NN	TT	TT	TT	TT	TT	TT	TT	NNTTTTTTTTTT	TTTTTTTTNNTT	TTTTTTNNTTTTTTNNTTTTTTTT	TTTTTTNNTTTTTTNNTTTTTTTTCTTTTTTT	TTTTTTTTTTTTTTTTTT
29824	TGCAGGACCATCATTAAGACATGGGCTGTGTCGTCGTCGATGAGC	14	GG	GG	GG	GG	GG	GG	AA	GG	GG	GG	GG	GG	GG	NN	NN	GG	GGGGGGGGGGGG	GGGGGGGGGGGG	GGGGGGGGGGGGGGGGGGGGGGGG	GGGGGGGGGGGGGGGGGGGGGGGGAANNNNGG	GGGGGGGGGGGGGGGGGG
12348	TGCAGGAGGATTATCTTAGTGAGGGTGTCATGACGTGTTACATTT	14	AA	AA	AA	NN	AA	AA	CC	AA	NN	AA	AA	AA	AA	AA	AA	AA	NNAAAAAAAAAA	AAAAAAAANNAA	AAAAAANNAAAAAANNAAAAAAAA	AAAAAANNAAAAAANNAAAAAAAACCAAAAAA	AAAAAAAAAAAAAAAAAA
23041	TGCAGGAACGAATATTTACTACTTCATCTCGTATATGCGTATATG	14	CC	NN	CC	CC	CC	CC	CT	CC	NN	CC	CC	CC	CC	CC	CC	CC	CCCCCCCCCCCC	CCNNCCCCNNCC	CCNNCCCCCCCCCCNNCCCCCCCC	CCNNCCCCCCCCCCNNCCCCCCCCCTCCCCCC	CCNNCCCCCCCCCCCCCC
34935	TGCAGGTTGAATTGTAACAGAAATTAGTGGGGAAAGTGTATGAAG	14	GG	GG	GG	GG	GG	GG	AG	GG	GG	GG	GG	GG	GG	NN	NN	GG	GGGGGGGGGGGG	GGGGGGGGGGGG	GGGGGGGGGGGGGGGGGGGGGGGG	GGGGGGGGGGGGGGGGGGGGGGGGAGNNNNGG	GGGGGGGGGGGGGGGGGG
30991	TGCAGGAGTTTCCCAACAATCAGCCGCGATTGTAGTCGATAACAT	14	GG	GG	GG	GG	GG	NN	GT	GG	NN	GG	GG	GG	GG	GG	GG	GG	GGGGNNGGGGGG	GGGGGGGGNNGG	GGGGGGGGGGNNGGNNGGGGGGGG	GGGGGGGGGGNNGGNNGGGGGGGGGTGGGGGG	GGGGGGGGNNGGGGGGGG
25967	TGCAGGAGCGGCCACAGAGCGGGAACTGAGAGAGCTCTTCGAGAA	14	CC	CC	CC	CC	CC	CC	AC	CC	NN	NN	CC	CC	CC	CC	CC	CC	CCCCCCCCCCCC	CCCCCCCCNNNN	CCCCCCCCCCCCCCNNCCCCCCNN	CCCCCCCCCCCCCCNNCCCCCCNNACCCCCCC	CCCCCCCCCCCCCCCCCC
23325	TGCAGGAAACAGAAATAAGCAGGAAGAAAGCACTGCAGGCTATCA	14	GG	GG	GG	GG	GG	GG	CC	NN	NN	GG	GG	GG	GG	GG	GG	GG	GGGGGGGGGGGG	GGGGGGNNNNGG	GGGGGGGGGGGGNNNNGGGGGGGG	GGGGGGGGGGGGNNNNGGGGGGGGCCGGGGGG	GGGGGGGGGGNNGGGGGG
32292	TGCAGGCCAGATACTGGTTCTGTAGTCACAGATCACATATTTATG	14	TT	TT	TT	TT	TT	TT	GT	NN	NN	TT	TT	TT	TT	TT	TT	TT	TTTTTTTTTTTT	TTTTTTNNNNTT	TTTTTTTTTTTTNNNNTTTTTTTT	TTTTTTTTTTTTNNNNTTTTTTTTGTTTTTTT	TTTTTTTTTTNNTTTTTT
16821	TGCAGGAACTTGTGGTCATGTTTGATTTCCTGAGGAGCTTCATGT	14	AA	AA	AA	AA	AA	AA	AC	NN	AA	NN	AA	AA	AA	AA	AA	AA	AAAAAAAAAAAA	AAAAAANNAANN	AAAAAAAAAAAANNAAAAAAAANN	AAAAAAAAAAAANNAAAAAAAANNACAAAAAA	AAAAAAAAAANNAAAAAA
6804	TGCAGGCATGACTTATGTCATCATCGTCATGTGCCATGGCGATAA	14	GG	GG	GG	GG	GG	NN	AG	GG	GG	GG	GG	GG	GG	NN	GG	GG	GGGGNNGGGGGG	GGGGGGGGGGGG	GGGGGGGGGGNNGGGGGGGGGGGG	GGGGGGGGGGNNGGGGGGGGGGGGAGNNGGGG	GGGGGGGGNNGGGGGGGG
41892	TGCAGGCTAATATAACACTTGTTCAGTTAGCCACAAACAGGAGAT	14	AA	AA	AA	NN	AA	AA	AG	NN	AA	AA	AA	AA	AA	AA	AA	AA	NNAAAAAAAAAA	AAAAAANNAAAA	AAAAAANNAAAANNAAAAAAAAAA	AAAAAANNAAAANNAAAAAAAAAAAGAAAAAA	AAAAAAAAAANNAAAAAA
8389	TGCAGGGGGATGTACTACTGTCATGTCTTTATGATAGCAGAACAT	14	GG	GG	GG	GG	GG	GG	TT	NN	NN	GG	GG	GG	GG	GG	GG	GG	GGGGGGGGGGGG	GGGGGGNNNNGG	GGGGGGGGGGGGNNNNGGGGGGGG	GGGGGGGGGGGGNNNNGGGGGGGGTTGGGGGG	GGGGGGGGGGNNGGGGGG
47918	TGCAGGAGTGAAAGCATCATTATATGCATACGATTTAGTTATTTG	14	GG	GG	GG	GG	GG	GG	AG	GG	NN	NN	GG	GG	GG	GG	GG	GG	GGGGGGGGGGGG	GGGGGGGGNNNN	GGGGGGGGGGGGGGNNGGGGGGNN	GGGGGGGGGGGGGGNNGGGGGGNNAGGGGGGG	GGGGGGGGGGGGGGGGGG
33468	TGCAGGAAACAAAACAAATGGAATACCTCTCAAAGTTGAGCAAAA	14	CC	CC	CC	CC	CC	CC	CT	NN	NN	CC	CC	CC	CC	CC	CC	CC	CCCCCCCCCCCC	CCCCCCNNNNCC	CCCCCCCCCCCCNNNNCCCCCCCC	CCCCCCCCCCCCNNNNCCCCCCCCCTCCCCCC	CCCCCCCCCCNNCCCCCC
28302	TGCAGGTTTAAGAATTTGGTTGCACAGCAAACCTCCAGAAACAGG	14	TT	TT	TT	TT	TT	TT	GG	NN	TT	NN	TT	TT	TT	TT	TT	TT	TTTTTTTTTTTT	TTTTTTNNTTNN	TTTTTTTTTTTTNNTTTTTTTTNN	TTTTTTTTTTTTNNTTTTTTTTNNGGTTTTTT	TTTTTTTTTTNNTTTTTT
41834	TGCAGGCATTGCATTTATACGACAGTGGCAAGCCACCGGCAAATG	14	CC	CC	CC	CC	CC	CC	TT	CC	NN	CC	CC	NN	CC	CC	CC	CC	CCCCCCCCNNCC	CCCCCCCCNNCC	CCCCCCCCCCCCCCNNCCNNCCCC	CCCCCCCCCCCCCCNNCCNNCCCCTTCCCCCC	CCCCCCCCCCCCCCNNCC
44649	TGCAGGCCTGACCCCACCAGTCGCAGTTATAGACATGGGGATATA	14	AA	AA	AA	AA	AA	AA	GG	AA	NN	NN	AA	AA	AA	AA	AA	AA	AAAAAAAAAAAA	AAAAAAAANNNN	AAAAAAAAAAAAAANNAAAAAANN	AAAAAAAAAAAAAANNAAAAAANNGGAAAAAA	AAAAAAAAAAAAAAAAAA
26289	TGCAGGACATTTGGTGGCACAAAAGAACGATACCCATTAGTATGG	15	GG	GG	GG	GG	GG	GG	CC	GG	NN	GG	GG	GG	GG	GG	GG	GG	GGGGGGGGGGGG	GGGGGGGGNNGG	GGGGGGGGGGGGGGNNGGGGGGGG	GGGGGGGGGGGGGGNNGGGGGGGGCCGGGGGG	GGGGGGGGGGGGGGGGGG
51112	TGCAGGGGTTGGATGCTTCTTTAAGTAGGTCAGGGCCAACTGTAA	15	GG	GG	GG	GG	GG	GG	AG	NN	GG	GG	GG	GG	GG	GG	GG	GG	GGGGGGGGGGGG	GGGGGGNNGGGG	GGGGGGGGGGGGNNGGGGGGGGGG	GGGGGGGGGGGGNNGGGGGGGGGGAGGGGGGG	GGGGGGGGGGNNGGGGGG
37610	TGCAGGTGCTACGGAGTTCGTGCACCGCTGAGAAATTCTCCCCAA	15	CC	CC	CC	CC	CC	CC	GG	CC	CC	NN	CC	CC	CC	CC	CC	CC	CCCCCCCCCCCC	CCCCCCCCCCNN	CCCCCCCCCCCCCCCCCCCCCCNN	CCCCCCCCCCCCCCCCCCCCCCNNGGCCCCCC	CCCCCCCCCCCCCCCCCC
6604	TGCAGGCACTTTTACCCGTGTATTGATGCAATGCATCAAATACTA	15	CC	CC	CC	CC	CC	CC	AC	CC	CC	NN	CC	CC	CC	CC	CC	CC	CCCCCCCCCCCC	CCCCCCCCCCNN	CCCCCCCCCCCCCCCCCCCCCCNN	CCCCCCCCCCCCCCCCCCCCCCNNACCCCCCC	CCCCCCCCCCCCCCCCCC
61442	TGCAGGACATGACGGTCACCGACAACTCGCTGGAGGGCGCCTCCG	15	GG	GG	GG	GG	GG	GG	GC	GG	GG	NN	GG	GG	GG	GG	GG	GG	GGGGGGGGGGGG	GGGGGGGGGGNN	GGGGGGGGGGGGGGGGGGGGGGNN	GGGGGGGGGGGGGGGGGGGGGGNNGCGGGGGG	GGGGGGGGGGGGGGGGGG
1576	TGCAGGAAGGTCACGAACAAAATCATTTATGTAGACGAGAATGGG	15	AA	AA	AA	AA	AA	AA	AT	AA	AA	AA	AA	NN	AA	AA	AA	AA	AAAAAAAANNAA	AAAAAAAAAAAA	AAAAAAAAAAAAAAAAAANNAAAA	AAAAAAAAAAAAAAAAAANNAAAAATAAAAAA	AAAAAAAAAAAAAANNAA
14194	TGCAGGCGAAGGGAGGAGTGTAAGGTCAGCAGCAGGGATTGACGT	15	GG	GG	GG	NN	GG	GG	CC	GG	GG	GG	GG	GG	GG	GG	GG	GG	NNGGGGGGGGGG	GGGGGGGGGGGG	GGGGGGNNGGGGGGGGGGGGGGGG	GGGGGGNNGGGGGGGGGGGGGGGGCCGGGGGG	GGGGGGGGGGGGGGGGGG
52706	TGCAGGACATGAGGCAATGTGACTCATGTTTGCCTTCCAGCCTGA	15	CC	CC	CC	CC	CC	CC	AC	CC	CC	NN	CC	CC	CC	CC	CC	CC	CCCCCCCCCCCC	CCCCCCCCCCNN	CCCCCCCCCCCCCCCCCCCCCCNN	CCCCCCCCCCCCCCCCCCCCCCNNACCCCCCC	CCCCCCCCCCCCCCCCCC
23790	TGCAGGAGGCCTCCGTCCGCACAGGTCAGTTTTCAGTGTTTTGTT	15	CC	CC	CC	CC	CC	CC	AA	CC	CC	NN	CC	CC	CC	CC	CC	CC	CCCCCCCCCCCC	CCCCCCCCCCNN	CCCCCCCCCCCCCCCCCCCCCCNN	CCCCCCCCCCCCCCCCCCCCCCNNAACCCCCC	CCCCCCCCCCCCCCCCCC
7576	TGCAGGCTCTGTATCTCACCATGAAAGTACAGTCTAGCATCCCTG	15	CC	CC	CC	NN	CC	CC	CT	CC	CC	CC	CC	CC	CC	CC	CC	CC	NNCCCCCCCCCC	CCCCCCCCCCCC	CCCCCCNNCCCCCCCCCCCCCCCC	CCCCCCNNCCCCCCCCCCCCCCCCCTCCCCCC	CCCCCCCCCCCCCCCCCC
27085	TGCAGGTTTTTCCTGCATCTGCCCAAGCGTGTTACAAATTTAGTT	15	CC	CC	CC	CC	CC	CC	CT	CC	NN	CC	CC	CC	CC	CC	CC	CC	CCCCCCCCCCCC	CCCCCCCCNNCC	CCCCCCCCCCCCCCNNCCCCCCCC	CCCCCCCCCCCCCCNNCCCCCCCCCTCCCCCC	CCCCCCCCCCCCCCCCCC
34287	TGCAGGCAGCGAGTTTGAGACCCCTGATTTATTGTATAATGATAA	15	AA	AA	AA	AA	AA	AA	GG	AA	AA	NN	AA	AA	AA	AA	AA	AA	AAAAAAAAAAAA	AAAAAAAAAANN	AAAAAAAAAAAAAAAAAAAAAANN	AAAAAAAAAAAAAAAAAAAAAANNGGAAAAAA	AAAAAAAAAAAAAAAAAA
23393	TGCAGGAGTTCTGCGTCAGGTCCTTTCCCTCGGTGTTCGTACAAC	15	GG	GG	GG	GG	GG	GG	AG	GG	GG	GG	GG	NN	GG	GG	GG	GG	GGGGGGGGNNGG	GGGGGGGGGGGG	GGGGGGGGGGGGGGGGGGNNGGGG	GGGGGGGGGGGGGGGGGGNNGGGGAGGGGGGG	GGGGGGGGGGGGGGNNGG
32498	TGCAGGATCTGTGGCCAGTCAACTGCCTCCAATGCCACAAGGTAG	15	GG	GG	GG	GG	GG	GG	CC	GG	GG	NN	GG	GG	GG	GG	GG	GG	GGGGGGGGGGGG	GGGGGGGGGGNN	GGGGGGGGGGGGGGGGGGGGGGNN	GGGGGGGGGGGGGGGGGGGGGGNNCCGGGGGG	GGGGGGGGGGGGGGGGGG
63403	TGCAGGAATTTATATTCAGCACCACTTCATCTAATATATACGTGT	15	GG	GG	GG	GG	GG	GG	GT	GG	NN	GG	GG	GG	GG	GG	GG	GG	GGGGGGGGGGGG	GGGGGGGGNNGG	GGGGGGGGGGGGGGNNGGGGGGGG	GGGGGGGGGGGGGGNNGGGGGGGGGTGGGGGG	GGGGGGGGGGGGGGGGGG
9470	TGCAGGGGCTAACTGGAGTCCAGCCACCCAGTTCAAGAGCAGGAG	15	TT	TT	TT	TT	TT	TT	AA	TT	NN	TT	TT	TT	TT	TT	TT	TT	TTTTTTTTTTTT	TTTTTTTTNNTT	TTTTTTTTTTTTTTNNTTTTTTTT	TTTTTTTTTTTTTTNNTTTTTTTTAATTTTTT	TTTTTTTTTTTTTTTTTT
15422	TGCAGGAAGCACACAAATAAAGATGGCGACCAGACAATGGACATC	15	GG	GG	GG	NN	GG	GG	AG	GG	GG	GG	GG	GG	GG	GG	GG	GG	NNGGGGGGGGGG	GGGGGGGGGGGG	GGGGGGNNGGGGGGGGGGGGGGGG	GGGGGGNNGGGGGGGGGGGGGGGGAGGGGGGG	GGGGGGGGGGGGGGGGGG
33581	TGCAGGGCAAACCTAGCTTGAAGTCACCACTGTAGGACATGTCCC	15	GG	GG	GG	GG	GG	GG	AG	GG	NN	GG	GG	GG	GG	GG	GG	GG	GGGGGGGGGGGG	GGGGGGGGNNGG	GGGGGGGGGGGGGGNNGGGGGGGG	GGGGGGGGGGGGGGNNGGGGGGGGAGGGGGGG	GGGGGGGGGGGGGGGGGG
4823	TGCAGGAATGAACATTCAGCACCACTTTGTCTGATATATATGTTT	15	CC	CC	CC	CC	CC	CC	TT	CC	NN	CC	CC	CC	CC	CC	CC	CC	CCCCCCCCCCCC	CCCCCCCCNNCC	CCCCCCCCCCCCCCNNCCCCCCCC	CCCCCCCCCCCCCCNNCCCCCCCCTTCCCCCC	CCCCCCCCCCCCCCCCCC
9854	TGCAGGGAGTCATCATCATCAATCCTTTGATCGTTTGGGGATCAC	15	CC	CC	CC	CC	CC	CC	GG	CC	NN	CC	CC	CC	CC	CC	CC	CC	CCCCCCCCCCCC	CCCCCCCCNNCC	CCCCCCCCCCCCCCNNCCCCCCCC	CCCCCCCCCCCCCCNNCCCCCCCCGGCCCCCC	CCCCCCCCCCCCCCCCCC
36237	TGCAGGTGTATAACCTTCGTCACACGACCTATCTTTCTGTTTCTG	15	AA	AA	AA	AA	AA	AA	GG	AA	NN	AA	AA	AA	AA	AA	AA	AA	AAAAAAAAAAAA	AAAAAAAANNAA	AAAAAAAAAAAAAANNAAAAAAAA	AAAAAAAAAAAAAANNAAAAAAAAGGAAAAAA	AAAAAAAAAAAAAAAAAA
47511	TGCAGGCTCCGCTGGCGCTGAACTCGTTTGCAGAACAGCAGCTCC	15	CC	CC	CC	CC	CC	CC	AA	CC	NN	CC	CC	CC	CC	CC	CC	CC	CCCCCCCCCCCC	CCCCCCCCNNCC	CCCCCCCCCCCCCCNNCCCCCCCC	CCCCCCCCCCCCCCNNCCCCCCCCAACCCCCC	CCCCCCCCCCCCCCCCCC
54992	TGCAGGCAGTCCATAAAAAAATGCTGTGAAGAATGGTCTACTCGA	15	AA	AA	AA	AA	AA	AA	TT	NN	AA	AA	AA	AA	AA	AA	AA	AA	AAAAAAAAAAAA	AAAAAANNAAAA	AAAAAAAAAAAANNAAAAAAAAAA	AAAAAAAAAAAANNAAAAAAAAAATTAAAAAA	AAAAAAAAAANNAAAAAA
56587	TGCAGGGTTCCTTGCACATTTTTACAGGATGTCTGTCCGACCCTG	15	GG	GG	GG	GG	GG	GG	GC	GG	NN	GG	GG	GG	GG	GG	GG	GG	GGGGGGGGGGGG	GGGGGGGGNNGG	GGGGGGGGGGGGGGNNGGGGGGGG	GGGGGGGGGGGGGGNNGGGGGGGGGCGGGGGG	GGGGGGGGGGGGGGGGGG
52366	TGCAGGATGTAGCACTCAACTTCAGTTTTTGTTGACTGTTAGTGA	15	AA	AA	AA	AA	AA	AA	TT	AA	AA	AA	AA	AA	AA	NN	AA	AA	AAAAAAAAAAAA	AAAAAAAAAAAA	AAAAAAAAAAAAAAAAAAAAAAAA	AAAAAAAAAAAAAAAAAAAAAAAATTNNAAAA	AAAAAAAAAAAAAAAAAA
63726	TGCAGGAATCGAAGTACAGCTGATGATGGTTCCTTCAAGACTCTG	15	CC	CC	CC	CC	CC	CC	GG	CC	CC	NN	CC	CC	CC	CC	CC	CC	CCCCCCCCCCCC	CCCCCCCCCCNN	CCCCCCCCCCCCCCCCCCCCCCNN	CCCCCCCCCCCCCCCCCCCCCCNNGGCCCCCC	CCCCCCCCCCCCCCCCCC
44063	TGCAGGAGAGAATGGAGTCTGTGTTGTCTTCGCTGCAACAGAAGC	15	GG	GG	GG	GG	GG	GG	AA	GG	NN	GG	GG	GG	GG	GG	GG	GG	GGGGGGGGGGGG	GGGGGGGGNNGG	GGGGGGGGGGGGGGNNGGGGGGGG	GGGGGGGGGGGGGGNNGGGGGGGGAAGGGGGG	GGGGGGGGGGGGGGGGGG
20241	TGCAGGGAGATCTTTCACCAAGTCATTGATGTACATAAAGAATAA	15	GG	GG	GG	GG	GG	GG	CC	NN	GG	GG	GG	GG	GG	GG	GG	GG	GGGGGGGGGGGG	GGGGGGNNGGGG	GGGGGGGGGGGGNNGGGGGGGGGG	GGGGGGGGGGGGNNGGGGGGGGGGCCGGGGGG	GGGGGGGGGGNNGGGGGG
34227	TGCAGGTGAAGGAAGCCATGAAGTGCTACAGAAACGCCATGCAGC	15	CC	CC	CC	CC	CC	CC	CT	CC	CC	NN	CC	CC	CC	CC	CC	CC	CCCCCCCCCCCC	CCCCCCCCCCNN	CCCCCCCCCCCCCCCCCCCCCCNN	CCCCCCCCCCCCCCCCCCCCCCNNCTCCCCCC	CCCCCCCCCCCCCCCCCC
4978	TGCAGGACCTGAAGCACAGCTGAGAAGAATTACATTAGCTAATCT	15	GG	GG	GG	GG	GG	GG	AG	GG	NN	GG	GG	GG	GG	GG	GG	GG	GGGGGGGGGGGG	GGGGGGGGNNGG	GGGGGGGGGGGGGGNNGGGGGGGG	GGGGGGGGGGGGGGNNGGGGGGGGAGGGGGGG	GGGGGGGGGGGGGGGGGG
3361	TGCAGGTACACATTCTTCTTTGGATGTTTCATCAGCTGAACAAAT	15	CC	CC	CC	CC	CC	CC	CT	CC	CC	CC	CC	NN	CC	CC	CC	CC	CCCCCCCCNNCC	CCCCCCCCCCCC	CCCCCCCCCCCCCCCCCCNNCCCC	CCCCCCCCCCCCCCCCCCNNCCCCCTCCCCCC	CCCCCCCCCCCCCCNNCC
31963	TGCAGGTACTCGGTGCGAGATGTGGTCAGTCTGTCACAAGTCGCC	15	AA	AA	AA	AA	AA	AA	TT	NN	AA	AA	AA	AA	AA	AA	AA	AA	AAAAAAAAAAAA	AAAAAANNAAAA	AAAAAAAAAAAANNAAAAAAAAAA	AAAAAAAAAAAANNAAAAAAAAAATTAAAAAA	AAAAAAAAAANNAAAAAA
23536	TGCAGGAGTGAAATCCGCATTATATGCAGATGGCCAGGTACTCTG	15	CC	CC	CC	CC	CC	CC	TT	CC	CC	CC	CC	CC	CC	CC	CC	NN	CCCCCCCCCCCC	CCCCCCCCCCCC	CCCCCCCCCCCCCCCCCCCCCCCC	CCCCCCCCCCCCCCCCCCCCCCCCTTCCCCNN	CCCCCCCCCCCCCCCCCC
64362	TGCAGGGAGTTGTGGATGTTCGGGACAAACTTCTATGACATCCCA	15	GG	GG	GG	GG	GG	GG	GT	GG	GG	NN	GG	GG	GG	GG	GG	GG	GGGGGGGGGGGG	GGGGGGGGGGNN	GGGGGGGGGGGGGGGGGGGGGGNN	GGGGGGGGGGGGGGGGGGGGGGNNGTGGGGGG	GGGGGGGGGGGGGGGGGG
46592	TGCAGGTTGTCCCCACAAACGTCTGCAAACTGTATTATTACACGC	15	CC	CC	CC	CC	CC	CC	AC	CC	NN	CC	CC	CC	CC	CC	CC	CC	CCCCCCCCCCCC	CCCCCCCCNNCC	CCCCCCCCCCCCCCNNCCCCCCCC	CCCCCCCCCCCCCCNNCCCCCCCCACCCCCCC	CCCCCCCCCCCCCCCCCC
43498	TGCAGGTCCTGAAAGCATCAATCAGACAGTGGCGTGGCTTTATGT	15	GG	GG	GG	GG	GG	GG	AA	GG	NN	GG	GG	GG	GG	GG	GG	GG	GGGGGGGGGGGG	GGGGGGGGNNGG	GGGGGGGGGGGGGGNNGGGGGGGG	GGGGGGGGGGGGGGNNGGGGGGGGAAGGGGGG	GGGGGGGGGGGGGGGGGG
40277	TGCAGGCATTCTCTCGATGCTTCTGCTAATCCCAGAGTTATAGAT	15	CC	CC	CC	CC	CC	CC	CT	CC	NN	CC	CC	CC	CC	CC	CC	CC	CCCCCCCCCCCC	CCCCCCCCNNCC	CCCCCCCCCCCCCCNNCCCCCCCC	CCCCCCCCCCCCCCNNCCCCCCCCCTCCCCCC	CCCCCCCCCCCCCCCCCC
47917	TGCAGGTGACCCGAGCATCTTCTGCTGTCTTTCACTTCCCAGCTC	15	CC	CC	CC	CC	CC	CC	TT	NN	CC	CC	CC	CC	CC	CC	CC	CC	CCCCCCCCCCCC	CCCCCCNNCCCC	CCCCCCCCCCCCNNCCCCCCCCCC	CCCCCCCCCCCCNNCCCCCCCCCCTTCCCCCC	CCCCCCCCCCNNCCCCCC
21894	TGCAGGTCACGTCGCAGGTATTTCATGGGCGTCCTCTTTTCCTTG	15	CC	CC	CC	CC	CC	CC	CT	CC	NN	CC	CC	CC	CC	CC	CC	CC	CCCCCCCCCCCC	CCCCCCCCNNCC	CCCCCCCCCCCCCCNNCCCCCCCC	CCCCCCCCCCCCCCNNCCCCCCCCCTCCCCCC	CCCCCCCCCCCCCCCCCC
58657	TGCAGGCGAACCATGAAACTTGTTCCTGTGGATTCAAAATTATTT	15	CC	CC	CC	CC	CC	CC	GG	NN	CC	CC	CC	CC	CC	CC	CC	CC	CCCCCCCCCCCC	CCCCCCNNCCCC	CCCCCCCCCCCCNNCCCCCCCCCC	CCCCCCCCCCCCNNCCCCCCCCCCGGCCCCCC	CCCCCCCCCCNNCCCCCC
62224	TGCAGGGTAAAATTCAAAAGAGTCAACTTCACCTACATAAAATAC	15	CC	CC	CC	NN	CC	CC	TT	CC	CC	CC	CC	CC	CC	CC	CC	CC	NNCCCCCCCCCC	CCCCCCCCCCCC	CCCCCCNNCCCCCCCCCCCCCCCC	CCCCCCNNCCCCCCCCCCCCCCCCTTCCCCCC	CCCCCCCCCCCCCCCCCC
9098	TGCAGGGTTGTTGGTGCAAACTGACTGTTCGGTGTTGACCCGTTG	15	CC	CC	CC	CC	CC	CC	GG	CC	NN	CC	CC	CC	CC	CC	CC	CC	CCCCCCCCCCCC	CCCCCCCCNNCC	CCCCCCCCCCCCCCNNCCCCCCCC	CCCCCCCCCCCCCCNNCCCCCCCCGGCCCCCC	CCCCCCCCCCCCCCCCCC
29783	TGCAGGTCCGGTGGCAATGTGTTTGAATCCCATCGCGGCGGAAGT	15	GG	GG	GG	GG	GG	GG	AG	GG	NN	GG	GG	GG	GG	GG	GG	GG	GGGGGGGGGGGG	GGGGGGGGNNGG	GGGGGGGGGGGGGGNNGGGGGGGG	GGGGGGGGGGGGGGNNGGGGGGGGAGGGGGGG	GGGGGGGGGGGGGGGGGG
28663	TGCAGGTTGTCATGCATCCTCCATTAGATCGCCTGCAAGTTATCA	15	CC	CC	NN	CC	CC	CC	TT	CC	CC	CC	CC	CC	CC	CC	CC	CC	CCCCCCCCCCCC	CCCCNNCCCCCC	CCCCNNCCCCCCCCCCCCCCCCCC	CCCCNNCCCCCCCCCCCCCCCCCCTTCCCCCC	CCCCNNCCCCCCCCCCCC
36250	TGCAGGCTAGCATACAACTGGGTCGGCACTGTAGCCTGGGAGGAA	15	AA	AA	AA	AA	AA	AA	GG	AA	NN	AA	AA	AA	AA	AA	AA	AA	AAAAAAAAAAAA	AAAAAAAANNAA	AAAAAAAAAAAAAANNAAAAAAAA	AAAAAAAAAAAAAANNAAAAAAAAGGAAAAAA	AAAAAAAAAAAAAAAAAA
38368	TGCAGGTTCACGGCGCTGTAGGTGAAGATGTCCTCTTTGAAAATT	15	TT	TT	TT	TT	TT	TT	GG	TT	NN	TT	TT	TT	TT	TT	TT	TT	TTTTTTTTTTTT	TTTTTTTTNNTT	TTTTTTTTTTTTTTNNTTTTTTTT	TTTTTTTTTTTTTTNNTTTTTTTTGGTTTTTT	TTTTTTTTTTTTTTTTTT
57274	TGCAGGATTCTTGAGCGAATGTTAGCCAGTTCACTTTGTCCATCT	15	GG	GG	GG	GG	GG	GG	TT	GG	GG	GG	GG	NN	GG	GG	GG	GG	GGGGGGGGNNGG	GGGGGGGGGGGG	GGGGGGGGGGGGGGGGGGNNGGGG	GGGGGGGGGGGGGGGGGGNNGGGGTTGGGGGG	GGGGGGGGGGGGGGNNGG
47286	TGCAGGATGCCTTAGAATCCAACTTCATTGACCGCATGTCCATCT	15	AA	AA	AA	AA	AA	AA	GG	AA	NN	AA	AA	AA	AA	AA	AA	AA	AAAAAAAAAAAA	AAAAAAAANNAA	AAAAAAAAAAAAAANNAAAAAAAA	AAAAAAAAAAAAAANNAAAAAAAAGGAAAAAA	AAAAAAAAAAAAAAAAAA
29951	TGCAGGAACTTATATATTTACTGTCTGAGACAAGCAGGTGTTTGT	15	CC	CC	CC	CC	CC	CC	CT	CC	NN	CC	CC	CC	CC	CC	CC	CC	CCCCCCCCCCCC	CCCCCCCCNNCC	CCCCCCCCCCCCCCNNCCCCCCCC	CCCCCCCCCCCCCCNNCCCCCCCCCTCCCCCC	CCCCCCCCCCCCCCCCCC
54987	TGCAGGGTTTAGATCGTGAACCGATATATCATGAGAATGGACATT	15	GG	GG	GG	GG	GG	GG	TT	GG	GG	NN	GG	GG	GG	GG	GG	GG	GGGGGGGGGGGG	GGGGGGGGGGNN	GGGGGGGGGGGGGGGGGGGGGGNN	GGGGGGGGGGGGGGGGGGGGGGNNTTGGGGGG	GGGGGGGGGGGGGGGGGG
54923	TGCAGGTAGATGGTCCAGCTGCAAGAGCAACAATGACAGTGAAAT	15	AA	AA	AA	AA	AA	AA	AG	AA	AA	NN	AA	AA	AA	AA	AA	AA	AAAAAAAAAAAA	AAAAAAAAAANN	AAAAAAAAAAAAAAAAAAAAAANN	AAAAAAAAAAAAAAAAAAAAAANNAGAAAAAA	AAAAAAAAAAAAAAAAAA
4871	TGCAGGCCACAGGGTGTACGAGCCGGACGTCCTGACCCCACAGCC	15	CC	CC	CC	CC	CC	CC	AA	CC	NN	CC	CC	CC	CC	CC	CC	CC	CCCCCCCCCCCC	CCCCCCCCNNCC	CCCCCCCCCCCCCCNNCCCCCCCC	CCCCCCCCCCCCCCNNCCCCCCCCAACCCCCC	CCCCCCCCCCCCCCCCCC
40764	TGCAGGTACAACAAGCCTGACATCAGGTAATCTATTCCTACCTGT	15	CC	CC	CC	CC	CC	CC	TT	CC	CC	CC	CC	CC	CC	NN	CC	CC	CCCCCCCCCCCC	CCCCCCCCCCCC	CCCCCCCCCCCCCCCCCCCCCCCC	CCCCCCCCCCCCCCCCCCCCCCCCTTNNCCCC	CCCCCCCCCCCCCCCCCC
16160	TGCAGGTCTAGCCATGATCCAGGCTCTTGCTGTCACCAGTTCCAC	15	TT	TT	TT	TT	TT	TT	AA	TT	TT	NN	TT	TT	TT	TT	TT	TT	TTTTTTTTTTTT	TTTTTTTTTTNN	TTTTTTTTTTTTTTTTTTTTTTNN	TTTTTTTTTTTTTTTTTTTTTTNNAATTTTTT	TTTTTTTTTTTTTTTTTT
36357	TGCAGGAGGTTGTCTTCAATAGTGGGCCTTGGAAGAGAAAGCCAC	15	AA	AA	AA	AA	AA	AA	AG	AA	NN	AA	AA	AA	AA	AA	AA	AA	AAAAAAAAAAAA	AAAAAAAANNAA	AAAAAAAAAAAAAANNAAAAAAAA	AAAAAAAAAAAAAANNAAAAAAAAAGAAAAAA	AAAAAAAAAAAAAAAAAA
19405	TGCAGGCATTAGGGTGCAGTAAGTGGAAAAGTGTTGCCTGCCCGA	15	TT	TT	TT	TT	TT	TT	CC	NN	TT	TT	TT	TT	TT	TT	TT	TT	TTTTTTTTTTTT	TTTTTTNNTTTT	TTTTTTTTTTTTNNTTTTTTTTTT	TTTTTTTTTTTTNNTTTTTTTTTTCCTTTTTT	TTTTTTTTTTNNTTTTTT
27306	TGCAGGCCAAGTTGATTGTTCATTTCCTAGACCTAGGGTATCATC	15	CC	CC	CC	CC	CC	CC	CT	NN	CC	CC	CC	CC	CC	CC	CC	CC	CCCCCCCCCCCC	CCCCCCNNCCCC	CCCCCCCCCCCCNNCCCCCCCCCC	CCCCCCCCCCCCNNCCCCCCCCCCCTCCCCCC	CCCCCCCCCCNNCCCCCC
33503	TGCAGGTCAATTCTAAGCGGAGATATTAATTTTTTTAGTGTCGGC	15	GG	GG	GG	GG	GG	GG	AA	GG	NN	GG	GG	GG	GG	GG	GG	GG	GGGGGGGGGGGG	GGGGGGGGNNGG	GGGGGGGGGGGGGGNNGGGGGGGG	GGGGGGGGGGGGGGNNGGGGGGGGAAGGGGGG	GGGGGGGGGGGGGGGGGG
25883	TGCAGGCAAACGATGCCGTGTTATTGTTGGAATGCATGTACGGTA	15	GG	GG	GG	GG	GG	GG	AA	GG	NN	GG	GG	GG	GG	GG	GG	GG	GGGGGGGGGGGG	GGGGGGGGNNGG	GGGGGGGGGGGGGGNNGGGGGGGG	GGGGGGGGGGGGGGNNGGGGGGGGAAGGGGGG	GGGGGGGGGGGGGGGGGG
44796	TGCAGGATAGGAAATTCAAGGTACGAGTAAGGAATGAGGAGTTAC	15	GG	GG	GG	GG	GG	GG	GC	GG	GG	NN	GG	GG	GG	GG	GG	GG	GGGGGGGGGGGG	GGGGGGGGGGNN	GGGGGGGGGGGGGGGGGGGGGGNN	GGGGGGGGGGGGGGGGGGGGGGNNGCGGGGGG	GGGGGGGGGGGGGGGGGG
41869	TGCAGGTAGGTCAAGGACCCTGTTCAAGCCTTTAGATGTACTAGA	15	TT	TT	TT	NN	TT	TT	CT	TT	TT	TT	TT	TT	TT	TT	TT	TT	NNTTTTTTTTTT	TTTTTTTTTTTT	TTTTTTNNTTTTTTTTTTTTTTTT	TTTTTTNNTTTTTTTTTTTTTTTTCTTTTTTT	TTTTTTTTTTTTTTTTTT
58546	TGCAGGAGACTGTCTGCCACTGCCGCCCTATGTATCGCGGAATTT	15	CC	CC	CC	CC	CC	CC	TT	CC	CC	NN	CC	CC	CC	CC	CC	CC	CCCCCCCCCCCC	CCCCCCCCCCNN	CCCCCCCCCCCCCCCCCCCCCCNN	CCCCCCCCCCCCCCCCCCCCCCNNTTCCCCCC	CCCCCCCCCCCCCCCCCC
16996	TGCAGGGCAAAAGGAATTTAGGGAGGCCTAAAACACTTGGATAAT	15	AA	AA	AA	AA	AA	AA	AG	AA	NN	AA	AA	AA	AA	AA	AA	AA	AAAAAAAAAAAA	AAAAAAAANNAA	AAAAAAAAAAAAAANNAAAAAAAA	AAAAAAAAAAAAAANNAAAAAAAAAGAAAAAA	AAAAAAAAAAAAAAAAAA
23953	TGCAGGAGGTGGAGATGCCCCTGGTGGACCAGGAGTTGTGTCAGC	15	GG	GG	GG	GG	GG	GG	AA	GG	NN	GG	GG	GG	GG	GG	GG	GG	GGGGGGGGGGGG	GGGGGGGGNNGG	GGGGGGGGGGGGGGNNGGGGGGGG	GGGGGGGGGGGGGGNNGGGGGGGGAAGGGGGG	GGGGGGGGGGGGGGGGGG
34921	TGCAGGTTTAATTTGTTATCTTTTGGAAACAAACTTCGTTATTTC	15	GG	GG	GG	GG	GG	GG	GC	GG	NN	GG	GG	GG	GG	GG	GG	GG	GGGGGGGGGGGG	GGGGGGGGNNGG	GGGGGGGGGGGGGGNNGGGGGGGG	GGGGGGGGGGGGGGNNGGGGGGGGGCGGGGGG	GGGGGGGGGGGGGGGGGG
27797	TGCAGGTTCCAGTTAAAGGATTTTCTAGTTATGCTATTGCATGGC	15	GG	GG	NN	GG	GG	GG	GT	GG	GG	GG	GG	GG	GG	GG	GG	GG	GGGGGGGGGGGG	GGGGNNGGGGGG	GGGGNNGGGGGGGGGGGGGGGGGG	GGGGNNGGGGGGGGGGGGGGGGGGGTGGGGGG	GGGGNNGGGGGGGGGGGG
8738	TGCAGGGAGATCTTTCACCAAGTAATTGATGTGCACAAGGAAGTG	15	GG	GG	GG	GG	GG	GG	AG	GG	GG	NN	GG	GG	GG	GG	GG	GG	GGGGGGGGGGGG	GGGGGGGGGGNN	GGGGGGGGGGGGGGGGGGGGGGNN	GGGGGGGGGGGGGGGGGGGGGGNNAGGGGGGG	GGGGGGGGGGGGGGGGGG
35394	TGCAGGTCTCCTTTTTCTGGCAACTTCTTAGATTTCCTTCTCTCC	15	GG	GG	GG	GG	GG	GG	TT	GG	GG	GG	GG	NN	GG	GG	GG	GG	GGGGGGGGNNGG	GGGGGGGGGGGG	GGGGGGGGGGGGGGGGGGNNGGGG	GGGGGGGGGGGGGGGGGGNNGGGGTTGGGGGG	GGGGGGGGGGGGGGNNGG
32776	TGCAGGCTCGACAACAGGGAAACACGGATACAGAGCAACGTTCCG	15	GG	GG	NN	GG	GG	GG	TT	GG	GG	GG	GG	GG	GG	GG	GG	GG	GGGGGGGGGGGG	GGGGNNGGGGGG	GGGGNNGGGGGGGGGGGGGGGGGG	GGGGNNGGGGGGGGGGGGGGGGGGTTGGGGGG	GGGGNNGGGGGGGGGGGG
60722	TGCAGGAAGCAGATGAAAACTGCAAACTGATTAAAGACATTAGCT	15	CC	CC	CC	NN	CC	CC	CT	CC	CC	CC	CC	CC	CC	CC	CC	CC	NNCCCCCCCCCC	CCCCCCCCCCCC	CCCCCCNNCCCCCCCCCCCCCCCC	CCCCCCNNCCCCCCCCCCCCCCCCCTCCCCCC	CCCCCCCCCCCCCCCCCC
28364	TGCAGGAACATCACCATAAGACACATTGTGAAGGATTTCTGGTGC	15	AA	AA	AA	AA	AA	AA	AG	AA	NN	AA	AA	AA	AA	AA	AA	AA	AAAAAAAAAAAA	AAAAAAAANNAA	AAAAAAAAAAAAAANNAAAAAAAA	AAAAAAAAAAAAAANNAAAAAAAAAGAAAAAA	AAAAAAAAAAAAAAAAAA
22455	TGCAGGTAAATTTGATGATGAAGGACATTAGATATTGATGTCTCT	15	GG	GG	GG	GG	GG	GG	AG	GG	GG	GG	GG	GG	GG	GG	GG	NN	GGGGGGGGGGGG	GGGGGGGGGGGG	GGGGGGGGGGGGGGGGGGGGGGGG	GGGGGGGGGGGGGGGGGGGGGGGGAGGGGGNN	GGGGGGGGGGGGGGGGGG
29404	TGCAGGAAAATTGTTCACTTCTATCAAGTGTGGTCCTAATCTATT	15	TT	TT	TT	TT	TT	TT	GT	TT	NN	TT	TT	TT	TT	TT	TT	TT	TTTTTTTTTTTT	TTTTTTTTNNTT	TTTTTTTTTTTTTTNNTTTTTTTT	TTTTTTTTTTTTTTNNTTTTTTTTGTTTTTTT	TTTTTTTTTTTTTTTTTT
57809	TGCAGGCAATTCAAGGGCACGGATGGAGTACCCGCTTAGCTTCCC	15	TT	TT	TT	TT	TT	TT	CT	TT	TT	TT	NN	TT	TT	TT	TT	TT	TTTTTTNNTTTT	TTTTTTTTTTTT	TTTTTTTTTTTTTTTTNNTTTTTT	TTTTTTTTTTTTTTTTNNTTTTTTCTTTTTTT	TTTTTTTTTTTTNNTTTT
62090	TGCAGGTTCTCTCCTAGGGGAGGAAACTGGACTGCAGGTTCCGTA	15	CC	CC	CC	CC	CC	CC	TT	NN	CC	CC	CC	CC	CC	CC	CC	CC	CCCCCCCCCCCC	CCCCCCNNCCCC	CCCCCCCCCCCCNNCCCCCCCCCC	CCCCCCCCCCCCNNCCCCCCCCCCTTCCCCCC	CCCCCCCCCCNNCCCCCC
14623	TGCAGGTGTTTGTGTGTTTATTAAAGCACGCGCGTGCTGTACCAG	15	CC	CC	CC	CC	CC	CC	CT	CC	NN	CC	CC	CC	CC	CC	CC	CC	CCCCCCCCCCCC	CCCCCCCCNNCC	CCCCCCCCCCCCCCNNCCCCCCCC	CCCCCCCCCCCCCCNNCCCCCCCCCTCCCCCC	CCCCCCCCCCCCCCCCCC
77122	TGCAGGCCTCTGACTCAGGTAATGCCATAGTTGCTACTTAAAGTG	15	NN	CC	CC	CC	CC	CC	AA	CC	CC	CC	CC	CC	CC	CC	CC	CC	CCCCCCCCCCCC	NNCCCCCCCCCC	NNCCCCCCCCCCCCCCCCCCCCCC	NNCCCCCCCCCCCCCCCCCCCCCCAACCCCCC	NNCCCCCCCCCCCCCCCC
46141	TGCAGGAGTGAATGCTGCGCTATATGTTGATGACCTAGTGCTCTG	15	GG	GG	GG	GG	GG	GG	AG	GG	NN	GG	GG	GG	GG	GG	GG	GG	GGGGGGGGGGGG	GGGGGGGGNNGG	GGGGGGGGGGGGGGNNGGGGGGGG	GGGGGGGGGGGGGGNNGGGGGGGGAGGGGGGG	GGGGGGGGGGGGGGGGGG
52409	TGCAGGTGACTACAGATGTAAGGTTCTGTGGTTTAGAGTCACATG	15	CC	CC	CC	CC	CC	CC	TT	CC	CC	CC	CC	CC	CC	NN	CC	CC	CCCCCCCCCCCC	CCCCCCCCCCCC	CCCCCCCCCCCCCCCCCCCCCCCC	CCCCCCCCCCCCCCCCCCCCCCCCTTNNCCCC	CCCCCCCCCCCCCCCCCC
33527	TGCAGGAATTGAAGATAATGATGATGATAACAGAATATAACGAAA	15	GG	GG	GG	GG	GG	GG	TT	GG	GG	GG	GG	NN	GG	GG	GG	GG	GGGGGGGGNNGG	GGGGGGGGGGGG	GGGGGGGGGGGGGGGGGGNNGGGG	GGGGGGGGGGGGGGGGGGNNGGGGTTGGGGGG	GGGGGGGGGGGGGGNNGG
30281	TGCAGGTATAGGAACATTTATCGACATGACACAGATGATAATGAT	15	TT	TT	TT	TT	TT	TT	CC	TT	NN	TT	TT	TT	TT	TT	TT	TT	TTTTTTTTTTTT	TTTTTTTTNNTT	TTTTTTTTTTTTTTNNTTTTTTTT	TTTTTTTTTTTTTTNNTTTTTTTTCCTTTTTT	TTTTTTTTTTTTTTTTTT
56650	TGCAGGTAATGTACATAATGAAACTGATTTCATATTGGTTCCGAG	15	TT	TT	TT	TT	TT	TT	CC	TT	TT	NN	TT	TT	TT	TT	TT	TT	TTTTTTTTTTTT	TTTTTTTTTTNN	TTTTTTTTTTTTTTTTTTTTTTNN	TTTTTTTTTTTTTTTTTTTTTTNNCCTTTTTT	TTTTTTTTTTTTTTTTTT
33869	TGCAGGCAACCCCTGCCGTCGTACGGGGAATCCCTGTGTCTAGCC	15	CC	CC	CC	CC	CC	CC	TT	CC	NN	CC	CC	CC	CC	CC	CC	CC	CCCCCCCCCCCC	CCCCCCCCNNCC	CCCCCCCCCCCCCCNNCCCCCCCC	CCCCCCCCCCCCCCNNCCCCCCCCTTCCCCCC	CCCCCCCCCCCCCCCCCC
23016	TGCAGGTGCAGGAATTTGATTATACAATGAACCTCATTTATTTCA	15	AA	AA	AA	AA	AA	AA	CC	AA	AA	NN	AA	AA	AA	AA	AA	AA	AAAAAAAAAAAA	AAAAAAAAAANN	AAAAAAAAAAAAAAAAAAAAAANN	AAAAAAAAAAAAAAAAAAAAAANNCCAAAAAA	AAAAAAAAAAAAAAAAAA
33672	TGCAGGTCTACCTAGTATATCGAGTCATGAGAGATGGAGCCTATG	15	GG	GG	GG	GG	GG	GG	CC	GG	NN	GG	GG	GG	GG	GG	GG	GG	GGGGGGGGGGGG	GGGGGGGGNNGG	GGGGGGGGGGGGGGNNGGGGGGGG	GGGGGGGGGGGGGGNNGGGGGGGGCCGGGGGG	GGGGGGGGGGGGGGGGGG
62883	TGCAGGATCAATAACAGTAACAACAAATATGACAAACTACAACAA	15	TT	TT	TT	TT	TT	TT	CT	TT	NN	TT	TT	TT	TT	TT	TT	TT	TTTTTTTTTTTT	TTTTTTTTNNTT	TTTTTTTTTTTTTTNNTTTTTTTT	TTTTTTTTTTTTTTNNTTTTTTTTCTTTTTTT	TTTTTTTTTTTTTTTTTT
64447	TGCAGGGTGAAGGACGCCCAAATTGTGGATTAGGCGATTCTCCAG	15	GG	GG	GG	GG	GG	GG	AA	GG	NN	GG	GG	GG	GG	GG	GG	GG	GGGGGGGGGGGG	GGGGGGGGNNGG	GGGGGGGGGGGGGGNNGGGGGGGG	GGGGGGGGGGGGGGNNGGGGGGGGAAGGGGGG	GGGGGGGGGGGGGGGGGG
56777	TGCAGGCAATAGAAAGCATACAGTAACTAGTTGCTTGAAAAAAAA	15	TT	TT	TT	TT	TT	TT	AT	TT	NN	TT	TT	TT	TT	TT	TT	TT	TTTTTTTTTTTT	TTTTTTTTNNTT	TTTTTTTTTTTTTTNNTTTTTTTT	TTTTTTTTTTTTTTNNTTTTTTTTATTTTTTT	TTTTTTTTTTTTTTTTTT
14306	TGCAGGTTCAGCGGAAGCCACCAATTGGACATGAAGGGCCCTTAA	15	CC	CC	CC	CC	CC	CC	AA	CC	CC	CC	CC	CC	NN	CC	CC	CC	CCCCCCCCCCNN	CCCCCCCCCCCC	CCCCCCCCCCCCCCCCCCCCNNCC	CCCCCCCCCCCCCCCCCCCCNNCCAACCCCCC	CCCCCCCCCCCCCCCCNN
23846	TGCAGGCAGAGCAAATTGAGAGAATGTAGAGGGTCATAGCTAAAC	15	TT	TT	TT	TT	TT	TT	AA	TT	TT	NN	TT	TT	TT	TT	TT	TT	TTTTTTTTTTTT	TTTTTTTTTTNN	TTTTTTTTTTTTTTTTTTTTTTNN	TTTTTTTTTTTTTTTTTTTTTTNNAATTTTTT	TTTTTTTTTTTTTTTTTT
20644	TGCAGGAATCAAACATTGACACATACAAACGGATGTACACATACA	15	AA	AA	AA	AA	AA	AA	GG	NN	AA	AA	AA	AA	AA	AA	AA	AA	AAAAAAAAAAAA	AAAAAANNAAAA	AAAAAAAAAAAANNAAAAAAAAAA	AAAAAAAAAAAANNAAAAAAAAAAGGAAAAAA	AAAAAAAAAANNAAAAAA
55197	TGCAGGCTTCATCCACAGACAACAAGGAAGATAACCACAGATACA	15	AA	AA	AA	AA	AA	AA	AT	AA	AA	AA	AA	AA	AA	NN	AA	AA	AAAAAAAAAAAA	AAAAAAAAAAAA	AAAAAAAAAAAAAAAAAAAAAAAA	AAAAAAAAAAAAAAAAAAAAAAAAATNNAAAA	AAAAAAAAAAAAAAAAAA
41946	TGCAGGAAAAGTGATGCTAATTGTTTTTGGGATGCTAAATGATCA	15	TT	TT	TT	TT	TT	TT	AT	NN	TT	TT	TT	TT	TT	TT	TT	TT	TTTTTTTTTTTT	TTTTTTNNTTTT	TTTTTTTTTTTTNNTTTTTTTTTT	TTTTTTTTTTTTNNTTTTTTTTTTATTTTTTT	TTTTTTTTTTNNTTTTTT
57652	TGCAGGCAATTAACAAGGCCATACTAGGCGATGTCGGAGCTTCGA	15	CC	CC	CC	CC	CC	CC	TT	CC	NN	CC	CC	CC	CC	CC	CC	CC	CCCCCCCCCCCC	CCCCCCCCNNCC	CCCCCCCCCCCCCCNNCCCCCCCC	CCCCCCCCCCCCCCNNCCCCCCCCTTCCCCCC	CCCCCCCCCCCCCCCCCC
33427	TGCAGGCATATTGTGTATAGAGTGCCGACACACATACTTCTATAG	15	TT	TT	TT	TT	TT	TT	GT	TT	TT	NN	TT	TT	TT	TT	TT	TT	TTTTTTTTTTTT	TTTTTTTTTTNN	TTTTTTTTTTTTTTTTTTTTTTNN	TTTTTTTTTTTTTTTTTTTTTTNNGTTTTTTT	TTTTTTTTTTTTTTTTTT
39206	TGCAGGAGATGAGCGGCACGTTGTCTGTCTGCTTGCCGGAGAACG	15	CC	CC	CC	CC	CC	CC	TT	CC	CC	NN	CC	CC	CC	CC	CC	CC	CCCCCCCCCCCC	CCCCCCCCCCNN	CCCCCCCCCCCCCCCCCCCCCCNN	CCCCCCCCCCCCCCCCCCCCCCNNTTCCCCCC	CCCCCCCCCCCCCCCCCC
62948	TGCAGGACAGCTGCGTCACCCTACCCTGTCATTCAATGTCTGACA	15	AA	AA	AA	AA	AA	AA	AC	AA	AA	NN	AA	AA	AA	AA	AA	AA	AAAAAAAAAAAA	AAAAAAAAAANN	AAAAAAAAAAAAAAAAAAAAAANN	AAAAAAAAAAAAAAAAAAAAAANNACAAAAAA	AAAAAAAAAAAAAAAAAA
59179	TGCAGGATTCATATCACCAAAATGTGTCGGTCATAACATGAAAGG	15	GG	GG	GG	GG	GG	GG	AG	GG	GG	NN	GG	GG	GG	GG	GG	GG	GGGGGGGGGGGG	GGGGGGGGGGNN	GGGGGGGGGGGGGGGGGGGGGGNN	GGGGGGGGGGGGGGGGGGGGGGNNAGGGGGGG	GGGGGGGGGGGGGGGGGG
28831	TGCAGGTCCTTTCTTTGACATTTTCACCAATCTGCTAATTTATCT	15	CC	CC	CC	CC	CC	CC	CT	CC	CC	NN	CC	CC	CC	CC	CC	CC	CCCCCCCCCCCC	CCCCCCCCCCNN	CCCCCCCCCCCCCCCCCCCCCCNN	CCCCCCCCCCCCCCCCCCCCCCNNCTCCCCCC	CCCCCCCCCCCCCCCCCC
8690	TGCAGGCACAGTCAATGGCCAGTTGATTAGACTAGGTTATAGTTT	15	AA	AA	AA	AA	AA	AA	CC	AA	AA	NN	AA	AA	AA	AA	AA	AA	AAAAAAAAAAAA	AAAAAAAAAANN	AAAAAAAAAAAAAAAAAAAAAANN	AAAAAAAAAAAAAAAAAAAAAANNCCAAAAAA	AAAAAAAAAAAAAAAAAA
26769	TGCAGGTAGCGGACAAGCTAAGGTCTTAGACCAGCAGTGTATGCG	15	TT	TT	TT	TT	TT	TT	CT	TT	NN	TT	TT	TT	TT	TT	TT	TT	TTTTTTTTTTTT	TTTTTTTTNNTT	TTTTTTTTTTTTTTNNTTTTTTTT	TTTTTTTTTTTTTTNNTTTTTTTTCTTTTTTT	TTTTTTTTTTTTTTTTTT
51703	TGCAGGTGATCCATTAATCCAACGAACTCGTATGGATCTCCCAAC	15	TT	TT	TT	TT	TT	TT	AA	TT	TT	TT	TT	NN	TT	TT	TT	TT	TTTTTTTTNNTT	TTTTTTTTTTTT	TTTTTTTTTTTTTTTTTTNNTTTT	TTTTTTTTTTTTTTTTTTNNTTTTAATTTTTT	TTTTTTTTTTTTTTNNTT
458	TGCAGGAATGTCATTCTCCTGATGGAAGTGTCTGAACATGTACCC	15	CC	CC	CC	CC	CC	CC	GC	CC	CC	CC	CC	NN	CC	CC	CC	CC	CCCCCCCCNNCC	CCCCCCCCCCCC	CCCCCCCCCCCCCCCCCCNNCCCC	CCCCCCCCCCCCCCCCCCNNCCCCGCCCCCCC	CCCCCCCCCCCCCCNNCC
7447	TGCAGGATTTTTCCGGGGGAGGAACATATGTGGGGAAGGAACATA	15	TT	TT	TT	TT	TT	TT	GG	NN	TT	TT	TT	TT	TT	TT	TT	TT	TTTTTTTTTTTT	TTTTTTNNTTTT	TTTTTTTTTTTTNNTTTTTTTTTT	TTTTTTTTTTTTNNTTTTTTTTTTGGTTTTTT	TTTTTTTTTTNNTTTTTT
3986	TGCAGGGCAAAACAACAGAGCAAATTTCTAGTGAGACGTCTGCCG	15	GG	GG	GG	GG	GG	GG	GC	GG	GG	NN	GG	GG	GG	GG	GG	GG	GGGGGGGGGGGG	GGGGGGGGGGNN	GGGGGGGGGGGGGGGGGGGGGGNN	GGGGGGGGGGGGGGGGGGGGGGNNGCGGGGGG	GGGGGGGGGGGGGGGGGG
10228	TGCAGGCAGGCCACGTGTTGTTGCCCCTGGCTTTGTTTACTTCCT	15	GG	GG	GG	NN	GG	GG	AG	GG	GG	GG	GG	GG	GG	GG	GG	GG	NNGGGGGGGGGG	GGGGGGGGGGGG	GGGGGGNNGGGGGGGGGGGGGGGG	GGGGGGNNGGGGGGGGGGGGGGGGAGGGGGGG	GGGGGGGGGGGGGGGGGG
34456	TGCAGGTAAAAGTAATACCATGACAGAGACTCAAGTGAATGATGA	15	TT	TT	TT	TT	TT	TT	CT	TT	NN	TT	TT	TT	TT	TT	TT	TT	TTTTTTTTTTTT	TTTTTTTTNNTT	TTTTTTTTTTTTTTNNTTTTTTTT	TTTTTTTTTTTTTTNNTTTTTTTTCTTTTTTT	TTTTTTTTTTTTTTTTTT
10951	TGCAGGCACTAGCTGAAATTGAGAAATATAACCCAAGGACATTTG	15	TT	TT	TT	TT	TT	TT	GG	TT	TT	TT	TT	NN	TT	TT	TT	TT	TTTTTTTTNNTT	TTTTTTTTTTTT	TTTTTTTTTTTTTTTTTTNNTTTT	TTTTTTTTTTTTTTTTTTNNTTTTGGTTTTTT	TTTTTTTTTTTTTTNNTT
31512	TGCAGGGCAAAGCAACAAAACAAATTCATAATCAGATGTTCACGG	15	AA	AA	AA	AA	AA	AA	AC	NN	AA	AA	AA	AA	AA	AA	AA	AA	AAAAAAAAAAAA	AAAAAANNAAAA	AAAAAAAAAAAANNAAAAAAAAAA	AAAAAAAAAAAANNAAAAAAAAAAACAAAAAA	AAAAAAAAAANNAAAAAA
24823	TGCAGGGCTAAACCGGATGATTATCTAACCTCAATACAAATAAAT	15	AA	AA	AA	AA	AA	AA	GG	AA	NN	AA	AA	AA	AA	AA	AA	AA	AAAAAAAAAAAA	AAAAAAAANNAA	AAAAAAAAAAAAAANNAAAAAAAA	AAAAAAAAAAAAAANNAAAAAAAAGGAAAAAA	AAAAAAAAAAAAAAAAAA
39004	TGCAGGTCGAGGATATCTCATTACAGTTAGAACCTCCTTTAGCTA	15	CC	CC	CC	CC	CC	CC	TT	CC	NN	CC	CC	CC	CC	CC	CC	CC	CCCCCCCCCCCC	CCCCCCCCNNCC	CCCCCCCCCCCCCCNNCCCCCCCC	CCCCCCCCCCCCCCNNCCCCCCCCTTCCCCCC	CCCCCCCCCCCCCCCCCC
7963	TGCAGGAATATCATTAGAAATGATGCTGGATGGTCTAAGATGATG	15	GG	GG	GG	GG	GG	GG	GT	GG	GG	NN	GG	GG	GG	GG	GG	GG	GGGGGGGGGGGG	GGGGGGGGGGNN	GGGGGGGGGGGGGGGGGGGGGGNN	GGGGGGGGGGGGGGGGGGGGGGNNGTGGGGGG	GGGGGGGGGGGGGGGGGG
41843	TGCAGGTATAAGCAAGATTTATTGAAATTTTAAAAAGATTCCTTC	15	GG	GG	GG	GG	GG	GG	TT	GG	GG	GG	GG	GG	GG	NN	GG	GG	GGGGGGGGGGGG	GGGGGGGGGGGG	GGGGGGGGGGGGGGGGGGGGGGGG	GGGGGGGGGGGGGGGGGGGGGGGGTTNNGGGG	GGGGGGGGGGGGGGGGGG
53890	TGCAGGATTTGCTGTGACCGGTGACCCTGGAGCATAATCCAGAGG	15	GG	GG	GG	GG	GG	GG	AA	NN	GG	GG	GG	GG	GG	GG	GG	GG	GGGGGGGGGGGG	GGGGGGNNGGGG	GGGGGGGGGGGGNNGGGGGGGGGG	GGGGGGGGGGGGNNGGGGGGGGGGAAGGGGGG	GGGGGGGGGGNNGGGGGG
23026	TGCAGGGTTATAATTCTGTAACTGCTAACTTCTGAAGGATCCCTT	15	GG	GG	GG	GG	GG	GG	AA	GG	NN	GG	GG	GG	GG	GG	GG	GG	GGGGGGGGGGGG	GGGGGGGGNNGG	GGGGGGGGGGGGGGNNGGGGGGGG	GGGGGGGGGGGGGGNNGGGGGGGGAAGGGGGG	GGGGGGGGGGGGGGGGGG
45491	TGCAGGGTACGCGACTTTGAATTATTTACTATCGGTACCGTTGCT	15	CC	CC	CC	CC	CC	CC	TT	CC	NN	CC	CC	CC	CC	CC	CC	CC	CCCCCCCCCCCC	CCCCCCCCNNCC	CCCCCCCCCCCCCCNNCCCCCCCC	CCCCCCCCCCCCCCNNCCCCCCCCTTCCCCCC	CCCCCCCCCCCCCCCCCC
55378	TGCAGGTATCACTCAAAGAAGGGTTTACACCTTCCCAGAAAGAGC	15	AA	AA	AA	NN	AA	AA	GG	AA	AA	AA	AA	AA	AA	AA	AA	AA	NNAAAAAAAAAA	AAAAAAAAAAAA	AAAAAANNAAAAAAAAAAAAAAAA	AAAAAANNAAAAAAAAAAAAAAAAGGAAAAAA	AAAAAAAAAAAAAAAAAA
56678	TGCAGGACATAGCAATTAACCCCAGCTTTTGTTGGCAGTTAGTTA	15	AA	AA	AA	AA	AA	AA	AT	AA	NN	AA	AA	AA	AA	AA	AA	AA	AAAAAAAAAAAA	AAAAAAAANNAA	AAAAAAAAAAAAAANNAAAAAAAA	AAAAAAAAAAAAAANNAAAAAAAAATAAAAAA	AAAAAAAAAAAAAAAAAA
55398	TGCAGGGTTAAGGACGCCTAAGTTGCGTATAAGGCAATTTTCTAG	15	GG	GG	GG	GG	GG	GG	AA	GG	NN	GG	GG	GG	GG	GG	GG	GG	GGGGGGGGGGGG	GGGGGGGGNNGG	GGGGGGGGGGGGGGNNGGGGGGGG	GGGGGGGGGGGGGGNNGGGGGGGGAAGGGGGG	GGGGGGGGGGGGGGGGGG
590	TGCAGGACTAGAGACAGCCAGCACATCCCAACATGTCGTAAGTAC	15	GG	GG	GG	GG	GG	GG	AG	GG	GG	NN	GG	GG	GG	GG	GG	GG	GGGGGGGGGGGG	GGGGGGGGGGNN	GGGGGGGGGGGGGGGGGGGGGGNN	GGGGGGGGGGGGGGGGGGGGGGNNAGGGGGGG	GGGGGGGGGGGGGGGGGG
35642	TGCAGGTAACATGATTTCAGTTACTGTTCTTTCTACGACACTGTA	15	CC	CC	CC	CC	CC	CC	AA	CC	NN	CC	CC	CC	CC	CC	CC	CC	CCCCCCCCCCCC	CCCCCCCCNNCC	CCCCCCCCCCCCCCNNCCCCCCCC	CCCCCCCCCCCCCCNNCCCCCCCCAACCCCCC	CCCCCCCCCCCCCCCCCC
51803	TGCAGGTGCAGGAAATTGATTATATAATAAACCTCTGCTTTTTAC	15	CC	CC	CC	CC	CC	CC	TT	CC	NN	CC	CC	CC	CC	CC	CC	CC	CCCCCCCCCCCC	CCCCCCCCNNCC	CCCCCCCCCCCCCCNNCCCCCCCC	CCCCCCCCCCCCCCNNCCCCCCCCTTCCCCCC	CCCCCCCCCCCCCCCCCC
17487	TGCAGGTCAAGAGTTTGGGGCCGTTCACTGGACATGTGTTTCTAG	15	AA	AA	AA	AA	AA	AA	AG	NN	AA	AA	AA	AA	AA	AA	AA	AA	AAAAAAAAAAAA	AAAAAANNAAAA	AAAAAAAAAAAANNAAAAAAAAAA	AAAAAAAAAAAANNAAAAAAAAAAAGAAAAAA	AAAAAAAAAANNAAAAAA
23750	TGCAGGTGTCAGGTAGACGGAGACAGAACTGTTCGACATCACTCC	15	TT	TT	TT	TT	TT	TT	CT	TT	TT	NN	TT	TT	TT	TT	TT	TT	TTTTTTTTTTTT	TTTTTTTTTTNN	TTTTTTTTTTTTTTTTTTTTTTNN	TTTTTTTTTTTTTTTTTTTTTTNNCTTTTTTT	TTTTTTTTTTTTTTTTTT
11356	TGCAGGCAAGTATGCGAACCCCCTCCGAGGCTGGCTGTTGTATTT	15	CC	CC	CC	CC	CC	CC	CT	CC	NN	CC	CC	CC	CC	CC	CC	CC	CCCCCCCCCCCC	CCCCCCCCNNCC	CCCCCCCCCCCCCCNNCCCCCCCC	CCCCCCCCCCCCCCNNCCCCCCCCCTCCCCCC	CCCCCCCCCCCCCCCCCC
44349	TGCAGGATGACCTTGGGGTGGGGGTCACAACGAGTTACATGTCCA	15	TT	TT	TT	TT	TT	TT	AA	TT	NN	TT	TT	TT	TT	TT	TT	TT	TTTTTTTTTTTT	TTTTTTTTNNTT	TTTTTTTTTTTTTTNNTTTTTTTT	TTTTTTTTTTTTTTNNTTTTTTTTAATTTTTT	TTTTTTTTTTTTTTTTTT
57296	TGCAGGTCAGGACTGTGCTTCTGTGAACGGAGGCAATTGTCAGCC	15	GG	GG	GG	GG	GG	GG	AG	GG	GG	NN	GG	GG	GG	GG	GG	GG	GGGGGGGGGGGG	GGGGGGGGGGNN	GGGGGGGGGGGGGGGGGGGGGGNN	GGGGGGGGGGGGGGGGGGGGGGNNAGGGGGGG	GGGGGGGGGGGGGGGGGG
63937	TGCAGGTAAGTAGCTTAATTTTTTGACAACCACATGGTCGGATAT	15	GG	GG	GG	GG	GG	GG	GT	GG	NN	GG	GG	GG	GG	GG	GG	GG	GGGGGGGGGGGG	GGGGGGGGNNGG	GGGGGGGGGGGGGGNNGGGGGGGG	GGGGGGGGGGGGGGNNGGGGGGGGGTGGGGGG	GGGGGGGGGGGGGGGGGG
12085	TGCAGGATTTAACAGGTATTCACCACGCGAGGGTAAATATGAGTG	15	GG	GG	GG	GG	GG	GG	TT	GG	GG	NN	GG	GG	GG	GG	GG	GG	GGGGGGGGGGGG	GGGGGGGGGGNN	GGGGGGGGGGGGGGGGGGGGGGNN	GGGGGGGGGGGGGGGGGGGGGGNNTTGGGGGG	GGGGGGGGGGGGGGGGGG
4809	TGCAGGACAAAACCAGGCGTTTCGAACTGTACATCGCTGAAACAT	15	GG	GG	GG	GG	GG	GG	AA	GG	NN	GG	GG	GG	GG	GG	GG	GG	GGGGGGGGGGGG	GGGGGGGGNNGG	GGGGGGGGGGGGGGNNGGGGGGGG	GGGGGGGGGGGGGGNNGGGGGGGGAAGGGGGG	GGGGGGGGGGGGGGGGGG
21160	TGCAGGGTCACTATCACAGCACACGGATTTATCCACGAGTGCTCC	15	CC	CC	CC	CC	CC	CC	GC	CC	CC	NN	CC	CC	CC	CC	CC	CC	CCCCCCCCCCCC	CCCCCCCCCCNN	CCCCCCCCCCCCCCCCCCCCCCNN	CCCCCCCCCCCCCCCCCCCCCCNNGCCCCCCC	CCCCCCCCCCCCCCCCCC
33902	TGCAGGGATGAGTTCACCTCTTAGCACCACCGTCGTCGCTACAAG	15	TT	TT	TT	TT	TT	TT	CC	TT	NN	TT	TT	TT	TT	TT	TT	TT	TTTTTTTTTTTT	TTTTTTTTNNTT	TTTTTTTTTTTTTTNNTTTTTTTT	TTTTTTTTTTTTTTNNTTTTTTTTCCTTTTTT	TTTTTTTTTTTTTTTTTT
54696	TGCAGGAGACAGCACAGGAGAGTTCAATTAAAGACTTGAATAATA	15	GG	GG	GG	NN	GG	GG	GT	GG	GG	GG	GG	GG	GG	GG	GG	GG	NNGGGGGGGGGG	GGGGGGGGGGGG	GGGGGGNNGGGGGGGGGGGGGGGG	GGGGGGNNGGGGGGGGGGGGGGGGGTGGGGGG	GGGGGGGGGGGGGGGGGG
61892	TGCAGGTGCTACCTATTATGCTACCACGGCTCCCGTACCAGTAGG	15	TT	TT	TT	TT	TT	TT	CC	TT	TT	NN	TT	TT	TT	TT	TT	TT	TTTTTTTTTTTT	TTTTTTTTTTNN	TTTTTTTTTTTTTTTTTTTTTTNN	TTTTTTTTTTTTTTTTTTTTTTNNCCTTTTTT	TTTTTTTTTTTTTTTTTT
43999	TGCAGGGGTGATATATTTCACGATAATAAAATAGCCAGCTGATGA	15	AA	AA	AA	AA	AA	AA	AC	NN	AA	AA	AA	AA	AA	AA	AA	AA	AAAAAAAAAAAA	AAAAAANNAAAA	AAAAAAAAAAAANNAAAAAAAAAA	AAAAAAAAAAAANNAAAAAAAAAAACAAAAAA	AAAAAAAAAANNAAAAAA
57701	TGCAGGCTCTCAAGGTAGCAGCTGCTGCCACAACTCCCGAGTGTT	15	TT	TT	TT	TT	TT	TT	GT	TT	NN	TT	TT	TT	TT	TT	TT	TT	TTTTTTTTTTTT	TTTTTTTTNNTT	TTTTTTTTTTTTTTNNTTTTTTTT	TTTTTTTTTTTTTTNNTTTTTTTTGTTTTTTT	TTTTTTTTTTTTTTTTTT
56807	TGCAGGATATGCTGGTGCAAAGCAGCATTATTTATGGTCCACACA	15	GG	GG	GG	GG	GG	GG	AA	GG	NN	GG	GG	GG	GG	GG	GG	GG	GGGGGGGGGGGG	GGGGGGGGNNGG	GGGGGGGGGGGGGGNNGGGGGGGG	GGGGGGGGGGGGGGNNGGGGGGGGAAGGGGGG	GGGGGGGGGGGGGGGGGG
53781	TGCAGGAGTGAAACCTGCACTATATGTAGTTCACCTGGTGCACCA	15	GG	GG	GG	GG	GG	GG	AA	GG	GG	NN	GG	GG	GG	GG	GG	GG	GGGGGGGGGGGG	GGGGGGGGGGNN	GGGGGGGGGGGGGGGGGGGGGGNN	GGGGGGGGGGGGGGGGGGGGGGNNAAGGGGGG	GGGGGGGGGGGGGGGGGG
59816	TGCAGGTGAGTAATTATATTTGTTTCAGCCAAAGACCAGATAGCT	15	AA	AA	AA	AA	AA	AA	GG	AA	AA	NN	AA	AA	AA	AA	AA	AA	AAAAAAAAAAAA	AAAAAAAAAANN	AAAAAAAAAAAAAAAAAAAAAANN	AAAAAAAAAAAAAAAAAAAAAANNGGAAAAAA	AAAAAAAAAAAAAAAAAA
21769	TGCAGGTAGAGTGTTTACATCACGAGTTTATGTCCACGTATGTCT	15	GG	GG	GG	GG	GG	GG	GC	GG	NN	GG	GG	GG	GG	GG	GG	GG	GGGGGGGGGGGG	GGGGGGGGNNGG	GGGGGGGGGGGGGGNNGGGGGGGG	GGGGGGGGGGGGGGNNGGGGGGGGGCGGGGGG	GGGGGGGGGGGGGGGGGG
58990	TGCAGGTACAGCGGCAGCATTTAGGACGAGAAGTGGTTCAAATTT	15	GG	GG	NN	GG	GG	GG	GC	GG	GG	GG	GG	GG	GG	GG	GG	GG	GGGGGGGGGGGG	GGGGNNGGGGGG	GGGGNNGGGGGGGGGGGGGGGGGG	GGGGNNGGGGGGGGGGGGGGGGGGGCGGGGGG	GGGGNNGGGGGGGGGGGG
50283	TGCAGGCTTCTGCAGAGTTTGACATCGAGGTTTGTTTCATCTGGC	15	CC	CC	CC	CC	CC	CC	TT	CC	CC	CC	CC	CC	CC	NN	CC	CC	CCCCCCCCCCCC	CCCCCCCCCCCC	CCCCCCCCCCCCCCCCCCCCCCCC	CCCCCCCCCCCCCCCCCCCCCCCCTTNNCCCC	CCCCCCCCCCCCCCCCCC
46736	TGCAGGTTGCTCACCTGTGACCTAGATTAAACAATGATGTCTGAT	15	GG	GG	GG	GG	GG	GG	AG	GG	GG	NN	GG	GG	GG	GG	GG	GG	GGGGGGGGGGGG	GGGGGGGGGGNN	GGGGGGGGGGGGGGGGGGGGGGNN	GGGGGGGGGGGGGGGGGGGGGGNNAGGGGGGG	GGGGGGGGGGGGGGGGGG
27579	TGCAGGAAAGAAAGATGAGATGTGATGAGCTGGCCGATGTCCGAA	15	TT	TT	TT	TT	TT	NN	CT	TT	TT	TT	TT	TT	TT	TT	TT	TT	TTTTNNTTTTTT	TTTTTTTTTTTT	TTTTTTTTTTNNTTTTTTTTTTTT	TTTTTTTTTTNNTTTTTTTTTTTTCTTTTTTT	TTTTTTTTNNTTTTTTTT
46110	TGCAGGGGCGTGGCTCAGCTCTCTAAACCCAATGGAATGTCCTGC	15	AA	AA	AA	AA	AA	AA	GG	AA	AA	NN	AA	AA	AA	AA	AA	AA	AAAAAAAAAAAA	AAAAAAAAAANN	AAAAAAAAAAAAAAAAAAAAAANN	AAAAAAAAAAAAAAAAAAAAAANNGGAAAAAA	AAAAAAAAAAAAAAAAAA
1928	TGCAGGGGATATCAGTCCAAATCTGTGTATGCCAATGGTCTCCTG	15	CC	CC	CC	CC	CC	CC	AC	CC	CC	NN	CC	CC	CC	CC	CC	CC	CCCCCCCCCCCC	CCCCCCCCCCNN	CCCCCCCCCCCCCCCCCCCCCCNN	CCCCCCCCCCCCCCCCCCCCCCNNACCCCCCC	CCCCCCCCCCCCCCCCCC
55632	TGCAGGATTTCATTTGAACACATCAACGACCTCGCAGCTCACGGG	15	CC	CC	CC	CC	CC	NN	GG	CC	CC	CC	CC	CC	CC	CC	CC	CC	CCCCNNCCCCCC	CCCCCCCCCCCC	CCCCCCCCCCNNCCCCCCCCCCCC	CCCCCCCCCCNNCCCCCCCCCCCCGGCCCCCC	CCCCCCCCNNCCCCCCCC
48607	TGCAGGTGTGGTACGTGTACTCAGAACGCCCATGCCAAGAGCTGA	15	GG	GG	GG	GG	GG	GG	AA	GG	GG	NN	GG	GG	GG	GG	GG	GG	GGGGGGGGGGGG	GGGGGGGGGGNN	GGGGGGGGGGGGGGGGGGGGGGNN	GGGGGGGGGGGGGGGGGGGGGGNNAAGGGGGG	GGGGGGGGGGGGGGGGGG
29160	TGCAGGGATAAACAACAGTGTTTAAAAACAGTATATATCAGACCA	15	GG	GG	GG	GG	GG	GG	AG	GG	GG	GG	GG	GG	GG	GG	NN	GG	GGGGGGGGGGGG	GGGGGGGGGGGG	GGGGGGGGGGGGGGGGGGGGGGGG	GGGGGGGGGGGGGGGGGGGGGGGGAGGGNNGG	GGGGGGGGGGGGGGGGGG
42547	TGCAGGTTATGGACGAGTGAAGCCAGACATTGTCACATATGGATC	15	CC	CC	CC	CC	CC	CC	CT	CC	NN	CC	CC	CC	CC	CC	CC	CC	CCCCCCCCCCCC	CCCCCCCCNNCC	CCCCCCCCCCCCCCNNCCCCCCCC	CCCCCCCCCCCCCCNNCCCCCCCCCTCCCCCC	CCCCCCCCCCCCCCCCCC
46877	TGCAGGATTCTAGGAAGTATATTGCCTGCCACGCAGAGGAGATAT	15	AA	AA	AA	AA	AA	AA	AG	AA	AA	NN	AA	AA	AA	AA	AA	AA	AAAAAAAAAAAA	AAAAAAAAAANN	AAAAAAAAAAAAAAAAAAAAAANN	AAAAAAAAAAAAAAAAAAAAAANNAGAAAAAA	AAAAAAAAAAAAAAAAAA
62267	TGCAGGGAACAGTTGATGTTGAAGATGAAGTGGAAGACAGAGAAA	15	GG	GG	GG	GG	GG	GG	AG	GG	GG	GG	GG	NN	GG	GG	GG	GG	GGGGGGGGNNGG	GGGGGGGGGGGG	GGGGGGGGGGGGGGGGGGNNGGGG	GGGGGGGGGGGGGGGGGGNNGGGGAGGGGGGG	GGGGGGGGGGGGGGNNGG
48874	TGCAGGCGTTATGTGATGTCAGAAATGTTTACTTCCTGTCTCCAT	15	CC	CC	CC	CC	CC	CC	TT	CC	NN	CC	CC	CC	CC	CC	CC	CC	CCCCCCCCCCCC	CCCCCCCCNNCC	CCCCCCCCCCCCCCNNCCCCCCCC	CCCCCCCCCCCCCCNNCCCCCCCCTTCCCCCC	CCCCCCCCCCCCCCCCCC
62554	TGCAGGGAGCTCTGTCATCTAGTCATTGATCTACACAAGAAATAG	15	AA	AA	AA	AA	AA	AA	AG	AA	NN	AA	AA	AA	AA	AA	AA	AA	AAAAAAAAAAAA	AAAAAAAANNAA	AAAAAAAAAAAAAANNAAAAAAAA	AAAAAAAAAAAAAANNAAAAAAAAAGAAAAAA	AAAAAAAAAAAAAAAAAA
22073	TGCAGGTAGGTATGTGAACGCAAATCTTCCAGGCCTAGCTGGCGC	15	AA	AA	AA	AA	AA	AA	TT	AA	NN	AA	AA	AA	AA	AA	AA	AA	AAAAAAAAAAAA	AAAAAAAANNAA	AAAAAAAAAAAAAANNAAAAAAAA	AAAAAAAAAAAAAANNAAAAAAAATTAAAAAA	AAAAAAAAAAAAAAAAAA
12169	TGCAGGATAGAGTTGTGAGTACTGTCTGTATGATAGAGTTGTGAG	15	TT	TT	TT	TT	TT	TT	CC	TT	TT	NN	TT	TT	TT	TT	TT	TT	TTTTTTTTTTTT	TTTTTTTTTTNN	TTTTTTTTTTTTTTTTTTTTTTNN	TTTTTTTTTTTTTTTTTTTTTTNNCCTTTTTT	TTTTTTTTTTTTTTTTTT
31857	TGCAGGTGTCCGACTGTAGCACCATGTCCTCCCAGCCCCGCATCA	15	CC	CC	CC	CC	CC	CC	TT	CC	CC	NN	CC	CC	CC	CC	CC	CC	CCCCCCCCCCCC	CCCCCCCCCCNN	CCCCCCCCCCCCCCCCCCCCCCNN	CCCCCCCCCCCCCCCCCCCCCCNNTTCCCCCC	CCCCCCCCCCCCCCCCCC
16532	TGCAGGGTAACTCACCCAGAGTAAGATTGATTGAATTCCTTCCTA	15	CC	CC	CC	CC	CC	CC	AC	CC	CC	NN	CC	CC	CC	CC	CC	CC	CCCCCCCCCCCC	CCCCCCCCCCNN	CCCCCCCCCCCCCCCCCCCCCCNN	CCCCCCCCCCCCCCCCCCCCCCNNACCCCCCC	CCCCCCCCCCCCCCCCCC
27597	TGCAGGGTTGGAGGTCAGGGCTGGGATTACGCATCCAGGCTGATG	15	CC	CC	CC	CC	CC	CC	GG	NN	CC	CC	CC	CC	CC	CC	CC	CC	CCCCCCCCCCCC	CCCCCCNNCCCC	CCCCCCCCCCCCNNCCCCCCCCCC	CCCCCCCCCCCCNNCCCCCCCCCCGGCCCCCC	CCCCCCCCCCNNCCCCCC
62955	TGCAGGATGTTGCAGTCACCAACTTTTGATGACAGTTTGTGGTTC	15	GG	GG	GG	GG	GG	GG	AA	GG	NN	GG	GG	GG	GG	GG	GG	GG	GGGGGGGGGGGG	GGGGGGGGNNGG	GGGGGGGGGGGGGGNNGGGGGGGG	GGGGGGGGGGGGGGNNGGGGGGGGAAGGGGGG	GGGGGGGGGGGGGGGGGG
33321	TGCAGGATATAAATATAGTAGAAACTGATTACTTTCTAACAATTT	15	TT	TT	TT	TT	TT	TT	AA	TT	NN	TT	TT	TT	TT	TT	TT	TT	TTTTTTTTTTTT	TTTTTTTTNNTT	TTTTTTTTTTTTTTNNTTTTTTTT	TTTTTTTTTTTTTTNNTTTTTTTTAATTTTTT	TTTTTTTTTTTTTTTTTT
20181	TGCAGGTCATCCGTTGCCTTCGTGATGTTATGCCAGACCAGATAA	15	GG	GG	GG	GG	GG	GG	AA	GG	GG	GG	GG	GG	GG	GG	NN	GG	GGGGGGGGGGGG	GGGGGGGGGGGG	GGGGGGGGGGGGGGGGGGGGGGGG	GGGGGGGGGGGGGGGGGGGGGGGGAAGGNNGG	GGGGGGGGGGGGGGGGGG
8598	TGCAGGATTACACAACGTGCTGGAAACACCAATAAGCTTGTTCTC	15	GG	GG	GG	GG	GG	GG	AA	GG	NN	GG	GG	GG	GG	GG	GG	GG	GGGGGGGGGGGG	GGGGGGGGNNGG	GGGGGGGGGGGGGGNNGGGGGGGG	GGGGGGGGGGGGGGNNGGGGGGGGAAGGGGGG	GGGGGGGGGGGGGGGGGG
17180	TGCAGGTTACTAACGGGGATGTGTCTACAGACGGATAAAGTATGG	15	TT	TT	TT	TT	TT	TT	CT	TT	TT	TT	TT	NN	TT	TT	TT	TT	TTTTTTTTNNTT	TTTTTTTTTTTT	TTTTTTTTTTTTTTTTTTNNTTTT	TTTTTTTTTTTTTTTTTTNNTTTTCTTTTTTT	TTTTTTTTTTTTTTNNTT
19336	TGCAGGCTCATAATATCCTGGCACACCTTTTGTTGGGAGGAAGTT	15	CC	CC	CC	CC	CC	CC	CT	CC	NN	CC	CC	CC	CC	CC	CC	CC	CCCCCCCCCCCC	CCCCCCCCNNCC	CCCCCCCCCCCCCCNNCCCCCCCC	CCCCCCCCCCCCCCNNCCCCCCCCCTCCCCCC	CCCCCCCCCCCCCCCCCC
51865	TGCAGGCGACTGTTGAGAGCAGCACATGTATTGACCTGACCTGGC	15	GG	GG	GG	GG	GG	GG	AA	GG	NN	GG	GG	GG	GG	GG	GG	GG	GGGGGGGGGGGG	GGGGGGGGNNGG	GGGGGGGGGGGGGGNNGGGGGGGG	GGGGGGGGGGGGGGNNGGGGGGGGAAGGGGGG	GGGGGGGGGGGGGGGGGG
18831	TGCAGGGTTTCAACATTTACCACACAGCTCATCTTGGCACTGGCC	15	CC	CC	CC	CC	CC	CC	AC	CC	NN	CC	CC	CC	CC	CC	CC	CC	CCCCCCCCCCCC	CCCCCCCCNNCC	CCCCCCCCCCCCCCNNCCCCCCCC	CCCCCCCCCCCCCCNNCCCCCCCCACCCCCCC	CCCCCCCCCCCCCCCCCC
15380	TGCAGGACCATTAACCGATATATCAGTTTTGTTTGGCAGAACATT	15	CC	CC	NN	CC	CC	CC	TT	CC	CC	CC	CC	CC	CC	CC	CC	CC	CCCCCCCCCCCC	CCCCNNCCCCCC	CCCCNNCCCCCCCCCCCCCCCCCC	CCCCNNCCCCCCCCCCCCCCCCCCTTCCCCCC	CCCCNNCCCCCCCCCCCC
3260	TGCAGGACAGCAAAGAGGCAATGACATTAGCGGTACAAAAGAAAC	15	AA	AA	AA	AA	AA	AA	AG	AA	NN	AA	AA	AA	AA	AA	AA	AA	AAAAAAAAAAAA	AAAAAAAANNAA	AAAAAAAAAAAAAANNAAAAAAAA	AAAAAAAAAAAAAANNAAAAAAAAAGAAAAAA	AAAAAAAAAAAAAAAAAA
33921	TGCAGGTATAACTGTCCATACCAATCTCCCTTTTCACTAAACTGA	15	AA	AA	AA	AA	AA	AA	CC	AA	NN	AA	AA	AA	AA	AA	AA	AA	AAAAAAAAAAAA	AAAAAAAANNAA	AAAAAAAAAAAAAANNAAAAAAAA	AAAAAAAAAAAAAANNAAAAAAAACCAAAAAA	AAAAAAAAAAAAAAAAAA
46937	TGCAGGACAACAAGCGCACATCTCAAACTTACTTCTACAAACAAA	15	GG	GG	GG	GG	GG	GG	AG	GG	GG	GG	GG	NN	GG	GG	GG	GG	GGGGGGGGNNGG	GGGGGGGGGGGG	GGGGGGGGGGGGGGGGGGNNGGGG	GGGGGGGGGGGGGGGGGGNNGGGGAGGGGGGG	GGGGGGGGGGGGGGNNGG
44884	TGCAGGTCGAGAGTCTGGAGCTGACCATCAAGAGAAACCAAGCTC	15	CC	CC	CC	CC	CC	CC	CT	NN	CC	CC	CC	CC	CC	CC	CC	CC	CCCCCCCCCCCC	CCCCCCNNCCCC	CCCCCCCCCCCCNNCCCCCCCCCC	CCCCCCCCCCCCNNCCCCCCCCCCCTCCCCCC	CCCCCCCCCCNNCCCCCC
47930	TGCAGGTATAAAACAAAACCAGTAGAAAAAGTAGTCTCAAGTGGT	15	AA	AA	AA	AA	AA	AA	AG	AA	NN	AA	AA	AA	AA	AA	AA	AA	AAAAAAAAAAAA	AAAAAAAANNAA	AAAAAAAAAAAAAANNAAAAAAAA	AAAAAAAAAAAAAANNAAAAAAAAAGAAAAAA	AAAAAAAAAAAAAAAAAA
29309	TGCAGGTAATGTGGCTCCACACTTTTTAGATGTTCAGTAGCGGCA	15	TT	TT	TT	TT	TT	TT	GT	TT	NN	TT	TT	TT	TT	TT	TT	TT	TTTTTTTTTTTT	TTTTTTTTNNTT	TTTTTTTTTTTTTTNNTTTTTTTT	TTTTTTTTTTTTTTNNTTTTTTTTGTTTTTTT	TTTTTTTTTTTTTTTTTT
54971	TGCAGGTCTCTCTCGCTACTTATTCCGAAATCATGTCTCACAGAA	15	GG	GG	GG	GG	GG	GG	AA	NN	GG	GG	GG	GG	GG	GG	GG	GG	GGGGGGGGGGGG	GGGGGGNNGGGG	GGGGGGGGGGGGNNGGGGGGGGGG	GGGGGGGGGGGGNNGGGGGGGGGGAAGGGGGG	GGGGGGGGGGNNGGGGGG
4977	TGCAGGATCTGTATGAAATTCTAGGCGCTTCCAGGTTGGAAAGAG	15	GG	GG	GG	GG	GG	GG	AA	GG	NN	GG	GG	GG	GG	GG	GG	GG	GGGGGGGGGGGG	GGGGGGGGNNGG	GGGGGGGGGGGGGGNNGGGGGGGG	GGGGGGGGGGGGGGNNGGGGGGGGAAGGGGGG	GGGGGGGGGGGGGGGGGG
37636	TGCAGGTGGTATGGATCTATTGCCAGAGACACGCTGGGATCCGCG	15	GG	GG	GG	GG	GG	GG	AA	GG	GG	GG	GG	GG	GG	GG	GG	NN	GGGGGGGGGGGG	GGGGGGGGGGGG	GGGGGGGGGGGGGGGGGGGGGGGG	GGGGGGGGGGGGGGGGGGGGGGGGAAGGGGNN	GGGGGGGGGGGGGGGGGG
9999	TGCAGGAGCAGGTTGTTGACTTCCTGCAGCAGCAGCTGGCGCTTG	15	CC	CC	CC	CC	CC	CC	TT	CC	CC	NN	CC	CC	CC	CC	CC	CC	CCCCCCCCCCCC	CCCCCCCCCCNN	CCCCCCCCCCCCCCCCCCCCCCNN	CCCCCCCCCCCCCCCCCCCCCCNNTTCCCCCC	CCCCCCCCCCCCCCCCCC
30370	TGCAGGATATGTTCTGCAGTCTGCTTTCCCAATCCACATGAGCAT	15	CC	CC	CC	CC	CC	CC	AA	CC	NN	CC	CC	CC	CC	CC	CC	CC	CCCCCCCCCCCC	CCCCCCCCNNCC	CCCCCCCCCCCCCCNNCCCCCCCC	CCCCCCCCCCCCCCNNCCCCCCCCAACCCCCC	CCCCCCCCCCCCCCCCCC
14484	TGCAGGAATGAATATTCAGGACCACTTCTTCTGATATATGAGCTT	15	TT	TT	TT	TT	TT	TT	AA	TT	NN	TT	TT	TT	TT	TT	TT	TT	TTTTTTTTTTTT	TTTTTTTTNNTT	TTTTTTTTTTTTTTNNTTTTTTTT	TTTTTTTTTTTTTTNNTTTTTTTTAATTTTTT	TTTTTTTTTTTTTTTTTT
56201	TGCAGGTCAGAGCAGCAAAGAGAACTCATGATGTGATGCTTGTAG	15	AA	AA	AA	AA	AA	AA	GG	AA	AA	AA	AA	AA	AA	NN	AA	AA	AAAAAAAAAAAA	AAAAAAAAAAAA	AAAAAAAAAAAAAAAAAAAAAAAA	AAAAAAAAAAAAAAAAAAAAAAAAGGNNAAAA	AAAAAAAAAAAAAAAAAA
63032	TGCAGGCAATTTTCCTACCCTGGTCCAGGTAATTGCCTGATCACA	15	CC	CC	CC	CC	CC	CC	AA	CC	CC	NN	CC	CC	CC	CC	CC	CC	CCCCCCCCCCCC	CCCCCCCCCCNN	CCCCCCCCCCCCCCCCCCCCCCNN	CCCCCCCCCCCCCCCCCCCCCCNNAACCCCCC	CCCCCCCCCCCCCCCCCC
19734	TGCAGGTGAGCTGGGCAGAATTTCATGCCTTCTCCAGTCAATGAT	15	AA	AA	AA	AA	AA	AA	AG	NN	AA	AA	AA	AA	AA	AA	AA	AA	AAAAAAAAAAAA	AAAAAANNAAAA	AAAAAAAAAAAANNAAAAAAAAAA	AAAAAAAAAAAANNAAAAAAAAAAAGAAAAAA	AAAAAAAAAANNAAAAAA
42375	TGCAGGACTGATTACTGTAGATGTGTGGTGGTGATGATGCCGCTG	15	CC	CC	CC	CC	CC	CC	CT	CC	NN	CC	CC	CC	CC	CC	CC	CC	CCCCCCCCCCCC	CCCCCCCCNNCC	CCCCCCCCCCCCCCNNCCCCCCCC	CCCCCCCCCCCCCCNNCCCCCCCCCTCCCCCC	CCCCCCCCCCCCCCCCCC
6345	TGCAGGAATGATTCAGCACGACTTCGTCTGATATATGTGCTTATA	15	CC	CC	CC	CC	CC	CC	TT	NN	CC	CC	CC	CC	CC	CC	CC	CC	CCCCCCCCCCCC	CCCCCCNNCCCC	CCCCCCCCCCCCNNCCCCCCCCCC	CCCCCCCCCCCCNNCCCCCCCCCCTTCCCCCC	CCCCCCCCCCNNCCCCCC
52592	TGCAGGTGGTTAGTTCTGTCGTAGATTGTGTCAATTTACTTCCTA	15	CC	CC	CC	CC	CC	CC	AA	CC	NN	CC	CC	CC	CC	CC	CC	CC	CCCCCCCCCCCC	CCCCCCCCNNCC	CCCCCCCCCCCCCCNNCCCCCCCC	CCCCCCCCCCCCCCNNCCCCCCCCAACCCCCC	CCCCCCCCCCCCCCCCCC
45849	TGCAGGAGTCACTACTTTAACTGTCCACGTGTTGCCGTCTCGAGA	15	GG	GG	GG	NN	GG	GG	AA	GG	GG	GG	GG	GG	GG	GG	GG	GG	NNGGGGGGGGGG	GGGGGGGGGGGG	GGGGGGNNGGGGGGGGGGGGGGGG	GGGGGGNNGGGGGGGGGGGGGGGGAAGGGGGG	GGGGGGGGGGGGGGGGGG
15309	TGCAGGGAAGATAAATTATGTTTAAATTGTTCTGTTTCTGAATAA	15	CC	CC	CC	CC	CC	CC	TT	CC	NN	CC	CC	CC	CC	CC	CC	CC	CCCCCCCCCCCC	CCCCCCCCNNCC	CCCCCCCCCCCCCCNNCCCCCCCC	CCCCCCCCCCCCCCNNCCCCCCCCTTCCCCCC	CCCCCCCCCCCCCCCCCC
26870	TGCAGGAAAAAACACACCACCAAGCTTTAATAGGGATTTGAACAC	15	AA	AA	AA	AA	AA	AA	AG	AA	NN	AA	AA	AA	AA	AA	AA	AA	AAAAAAAAAAAA	AAAAAAAANNAA	AAAAAAAAAAAAAANNAAAAAAAA	AAAAAAAAAAAAAANNAAAAAAAAAGAAAAAA	AAAAAAAAAAAAAAAAAA
17775	TGCAGGCCGTTTGGAAACACATCGTTTTGTGTGAATGTATACAGT	15	GG	GG	GG	GG	GG	GG	AA	GG	GG	NN	GG	GG	GG	GG	GG	GG	GGGGGGGGGGGG	GGGGGGGGGGNN	GGGGGGGGGGGGGGGGGGGGGGNN	GGGGGGGGGGGGGGGGGGGGGGNNAAGGGGGG	GGGGGGGGGGGGGGGGGG
39470	TGCAGGTGCAGTGTTGCACTGGCCGCCGGCCCAGACCGCACCTTG	15	CC	CC	CC	CC	CC	CC	CT	NN	CC	CC	CC	CC	CC	CC	CC	CC	CCCCCCCCCCCC	CCCCCCNNCCCC	CCCCCCCCCCCCNNCCCCCCCCCC	CCCCCCCCCCCCNNCCCCCCCCCCCTCCCCCC	CCCCCCCCCCNNCCCCCC
1804	TGCAGGAAATATACAAAGACATTAAATGCTCTTCATGAGAGAGAA	15	AA	AA	AA	AA	AA	AA	TT	AA	NN	AA	AA	AA	AA	AA	AA	AA	AAAAAAAAAAAA	AAAAAAAANNAA	AAAAAAAAAAAAAANNAAAAAAAA	AAAAAAAAAAAAAANNAAAAAAAATTAAAAAA	AAAAAAAAAAAAAAAAAA
53510	TGCAGGCAAGACACACTCTCTTTGTCTCCTAGTCTATCCACAAAC	15	TT	TT	TT	TT	TT	TT	AA	TT	NN	TT	TT	TT	TT	TT	TT	TT	TTTTTTTTTTTT	TTTTTTTTNNTT	TTTTTTTTTTTTTTNNTTTTTTTT	TTTTTTTTTTTTTTNNTTTTTTTTAATTTTTT	TTTTTTTTTTTTTTTTTT
11391	TGCAGGTGGCAGATTCGAATCCCTTTGTGGTCATTATAGCTTTCA	15	GG	GG	GG	GG	GG	GG	AA	NN	GG	GG	GG	GG	GG	GG	GG	GG	GGGGGGGGGGGG	GGGGGGNNGGGG	GGGGGGGGGGGGNNGGGGGGGGGG	GGGGGGGGGGGGNNGGGGGGGGGGAAGGGGGG	GGGGGGGGGGNNGGGGGG
15197	TGCAGGAAATTAATTCCATTGGATGCTCGGTCTCTCAACGCACTA	15	CC	CC	CC	CC	CC	CC	GG	CC	NN	CC	CC	CC	CC	CC	CC	CC	CCCCCCCCCCCC	CCCCCCCCNNCC	CCCCCCCCCCCCCCNNCCCCCCCC	CCCCCCCCCCCCCCNNCCCCCCCCGGCCCCCC	CCCCCCCCCCCCCCCCCC
54583	TGCAGGAAGGTCACGAACAAAATGATATATGTAGATGTGAAAGAG	15	AA	AA	AA	AA	AA	AA	GG	AA	AA	NN	AA	AA	AA	AA	AA	AA	AAAAAAAAAAAA	AAAAAAAAAANN	AAAAAAAAAAAAAAAAAAAAAANN	AAAAAAAAAAAAAAAAAAAAAANNGGAAAAAA	AAAAAAAAAAAAAAAAAA
43913	TGCAGGTGCGGAAAGTGTCATTCATTGCCTGGTATGTCTGTTTCC	15	GG	GG	GG	GG	GG	GG	AA	GG	GG	NN	GG	GG	GG	GG	GG	GG	GGGGGGGGGGGG	GGGGGGGGGGNN	GGGGGGGGGGGGGGGGGGGGGGNN	GGGGGGGGGGGGGGGGGGGGGGNNAAGGGGGG	GGGGGGGGGGGGGGGGGG
22577	TGCAGGAGGGCACCAGTACCCCGCAGGAGGACTCCGACCCCCTGG	15	GG	GG	GG	GG	GG	GG	AA	GG	NN	GG	GG	GG	GG	GG	GG	GG	GGGGGGGGGGGG	GGGGGGGGNNGG	GGGGGGGGGGGGGGNNGGGGGGGG	GGGGGGGGGGGGGGNNGGGGGGGGAAGGGGGG	GGGGGGGGGGGGGGGGGG
18738	TGCAGGACAAGCAACACAAATCTCTTACCACAGTTAACTAGCACA	15	GG	GG	GG	GG	GG	GG	AA	NN	GG	GG	GG	GG	GG	GG	GG	GG	GGGGGGGGGGGG	GGGGGGNNGGGG	GGGGGGGGGGGGNNGGGGGGGGGG	GGGGGGGGGGGGNNGGGGGGGGGGAAGGGGGG	GGGGGGGGGGNNGGGGGG
27627	TGCAGGTTGCTGTCTCCCATGGCAGAAGATCCGGCAGCAGATGTG	15	TT	TT	TT	TT	TT	TT	CC	TT	NN	TT	TT	TT	TT	TT	TT	TT	TTTTTTTTTTTT	TTTTTTTTNNTT	TTTTTTTTTTTTTTNNTTTTTTTT	TTTTTTTTTTTTTTNNTTTTTTTTCCTTTTTT	TTTTTTTTTTTTTTTTTT
43173	TGCAGGATGGTATAATGAGCAACAGGAATAGATCCACAACTGTTA	15	GG	GG	GG	GG	GG	GG	TT	GG	NN	GG	GG	GG	GG	GG	GG	GG	GGGGGGGGGGGG	GGGGGGGGNNGG	GGGGGGGGGGGGGGNNGGGGGGGG	GGGGGGGGGGGGGGNNGGGGGGGGTTGGGGGG	GGGGGGGGGGGGGGGGGG
54957	TGCAGGTTGCTGACCATAAGGAGCAGAGCTGGGGAACTGACCACC	15	GG	GG	GG	GG	GG	GG	AG	GG	NN	GG	GG	GG	GG	GG	GG	GG	GGGGGGGGGGGG	GGGGGGGGNNGG	GGGGGGGGGGGGGGNNGGGGGGGG	GGGGGGGGGGGGGGNNGGGGGGGGAGGGGGGG	GGGGGGGGGGGGGGGGGG
1019	TGCAGGTAGTGAACCAAATCTGTCACACTCTGCAGAATCGGAATC	15	TT	TT	TT	TT	TT	TT	CC	TT	TT	NN	TT	TT	TT	TT	TT	TT	TTTTTTTTTTTT	TTTTTTTTTTNN	TTTTTTTTTTTTTTTTTTTTTTNN	TTTTTTTTTTTTTTTTTTTTTTNNCCTTTTTT	TTTTTTTTTTTTTTTTTT
39505	TGCAGGCCAGAGGGGGTGGGATAACCCAAAGAATCTTGGAGAAAC	15	GG	GG	GG	GG	GG	GG	AA	GG	NN	GG	GG	GG	GG	GG	GG	GG	GGGGGGGGGGGG	GGGGGGGGNNGG	GGGGGGGGGGGGGGNNGGGGGGGG	GGGGGGGGGGGGGGNNGGGGGGGGAAGGGGGG	GGGGGGGGGGGGGGGGGG
32613	TGCAGGAAGGTAAGTTTTTTCTCATTTTTACTGCGATGAGGAAAA	15	TT	TT	TT	TT	TT	TT	CC	TT	NN	TT	TT	TT	TT	TT	TT	TT	TTTTTTTTTTTT	TTTTTTTTNNTT	TTTTTTTTTTTTTTNNTTTTTTTT	TTTTTTTTTTTTTTNNTTTTTTTTCCTTTTTT	TTTTTTTTTTTTTTTTTT
45536	TGCAGGACTTAATGACTTTTACTCCTAGACAACAATCATACAAGA	15	CC	CC	CC	CC	CC	CC	TT	CC	NN	CC	CC	CC	CC	CC	CC	CC	CCCCCCCCCCCC	CCCCCCCCNNCC	CCCCCCCCCCCCCCNNCCCCCCCC	CCCCCCCCCCCCCCNNCCCCCCCCTTCCCCCC	CCCCCCCCCCCCCCCCCC
35706	TGCAGGCTATCGAAAGCTAATAGCAACTAGTTGTTTGAAAACAAG	15	CC	CC	CC	CC	CC	CC	GG	CC	NN	CC	CC	CC	CC	CC	CC	CC	CCCCCCCCCCCC	CCCCCCCCNNCC	CCCCCCCCCCCCCCNNCCCCCCCC	CCCCCCCCCCCCCCNNCCCCCCCCGGCCCCCC	CCCCCCCCCCCCCCCCCC
52802	TGCAGGCCGGGTGGTTATGGGTTCTAGTTGTCTAATGTTTAAGAG	15	TT	TT	TT	TT	TT	TT	GG	TT	NN	TT	TT	TT	TT	TT	TT	TT	TTTTTTTTTTTT	TTTTTTTTNNTT	TTTTTTTTTTTTTTNNTTTTTTTT	TTTTTTTTTTTTTTNNTTTTTTTTGGTTTTTT	TTTTTTTTTTTTTTTTTT
23617	TGCAGGCCGCTGGTTGCGCTTCCATCACGGTGAAGTTTGTGCTGC	15	TT	TT	TT	TT	TT	TT	AT	TT	NN	TT	TT	TT	TT	TT	TT	TT	TTTTTTTTTTTT	TTTTTTTTNNTT	TTTTTTTTTTTTTTNNTTTTTTTT	TTTTTTTTTTTTTTNNTTTTTTTTATTTTTTT	TTTTTTTTTTTTTTTTTT
4647	TGCAGGCGTCAAACAATTTGCCAGAAGATTTGATCAGCTCCGCCA	15	CC	CC	CC	CC	CC	CC	TT	CC	CC	CC	CC	CC	NN	CC	CC	CC	CCCCCCCCCCNN	CCCCCCCCCCCC	CCCCCCCCCCCCCCCCCCCCNNCC	CCCCCCCCCCCCCCCCCCCCNNCCTTCCCCCC	CCCCCCCCCCCCCCCCNN
18142	TGCAGGCCTGTCTGTCTTTTCACCTGCCTGTGCATCTGTCATCTT	15	TT	TT	TT	TT	TT	TT	CC	NN	TT	TT	TT	TT	TT	TT	TT	TT	TTTTTTTTTTTT	TTTTTTNNTTTT	TTTTTTTTTTTTNNTTTTTTTTTT	TTTTTTTTTTTTNNTTTTTTTTTTCCTTTTTT	TTTTTTTTTTNNTTTTTT
11377	TGCAGGACATAACAATCAACCCCAGCGTATGCTGGCTGTTCATAA	15	CC	CC	CC	CC	CC	CC	TT	CC	CC	CC	CC	NN	CC	CC	CC	CC	CCCCCCCCNNCC	CCCCCCCCCCCC	CCCCCCCCCCCCCCCCCCNNCCCC	CCCCCCCCCCCCCCCCCCNNCCCCTTCCCCCC	CCCCCCCCCCCCCCNNCC
4700	TGCAGGAAGGTAACAAACAAAATCATTTATTTAGATAAGAAAGGG	15	TT	TT	TT	TT	TT	TT	CC	TT	NN	TT	TT	TT	TT	TT	TT	TT	TTTTTTTTTTTT	TTTTTTTTNNTT	TTTTTTTTTTTTTTNNTTTTTTTT	TTTTTTTTTTTTTTNNTTTTTTTTCCTTTTTT	TTTTTTTTTTTTTTTTTT
17349	TGCAGGAAAGCATGCTAAAAACTGTGCTACCATGGGACAGACGGA	15	GG	GG	NN	GG	GG	GG	GC	GG	GG	GG	GG	GG	GG	GG	GG	GG	GGGGGGGGGGGG	GGGGNNGGGGGG	GGGGNNGGGGGGGGGGGGGGGGGG	GGGGNNGGGGGGGGGGGGGGGGGGGCGGGGGG	GGGGNNGGGGGGGGGGGG
39132	TGCAGGCTGAAGGACGTCTAAGTTGTGGATAAGGCGATTCTCTAG	15	CC	CC	CC	NN	CC	CC	TT	CC	CC	CC	CC	CC	CC	CC	CC	CC	NNCCCCCCCCCC	CCCCCCCCCCCC	CCCCCCNNCCCCCCCCCCCCCCCC	CCCCCCNNCCCCCCCCCCCCCCCCTTCCCCCC	CCCCCCCCCCCCCCCCCC
62846	TGCAGGTCTTTGGTGATGGCGAGGACCAACTTCTTGAGTTAGATG	15	CC	CC	CC	CC	CC	CC	GG	CC	CC	CC	CC	CC	CC	NN	CC	CC	CCCCCCCCCCCC	CCCCCCCCCCCC	CCCCCCCCCCCCCCCCCCCCCCCC	CCCCCCCCCCCCCCCCCCCCCCCCGGNNCCCC	CCCCCCCCCCCCCCCCCC
46782	TGCAGGTTTTAATAAAGTTGGCATCCAGGGTTCTTTCCTGCGGCC	15	GG	GG	GG	GG	GG	GG	AG	NN	GG	GG	GG	GG	GG	GG	GG	GG	GGGGGGGGGGGG	GGGGGGNNGGGG	GGGGGGGGGGGGNNGGGGGGGGGG	GGGGGGGGGGGGNNGGGGGGGGGGAGGGGGGG	GGGGGGGGGGNNGGGGGG
23470	TGCAGGAAACCTTGCCTAATGCATTTTCAATCCCAACATGTCTTT	15	AA	AA	AA	AA	AA	AA	GG	AA	AA	AA	AA	NN	AA	AA	AA	AA	AAAAAAAANNAA	AAAAAAAAAAAA	AAAAAAAAAAAAAAAAAANNAAAA	AAAAAAAAAAAAAAAAAANNAAAAGGAAAAAA	AAAAAAAAAAAAAANNAA
40210	TGCAGGTTATTGAGAAAAGACTTTCTAATTATGCAATTAACAGGT	15	AA	AA	AA	AA	AA	AA	AC	NN	AA	AA	AA	AA	AA	AA	AA	AA	AAAAAAAAAAAA	AAAAAANNAAAA	AAAAAAAAAAAANNAAAAAAAAAA	AAAAAAAAAAAANNAAAAAAAAAAACAAAAAA	AAAAAAAAAANNAAAAAA
19426	TGCAGGTCTGAAACTATAATCCCTTTCAAAGTACTATCATTAGGA	15	CC	CC	CC	CC	CC	CC	AC	NN	CC	CC	CC	CC	CC	CC	CC	CC	CCCCCCCCCCCC	CCCCCCNNCCCC	CCCCCCCCCCCCNNCCCCCCCCCC	CCCCCCCCCCCCNNCCCCCCCCCCACCCCCCC	CCCCCCCCCCNNCCCCCC
54934	TGCAGGAAACATCAGCATAACACAAGAATCTGTCACTCGAGCTTT	15	TT	TT	TT	TT	TT	TT	CC	TT	TT	NN	TT	TT	TT	TT	TT	TT	TTTTTTTTTTTT	TTTTTTTTTTNN	TTTTTTTTTTTTTTTTTTTTTTNN	TTTTTTTTTTTTTTTTTTTTTTNNCCTTTTTT	TTTTTTTTTTTTTTTTTT
1759	TGCAGGCTATTACCAGTGGCGACTACGGGGAATATACGTTAGTAC	15	CC	CC	CC	CC	CC	CC	CT	CC	NN	CC	CC	CC	CC	CC	CC	CC	CCCCCCCCCCCC	CCCCCCCCNNCC	CCCCCCCCCCCCCCNNCCCCCCCC	CCCCCCCCCCCCCCNNCCCCCCCCCTCCCCCC	CCCCCCCCCCCCCCCCCC
5022	TGCAGGAAGTCAATAGCACTATTATACGCAAATGCCTGAACAGTA	15	AA	AA	AA	AA	AA	AA	GG	AA	NN	AA	AA	AA	AA	AA	AA	AA	AAAAAAAAAAAA	AAAAAAAANNAA	AAAAAAAAAAAAAANNAAAAAAAA	AAAAAAAAAAAAAANNAAAAAAAAGGAAAAAA	AAAAAAAAAAAAAAAAAA
22450	TGCAGGGTGAACTTCCTGCCCCAGATATCAGGCTCACCTGTAACC	15	GG	GG	NN	GG	GG	GG	GT	GG	GG	GG	GG	GG	GG	GG	GG	GG	GGGGGGGGGGGG	GGGGNNGGGGGG	GGGGNNGGGGGGGGGGGGGGGGGG	GGGGNNGGGGGGGGGGGGGGGGGGGTGGGGGG	GGGGNNGGGGGGGGGGGG
37836	TGCAGGCGAAACGTCGGCCGGAACCAGAACGTTTCCAGCGGAATG	15	GG	GG	GG	GG	GG	GG	TT	NN	GG	GG	GG	GG	GG	GG	GG	GG	GGGGGGGGGGGG	GGGGGGNNGGGG	GGGGGGGGGGGGNNGGGGGGGGGG	GGGGGGGGGGGGNNGGGGGGGGGGTTGGGGGG	GGGGGGGGGGNNGGGGGG
10253	TGCAGGAAGAGGTTCGCTTCCATTCCTAACACAACTGGAATACAT	15	TT	TT	TT	TT	TT	TT	CC	TT	NN	TT	TT	TT	TT	TT	TT	TT	TTTTTTTTTTTT	TTTTTTTTNNTT	TTTTTTTTTTTTTTNNTTTTTTTT	TTTTTTTTTTTTTTNNTTTTTTTTCCTTTTTT	TTTTTTTTTTTTTTTTTT
25126	TGCAGGAGGAACTGATTGCTGTCAGGCTGCGGGAGTCAGACACAG	15	AA	AA	AA	AA	AA	AA	AG	AA	NN	AA	AA	AA	AA	AA	AA	AA	AAAAAAAAAAAA	AAAAAAAANNAA	AAAAAAAAAAAAAANNAAAAAAAA	AAAAAAAAAAAAAANNAAAAAAAAAGAAAAAA	AAAAAAAAAAAAAAAAAA
30423	TGCAGGGGCAGCCACGTTCCACCATCTCACTGGCATCACCATGTG	15	GG	GG	GG	GG	GG	GG	AA	GG	NN	GG	GG	GG	GG	GG	GG	GG	GGGGGGGGGGGG	GGGGGGGGNNGG	GGGGGGGGGGGGGGNNGGGGGGGG	GGGGGGGGGGGGGGNNGGGGGGGGAAGGGGGG	GGGGGGGGGGGGGGGGGG
11833	TGCAGGTAGTGGACATGTGACTAGCGAGGAATGTATCTCTGTGAA	15	GG	GG	GG	GG	GG	GG	TT	GG	GG	GG	GG	GG	GG	GG	NN	GG	GGGGGGGGGGGG	GGGGGGGGGGGG	GGGGGGGGGGGGGGGGGGGGGGGG	GGGGGGGGGGGGGGGGGGGGGGGGTTGGNNGG	GGGGGGGGGGGGGGGGGG
25780	TGCAGGCTACACAGTTCCACACAACTGTGAGACTGGCACAGAGAA	15	AA	AA	AA	AA	AA	AA	CC	AA	NN	AA	AA	AA	AA	AA	AA	AA	AAAAAAAAAAAA	AAAAAAAANNAA	AAAAAAAAAAAAAANNAAAAAAAA	AAAAAAAAAAAAAANNAAAAAAAACCAAAAAA	AAAAAAAAAAAAAAAAAA
53694	TGCAGGTATCCTGTGTTTGTGGAGGAACTGGCAGTAACCCAGTAG	15	TT	TT	TT	TT	TT	TT	CT	TT	TT	NN	TT	TT	TT	TT	TT	TT	TTTTTTTTTTTT	TTTTTTTTTTNN	TTTTTTTTTTTTTTTTTTTTTTNN	TTTTTTTTTTTTTTTTTTTTTTNNCTTTTTTT	TTTTTTTTTTTTTTTTTT
36111	TGCAGGTCGCCTTTGTTTGGCAGCTTCACTAGATATCCTTCTCTC	15	CC	CC	CC	CC	CC	CC	CT	NN	CC	CC	CC	CC	CC	CC	CC	CC	CCCCCCCCCCCC	CCCCCCNNCCCC	CCCCCCCCCCCCNNCCCCCCCCCC	CCCCCCCCCCCCNNCCCCCCCCCCCTCCCCCC	CCCCCCCCCCNNCCCCCC
26447	TGCAGGGTGACTTCAATGTTCTGTATTCACATGTTGTTTGACCCC	15	GG	GG	GG	GG	GG	GG	AG	NN	GG	GG	GG	GG	GG	GG	GG	GG	GGGGGGGGGGGG	GGGGGGNNGGGG	GGGGGGGGGGGGNNGGGGGGGGGG	GGGGGGGGGGGGNNGGGGGGGGGGAGGGGGGG	GGGGGGGGGGNNGGGGGG
4465	TGCAGGGAAAAACAAGTCACGGACTATATCGAGACAACTCAGCAG	15	AA	AA	AA	AA	AA	AA	AT	AA	AA	AA	AA	AA	AA	NN	AA	AA	AAAAAAAAAAAA	AAAAAAAAAAAA	AAAAAAAAAAAAAAAAAAAAAAAA	AAAAAAAAAAAAAAAAAAAAAAAAATNNAAAA	AAAAAAAAAAAAAAAAAA
2643	TGCAGGTGCATGAATTTGATCACACAATGAATCTGTTTTGTCCAT	15	GG	GG	GG	GG	GG	GG	AG	GG	NN	GG	GG	GG	GG	GG	GG	GG	GGGGGGGGGGGG	GGGGGGGGNNGG	GGGGGGGGGGGGGGNNGGGGGGGG	GGGGGGGGGGGGGGNNGGGGGGGGAGGGGGGG	GGGGGGGGGGGGGGGGGG
11317	TGCAGGCAAGTTGAGCAATCCATTTACAAATTGTCCAAGTGCATT	15	CC	CC	CC	CC	CC	CC	CT	CC	NN	CC	CC	CC	CC	CC	CC	CC	CCCCCCCCCCCC	CCCCCCCCNNCC	CCCCCCCCCCCCCCNNCCCCCCCC	CCCCCCCCCCCCCCNNCCCCCCCCCTCCCCCC	CCCCCCCCCCCCCCCCCC
35309	TGCAGGTTTAAGATCACCACAGTAACCACACATGTCATAACCACC	16	CC	CC	CC	CC	CC	CC	GC	CC	CC	CC	CC	CC	CC	CC	CC	CC	CCCCCCCCCCCC	CCCCCCCCCCCC	CCCCCCCCCCCCCCCCCCCCCCCC	CCCCCCCCCCCCCCCCCCCCCCCCGCCCCCCC	CCCCCCCCCCCCCCCCCC
9968	TGCAGGTACTGTTAGAGGGTCACGACTACAACGATTGCCCCCCGG	16	GG	GG	GG	GG	GG	GG	TT	GG	GG	GG	GG	GG	GG	GG	GG	GG	GGGGGGGGGGGG	GGGGGGGGGGGG	GGGGGGGGGGGGGGGGGGGGGGGG	GGGGGGGGGGGGGGGGGGGGGGGGTTGGGGGG	GGGGGGGGGGGGGGGGGG
36168	TGCAGGTCTCGCTTCATCTCGGCCACCAGGTTGCTGGGCAGACAA	16	CC	CC	CC	CC	CC	CC	TT	CC	CC	CC	CC	CC	CC	CC	CC	CC	CCCCCCCCCCCC	CCCCCCCCCCCC	CCCCCCCCCCCCCCCCCCCCCCCC	CCCCCCCCCCCCCCCCCCCCCCCCTTCCCCCC	CCCCCCCCCCCCCCCCCC
55213	TGCAGGTACGTAGTAGCCGCTGATTCTCCATGTTTGGCTCTGGAA	16	GG	GG	GG	GG	GG	GG	AG	GG	GG	GG	GG	GG	GG	GG	GG	GG	GGGGGGGGGGGG	GGGGGGGGGGGG	GGGGGGGGGGGGGGGGGGGGGGGG	GGGGGGGGGGGGGGGGGGGGGGGGAGGGGGGG	GGGGGGGGGGGGGGGGGG
60300	TGCAGGTATGAAGCTTCACTGCCGGCTGTACACACCCCACTGGTT	16	CC	CC	CC	CC	CC	CC	AC	CC	CC	CC	CC	CC	CC	CC	CC	CC	CCCCCCCCCCCC	CCCCCCCCCCCC	CCCCCCCCCCCCCCCCCCCCCCCC	CCCCCCCCCCCCCCCCCCCCCCCCACCCCCCC	CCCCCCCCCCCCCCCCCC
26550	TGCAGGCAAACAGTCACACCCTCTTCACTATGTTCAAGTATTAAA	16	GG	GG	GG	GG	GG	GG	AG	GG	GG	GG	GG	GG	GG	GG	GG	GG	GGGGGGGGGGGG	GGGGGGGGGGGG	GGGGGGGGGGGGGGGGGGGGGGGG	GGGGGGGGGGGGGGGGGGGGGGGGAGGGGGGG	GGGGGGGGGGGGGGGGGG
62624	TGCAGGACATTGCTGAATGTGACAAGACAGCCTGCAGAGATGGCT	16	AA	AA	AA	AA	AA	AA	GG	AA	AA	AA	AA	AA	AA	AA	AA	AA	AAAAAAAAAAAA	AAAAAAAAAAAA	AAAAAAAAAAAAAAAAAAAAAAAA	AAAAAAAAAAAAAAAAAAAAAAAAGGAAAAAA	AAAAAAAAAAAAAAAAAA
38045	TGCAGGAATGTGAAAATTATAGAGGAATAATGTTATTGTCAGCGG	16	AA	AA	AA	AA	AA	AA	AT	AA	AA	AA	AA	AA	AA	AA	AA	AA	AAAAAAAAAAAA	AAAAAAAAAAAA	AAAAAAAAAAAAAAAAAAAAAAAA	AAAAAAAAAAAAAAAAAAAAAAAAATAAAAAA	AAAAAAAAAAAAAAAAAA
43139	TGCAGGAGACAGGCCGGGCGACATTCGTCGACAGTCTCTATTTAT	16	TT	TT	TT	TT	TT	TT	CC	TT	TT	TT	TT	TT	TT	TT	TT	TT	TTTTTTTTTTTT	TTTTTTTTTTTT	TTTTTTTTTTTTTTTTTTTTTTTT	TTTTTTTTTTTTTTTTTTTTTTTTCCTTTTTT	TTTTTTTTTTTTTTTTTT
50965	TGCAGGTTCGGACAACAGCTGCATTGCAAAACTGAATTCTGACAA	16	GG	GG	GG	GG	GG	GG	AG	GG	GG	GG	GG	GG	GG	GG	GG	GG	GGGGGGGGGGGG	GGGGGGGGGGGG	GGGGGGGGGGGGGGGGGGGGGGGG	GGGGGGGGGGGGGGGGGGGGGGGGAGGGGGGG	GGGGGGGGGGGGGGGGGG
29552	TGCAGGTGGTTTGAACATGAAACCCCAGCATGAAACCCCAGTCCG	16	GG	GG	GG	GG	GG	GG	AA	GG	GG	GG	GG	GG	GG	GG	GG	GG	GGGGGGGGGGGG	GGGGGGGGGGGG	GGGGGGGGGGGGGGGGGGGGGGGG	GGGGGGGGGGGGGGGGGGGGGGGGAAGGGGGG	GGGGGGGGGGGGGGGGGG
48435	TGCAGGAGCAAATTACTTTTTACAAAAAGGTAGGTTCTTCATTCA	16	CC	CC	CC	CC	CC	CC	AC	CC	CC	CC	CC	CC	CC	CC	CC	CC	CCCCCCCCCCCC	CCCCCCCCCCCC	CCCCCCCCCCCCCCCCCCCCCCCC	CCCCCCCCCCCCCCCCCCCCCCCCACCCCCCC	CCCCCCCCCCCCCCCCCC
37957	TGCAGGCATGGAAGAGGCTCCTTCACAAGCTTTGACTACACATCC	16	AA	AA	AA	AA	AA	AA	CC	AA	AA	AA	AA	AA	AA	AA	AA	AA	AAAAAAAAAAAA	AAAAAAAAAAAA	AAAAAAAAAAAAAAAAAAAAAAAA	AAAAAAAAAAAAAAAAAAAAAAAACCAAAAAA	AAAAAAAAAAAAAAAAAA
9411	TGCAGGTATTGACAAGATTTCCCCCCGAACCTAACGGAATTTTAC	16	CC	CC	CC	CC	CC	CC	CT	CC	CC	CC	CC	CC	CC	CC	CC	CC	CCCCCCCCCCCC	CCCCCCCCCCCC	CCCCCCCCCCCCCCCCCCCCCCCC	CCCCCCCCCCCCCCCCCCCCCCCCCTCCCCCC	CCCCCCCCCCCCCCCCCC
24785	TGCAGGAAATCCCCGGACTTCCAGGCAGATGAGACACTGTCCATG	16	CC	CC	CC	CC	CC	CC	TT	CC	CC	CC	CC	CC	CC	CC	CC	CC	CCCCCCCCCCCC	CCCCCCCCCCCC	CCCCCCCCCCCCCCCCCCCCCCCC	CCCCCCCCCCCCCCCCCCCCCCCCTTCCCCCC	CCCCCCCCCCCCCCCCCC
46700	TGCAGGACTCCAAAAGCTATACTTGTACTACAAACAAACATTCTT	16	TT	TT	TT	TT	TT	TT	CC	TT	TT	TT	TT	TT	TT	TT	TT	TT	TTTTTTTTTTTT	TTTTTTTTTTTT	TTTTTTTTTTTTTTTTTTTTTTTT	TTTTTTTTTTTTTTTTTTTTTTTTCCTTTTTT	TTTTTTTTTTTTTTTTTT
41263	TGCAGGTATGACTCCAACCAAATGATGGCCTTCATGTCCAACATG	16	TT	TT	TT	TT	TT	TT	CC	TT	TT	TT	TT	TT	TT	TT	TT	TT	TTTTTTTTTTTT	TTTTTTTTTTTT	TTTTTTTTTTTTTTTTTTTTTTTT	TTTTTTTTTTTTTTTTTTTTTTTTCCTTTTTT	TTTTTTTTTTTTTTTTTT
53614	TGCAGGAGTACCTCCTGGCCCGACAGCAGGACACCGACAACTGGG	16	AA	AA	AA	AA	AA	AA	AT	AA	AA	AA	AA	AA	AA	AA	AA	AA	AAAAAAAAAAAA	AAAAAAAAAAAA	AAAAAAAAAAAAAAAAAAAAAAAA	AAAAAAAAAAAAAAAAAAAAAAAAATAAAAAA	AAAAAAAAAAAAAAAAAA
814	TGCAGGACACTCTTTACGTTCTCAGAAACAATGCTGATAATTTCC	16	AA	AA	AA	AA	AA	AA	AG	AA	AA	AA	AA	AA	AA	AA	AA	AA	AAAAAAAAAAAA	AAAAAAAAAAAA	AAAAAAAAAAAAAAAAAAAAAAAA	AAAAAAAAAAAAAAAAAAAAAAAAAGAAAAAA	AAAAAAAAAAAAAAAAAA
25217	TGCAGGCAAACAAGCTGTACCAGTGTCGTATGTTGGGAAACTGTT	16	AA	AA	AA	AA	AA	AA	CC	AA	AA	AA	AA	AA	AA	AA	AA	AA	AAAAAAAAAAAA	AAAAAAAAAAAA	AAAAAAAAAAAAAAAAAAAAAAAA	AAAAAAAAAAAAAAAAAAAAAAAACCAAAAAA	AAAAAAAAAAAAAAAAAA
18821	TGCAGGTGCAGGAAATAATTGATCATGCAATGAATCTCAGTTTTG	16	GG	GG	GG	GG	GG	GG	TT	GG	GG	GG	GG	GG	GG	GG	GG	GG	GGGGGGGGGGGG	GGGGGGGGGGGG	GGGGGGGGGGGGGGGGGGGGGGGG	GGGGGGGGGGGGGGGGGGGGGGGGTTGGGGGG	GGGGGGGGGGGGGGGGGG
17890	TGCAGGCAGCAACGGTCACCCCAAGAACATACGATGACCCATCAA	16	TT	TT	TT	TT	TT	TT	CC	TT	TT	TT	TT	TT	TT	TT	TT	TT	TTTTTTTTTTTT	TTTTTTTTTTTT	TTTTTTTTTTTTTTTTTTTTTTTT	TTTTTTTTTTTTTTTTTTTTTTTTCCTTTTTT	TTTTTTTTTTTTTTTTTT
62111	TGCAGGGTGGAGGATGCCCAAACTATGGATAAGCTGATTCTCTAA	16	TT	TT	TT	TT	TT	TT	AT	TT	TT	TT	TT	TT	TT	TT	TT	TT	TTTTTTTTTTTT	TTTTTTTTTTTT	TTTTTTTTTTTTTTTTTTTTTTTT	TTTTTTTTTTTTTTTTTTTTTTTTATTTTTTT	TTTTTTTTTTTTTTTTTT
22557	TGCAGGAATTGTAAACATGTTATATATACAAACATTTTACATAAC	16	GG	GG	GG	GG	GG	GG	TT	GG	GG	GG	GG	GG	GG	GG	GG	GG	GGGGGGGGGGGG	GGGGGGGGGGGG	GGGGGGGGGGGGGGGGGGGGGGGG	GGGGGGGGGGGGGGGGGGGGGGGGTTGGGGGG	GGGGGGGGGGGGGGGGGG
8478	TGCAGGCGTGCACGAACTCCGTAGCACCAACGAGGATCAGTCGAA	16	CC	CC	CC	CC	CC	CC	AA	CC	CC	CC	CC	CC	CC	CC	CC	CC	CCCCCCCCCCCC	CCCCCCCCCCCC	CCCCCCCCCCCCCCCCCCCCCCCC	CCCCCCCCCCCCCCCCCCCCCCCCAACCCCCC	CCCCCCCCCCCCCCCCCC
57893	TGCAGGGATTCGAACCCACACCTCCATGACAACAAATCCTGACAA	16	AA	AA	AA	AA	AA	AA	GG	AA	AA	AA	AA	AA	AA	AA	AA	AA	AAAAAAAAAAAA	AAAAAAAAAAAA	AAAAAAAAAAAAAAAAAAAAAAAA	AAAAAAAAAAAAAAAAAAAAAAAAGGAAAAAA	AAAAAAAAAAAAAAAAAA
10192	TGCAGGGCAGTGCCATTGAGTTGCAACCTGTAGACATGAAGAGAG	16	GG	GG	GG	GG	GG	GG	GT	GG	GG	GG	GG	GG	GG	GG	GG	GG	GGGGGGGGGGGG	GGGGGGGGGGGG	GGGGGGGGGGGGGGGGGGGGGGGG	GGGGGGGGGGGGGGGGGGGGGGGGGTGGGGGG	GGGGGGGGGGGGGGGGGG
61838	TGCAGGGTTAATGGAGATATCACCTTCTTGGCACGGGGATTACTC	16	TT	TT	TT	TT	TT	TT	GG	TT	TT	TT	TT	TT	TT	TT	TT	TT	TTTTTTTTTTTT	TTTTTTTTTTTT	TTTTTTTTTTTTTTTTTTTTTTTT	TTTTTTTTTTTTTTTTTTTTTTTTGGTTTTTT	TTTTTTTTTTTTTTTTTT
51444	TGCAGGGTGAAGTATGCCTAAGTTGAGGATAAAGACATTTTCCAG	16	CC	CC	CC	CC	CC	CC	AA	CC	CC	CC	CC	CC	CC	CC	CC	CC	CCCCCCCCCCCC	CCCCCCCCCCCC	CCCCCCCCCCCCCCCCCCCCCCCC	CCCCCCCCCCCCCCCCCCCCCCCCAACCCCCC	CCCCCCCCCCCCCCCCCC
40346	TGCAGGTTTTGCAGTGACCGGTGGCCTAGGAGCTAACTTCGGAGG	16	GG	GG	GG	GG	GG	GG	TT	GG	GG	GG	GG	GG	GG	GG	GG	GG	GGGGGGGGGGGG	GGGGGGGGGGGG	GGGGGGGGGGGGGGGGGGGGGGGG	GGGGGGGGGGGGGGGGGGGGGGGGTTGGGGGG	GGGGGGGGGGGGGGGGGG
48792	TGCAGGAATACCTTAGAGGTGTCGTGGCGTAATACATGTTGAAAC	16	GG	GG	GG	GG	GG	GG	AG	GG	GG	GG	GG	GG	GG	GG	GG	GG	GGGGGGGGGGGG	GGGGGGGGGGGG	GGGGGGGGGGGGGGGGGGGGGGGG	GGGGGGGGGGGGGGGGGGGGGGGGAGGGGGGG	GGGGGGGGGGGGGGGGGG
61244	TGCAGGTACACACCAGCTGTGTAAGTTTATCACTCTACGCTTGGG	16	GG	GG	GG	GG	GG	GG	TT	GG	GG	GG	GG	GG	GG	GG	GG	GG	GGGGGGGGGGGG	GGGGGGGGGGGG	GGGGGGGGGGGGGGGGGGGGGGGG	GGGGGGGGGGGGGGGGGGGGGGGGTTGGGGGG	GGGGGGGGGGGGGGGGGG
52882	TGCAGGTGAATTATAGAATGCATAATGTGCACACAGGTCCCCCAA	16	CC	CC	CC	CC	CC	CC	TT	CC	CC	CC	CC	CC	CC	CC	CC	CC	CCCCCCCCCCCC	CCCCCCCCCCCC	CCCCCCCCCCCCCCCCCCCCCCCC	CCCCCCCCCCCCCCCCCCCCCCCCTTCCCCCC	CCCCCCCCCCCCCCCCCC
64870	TGCAGGTGAACCGCCCTCGACCTTGAGTCTTGACTTGTAAGTCTC	16	GG	GG	GG	GG	GG	GG	AG	GG	GG	GG	GG	GG	GG	GG	GG	GG	GGGGGGGGGGGG	GGGGGGGGGGGG	GGGGGGGGGGGGGGGGGGGGGGGG	GGGGGGGGGGGGGGGGGGGGGGGGAGGGGGGG	GGGGGGGGGGGGGGGGGG
32210	TGCAGGTTTGAGGTCACCACGTATGGTATCCACTCATGCAATGAT	16	CC	CC	CC	CC	CC	CC	CT	CC	CC	CC	CC	CC	CC	CC	CC	CC	CCCCCCCCCCCC	CCCCCCCCCCCC	CCCCCCCCCCCCCCCCCCCCCCCC	CCCCCCCCCCCCCCCCCCCCCCCCCTCCCCCC	CCCCCCCCCCCCCCCCCC
53844	TGCAGGGTGAAGGACGCCTAGGTTTTGGATAAGGCAATTTTCTAG	16	GG	GG	GG	GG	GG	GG	AA	GG	GG	GG	GG	GG	GG	GG	GG	GG	GGGGGGGGGGGG	GGGGGGGGGGGG	GGGGGGGGGGGGGGGGGGGGGGGG	GGGGGGGGGGGGGGGGGGGGGGGGAAGGGGGG	GGGGGGGGGGGGGGGGGG
37467	TGCAGGTTGGCATGGAAACCACCAACTGACGATGGTGGTAGCAAA	16	CC	CC	CC	CC	CC	CC	TT	CC	CC	CC	CC	CC	CC	CC	CC	CC	CCCCCCCCCCCC	CCCCCCCCCCCC	CCCCCCCCCCCCCCCCCCCCCCCC	CCCCCCCCCCCCCCCCCCCCCCCCTTCCCCCC	CCCCCCCCCCCCCCCCCC
545	TGCAGGAACTTGTATGGTTTTTGAAATCTTTACTCACTTTGGTTT	16	TT	TT	TT	TT	TT	TT	CC	TT	TT	TT	TT	TT	TT	TT	TT	TT	TTTTTTTTTTTT	TTTTTTTTTTTT	TTTTTTTTTTTTTTTTTTTTTTTT	TTTTTTTTTTTTTTTTTTTTTTTTCCTTTTTT	TTTTTTTTTTTTTTTTTT
30985	TGCAGGACATGATGTGGAGCAAATAGATTCACAAATGCAGTTGGT	16	AA	AA	AA	AA	AA	AA	GG	AA	AA	AA	AA	AA	AA	AA	AA	AA	AAAAAAAAAAAA	AAAAAAAAAAAA	AAAAAAAAAAAAAAAAAAAAAAAA	AAAAAAAAAAAAAAAAAAAAAAAAGGAAAAAA	AAAAAAAAAAAAAAAAAA
6712	TGCAGGATTCCTTCCCCATGGGAATGATATCATCTTTCAGGTAAC	16	GG	GG	GG	GG	GG	GG	GT	GG	GG	GG	GG	GG	GG	GG	GG	GG	GGGGGGGGGGGG	GGGGGGGGGGGG	GGGGGGGGGGGGGGGGGGGGGGGG	GGGGGGGGGGGGGGGGGGGGGGGGGTGGGGGG	GGGGGGGGGGGGGGGGGG
40873	TGCAGGTTTGAGATCGCCATATATGGTGGCCATTGATGTCACAAC	16	AA	AA	AA	AA	AA	AA	AT	AA	AA	AA	AA	AA	AA	AA	AA	AA	AAAAAAAAAAAA	AAAAAAAAAAAA	AAAAAAAAAAAAAAAAAAAAAAAA	AAAAAAAAAAAAAAAAAAAAAAAAATAAAAAA	AAAAAAAAAAAAAAAAAA
50059	TGCAGGTGGAATCTTTCTCAAGGCCACTTTACTCTAGGGTCAACC	16	GG	GG	GG	GG	GG	GG	AG	GG	GG	GG	GG	GG	GG	GG	GG	GG	GGGGGGGGGGGG	GGGGGGGGGGGG	GGGGGGGGGGGGGGGGGGGGGGGG	GGGGGGGGGGGGGGGGGGGGGGGGAGGGGGGG	GGGGGGGGGGGGGGGGGG
2711	TGCAGGAACTTGTATGGATTTACTGTCCAGGGCATTGTAATGAGA	16	AA	AA	AA	AA	AA	AA	CC	AA	AA	AA	AA	AA	AA	AA	AA	AA	AAAAAAAAAAAA	AAAAAAAAAAAA	AAAAAAAAAAAAAAAAAAAAAAAA	AAAAAAAAAAAAAAAAAAAAAAAACCAAAAAA	AAAAAAAAAAAAAAAAAA
46639	TGCAGGTCTAGAGACATCTTGAGTCCCAGAAATACGTGTGGCGGA	16	TT	TT	TT	TT	TT	TT	CT	TT	TT	TT	TT	TT	TT	TT	TT	TT	TTTTTTTTTTTT	TTTTTTTTTTTT	TTTTTTTTTTTTTTTTTTTTTTTT	TTTTTTTTTTTTTTTTTTTTTTTTCTTTTTTT	TTTTTTTTTTTTTTTTTT
44821	TGCAGGTCCCTTTTCTTCGGCAGCTTCACTGGATATCCTCCTCTC	16	GG	GG	GG	GG	GG	GG	AA	GG	GG	GG	GG	GG	GG	GG	GG	GG	GGGGGGGGGGGG	GGGGGGGGGGGG	GGGGGGGGGGGGGGGGGGGGGGGG	GGGGGGGGGGGGGGGGGGGGGGGGAAGGGGGG	GGGGGGGGGGGGGGGGGG
869	TGCAGGAATAAGTAAAGGTTGCACATTTGGTCATGCGCCACACTG	16	GG	GG	GG	GG	GG	GG	TT	GG	GG	GG	GG	GG	GG	GG	GG	GG	GGGGGGGGGGGG	GGGGGGGGGGGG	GGGGGGGGGGGGGGGGGGGGGGGG	GGGGGGGGGGGGGGGGGGGGGGGGTTGGGGGG	GGGGGGGGGGGGGGGGGG
36264	TGCAGGTGCTGATCACGAACCTGCAAGTGCCAACCATGGTCGCCA	16	GG	GG	GG	GG	GG	GG	CC	GG	GG	GG	GG	GG	GG	GG	GG	GG	GGGGGGGGGGGG	GGGGGGGGGGGG	GGGGGGGGGGGGGGGGGGGGGGGG	GGGGGGGGGGGGGGGGGGGGGGGGCCGGGGGG	GGGGGGGGGGGGGGGGGG
26070	TGCAGGTACCCAAACTTGAACGTCAGGCTGGTCAAGCCGAGCATG	16	GG	GG	GG	GG	GG	GG	AG	GG	GG	GG	GG	GG	GG	GG	GG	GG	GGGGGGGGGGGG	GGGGGGGGGGGG	GGGGGGGGGGGGGGGGGGGGGGGG	GGGGGGGGGGGGGGGGGGGGGGGGAGGGGGGG	GGGGGGGGGGGGGGGGGG
58745	TGCAGGACATCGGGGACTTCTGCATCAGCGCTGTCCTCGACAAGC	16	CC	CC	CC	CC	CC	CC	CT	CC	CC	CC	CC	CC	CC	CC	CC	CC	CCCCCCCCCCCC	CCCCCCCCCCCC	CCCCCCCCCCCCCCCCCCCCCCCC	CCCCCCCCCCCCCCCCCCCCCCCCCTCCCCCC	CCCCCCCCCCCCCCCCCC
62433	TGCAGGATAATTACATCACACAGCACTTGCCGAATAGTCTATACA	16	CC	CC	CC	CC	CC	CC	CT	CC	CC	CC	CC	CC	CC	CC	CC	CC	CCCCCCCCCCCC	CCCCCCCCCCCC	CCCCCCCCCCCCCCCCCCCCCCCC	CCCCCCCCCCCCCCCCCCCCCCCCCTCCCCCC	CCCCCCCCCCCCCCCCCC
64075	TGCAGGAAAGGCGGTTTGAAATTTATTGTATATTATTTACACTGT	16	GG	GG	GG	GG	GG	GG	AA	GG	GG	GG	GG	GG	GG	GG	GG	GG	GGGGGGGGGGGG	GGGGGGGGGGGG	GGGGGGGGGGGGGGGGGGGGGGGG	GGGGGGGGGGGGGGGGGGGGGGGGAAGGGGGG	GGGGGGGGGGGGGGGGGG
21408	TGCAGGCGTGTCCTCCACAGCGCAAATTACAGCCTAGTAACAATT	16	CC	CC	CC	CC	CC	CC	AC	CC	CC	CC	CC	CC	CC	CC	CC	CC	CCCCCCCCCCCC	CCCCCCCCCCCC	CCCCCCCCCCCCCCCCCCCCCCCC	CCCCCCCCCCCCCCCCCCCCCCCCACCCCCCC	CCCCCCCCCCCCCCCCCC
50918	TGCAGGACTTGTGGCCACAGGGGACAAACACAGCCTGTTGAGGGT	16	TT	TT	TT	TT	TT	TT	CT	TT	TT	TT	TT	TT	TT	TT	TT	TT	TTTTTTTTTTTT	TTTTTTTTTTTT	TTTTTTTTTTTTTTTTTTTTTTTT	TTTTTTTTTTTTTTTTTTTTTTTTCTTTTTTT	TTTTTTTTTTTTTTTTTT
30338	TGCAGGACAGTCACATCACTGGAAAGCGATACAGGCCATAGCGAC	16	CC	CC	CC	CC	CC	CC	CT	CC	CC	CC	CC	CC	CC	CC	CC	CC	CCCCCCCCCCCC	CCCCCCCCCCCC	CCCCCCCCCCCCCCCCCCCCCCCC	CCCCCCCCCCCCCCCCCCCCCCCCCTCCCCCC	CCCCCCCCCCCCCCCCCC
47577	TGCAGGGGTTTGTGTGTCTATGTCTATTATTTTCATGTCTCACGT	16	GG	GG	GG	GG	GG	GG	AA	GG	GG	GG	GG	GG	GG	GG	GG	GG	GGGGGGGGGGGG	GGGGGGGGGGGG	GGGGGGGGGGGGGGGGGGGGGGGG	GGGGGGGGGGGGGGGGGGGGGGGGAAGGGGGG	GGGGGGGGGGGGGGGGGG
42043	TGCAGGTGGGCAGGTTATTCTCCTGGGAGCAATCAATGGCGGCTA	16	CC	CC	CC	CC	CC	CC	TT	CC	CC	CC	CC	CC	CC	CC	CC	CC	CCCCCCCCCCCC	CCCCCCCCCCCC	CCCCCCCCCCCCCCCCCCCCCCCC	CCCCCCCCCCCCCCCCCCCCCCCCTTCCCCCC	CCCCCCCCCCCCCCCCCC
50850	TGCAGGCCCCCAGCTTGCTGAGGCCCCTGACTTGCAGCCCCTAAA	16	CC	CC	CC	CC	CC	CC	GG	CC	CC	CC	CC	CC	CC	CC	CC	CC	CCCCCCCCCCCC	CCCCCCCCCCCC	CCCCCCCCCCCCCCCCCCCCCCCC	CCCCCCCCCCCCCCCCCCCCCCCCGGCCCCCC	CCCCCCCCCCCCCCCCCC
41379	TGCAGGTTTGAAGTCACCACACATGGGGTTCATTCATGCCACAAC	16	GG	GG	GG	GG	GG	GG	AA	GG	GG	GG	GG	GG	GG	GG	GG	GG	GGGGGGGGGGGG	GGGGGGGGGGGG	GGGGGGGGGGGGGGGGGGGGGGGG	GGGGGGGGGGGGGGGGGGGGGGGGAAGGGGGG	GGGGGGGGGGGGGGGGGG
35621	TGCAGGCATGAACCTCGGGGCAAACTCATTGACATCTTCAACCTT	16	CC	CC	CC	CC	CC	CC	TT	CC	CC	CC	CC	CC	CC	CC	CC	CC	CCCCCCCCCCCC	CCCCCCCCCCCC	CCCCCCCCCCCCCCCCCCCCCCCC	CCCCCCCCCCCCCCCCCCCCCCCCTTCCCCCC	CCCCCCCCCCCCCCCCCC
59571	TGCAGGGGTTTTTGCCTTGAACTGCCATCAGACCACAGCCATGAC	16	CC	CC	CC	CC	CC	CC	CT	CC	CC	CC	CC	CC	CC	CC	CC	CC	CCCCCCCCCCCC	CCCCCCCCCCCC	CCCCCCCCCCCCCCCCCCCCCCCC	CCCCCCCCCCCCCCCCCCCCCCCCCTCCCCCC	CCCCCCCCCCCCCCCCCC
56167	TGCAGGACATCATGGAGCTTTCTCAAAGAATTGTATAATCACCTA	16	TT	TT	TT	TT	TT	TT	CT	TT	TT	TT	TT	TT	TT	TT	TT	TT	TTTTTTTTTTTT	TTTTTTTTTTTT	TTTTTTTTTTTTTTTTTTTTTTTT	TTTTTTTTTTTTTTTTTTTTTTTTCTTTTTTT	TTTTTTTTTTTTTTTTTT
25877	TGCAGGATGTCTACAAGATTGGTGGTATTGGAACCGTGCCTGTTG	16	CC	CC	CC	CC	CC	CC	AC	CC	CC	CC	CC	CC	CC	CC	CC	CC	CCCCCCCCCCCC	CCCCCCCCCCCC	CCCCCCCCCCCCCCCCCCCCCCCC	CCCCCCCCCCCCCCCCCCCCCCCCACCCCCCC	CCCCCCCCCCCCCCCCCC
20894	TGCAGGCTTTTGAGAGGACGGTAATCCGCCGACACCTAGACTATG	16	AA	AA	AA	AA	AA	AA	AC	AA	AA	AA	AA	AA	AA	AA	AA	AA	AAAAAAAAAAAA	AAAAAAAAAAAA	AAAAAAAAAAAAAAAAAAAAAAAA	AAAAAAAAAAAAAAAAAAAAAAAAACAAAAAA	AAAAAAAAAAAAAAAAAA
24062	TGCAGGTTCCAGTCCAGTTTTATGACATATTAGCAATAATATTAT	16	TT	TT	TT	TT	TT	TT	CC	TT	TT	TT	TT	TT	TT	TT	TT	TT	TTTTTTTTTTTT	TTTTTTTTTTTT	TTTTTTTTTTTTTTTTTTTTTTTT	TTTTTTTTTTTTTTTTTTTTTTTTCCTTTTTT	TTTTTTTTTTTTTTTTTT
36273	TGCAGGGAGATAATTTACCAAGTGGTTGATGCACACAAGTATTAG	16	GG	GG	GG	GG	GG	GG	AG	GG	GG	GG	GG	GG	GG	GG	GG	GG	GGGGGGGGGGGG	GGGGGGGGGGGG	GGGGGGGGGGGGGGGGGGGGGGGG	GGGGGGGGGGGGGGGGGGGGGGGGAGGGGGGG	GGGGGGGGGGGGGGGGGG
8341	TGCAGGACAACAAAGTTAACCATAAAGAAGATAGAGACCTTTAAA	16	CC	CC	CC	CC	CC	CC	TT	CC	CC	CC	CC	CC	CC	CC	CC	CC	CCCCCCCCCCCC	CCCCCCCCCCCC	CCCCCCCCCCCCCCCCCCCCCCCC	CCCCCCCCCCCCCCCCCCCCCCCCTTCCCCCC	CCCCCCCCCCCCCCCCCC
44451	TGCAGGTGCCATCAGCCTTCTGTCAGAAGAGATTGTTCCAGATGA	16	AA	AA	AA	AA	AA	AA	AG	AA	AA	AA	AA	AA	AA	AA	AA	AA	AAAAAAAAAAAA	AAAAAAAAAAAA	AAAAAAAAAAAAAAAAAAAAAAAA	AAAAAAAAAAAAAAAAAAAAAAAAAGAAAAAA	AAAAAAAAAAAAAAAAAA
12805	TGCAGGTTGAACCTGTTATCCCGGCATGACAGAATCATAAAGCCA	16	AA	AA	AA	AA	AA	AA	TT	AA	AA	AA	AA	AA	AA	AA	AA	AA	AAAAAAAAAAAA	AAAAAAAAAAAA	AAAAAAAAAAAAAAAAAAAAAAAA	AAAAAAAAAAAAAAAAAAAAAAAATTAAAAAA	AAAAAAAAAAAAAAAAAA
57522	TGCAGGCTGGGACATCCAAGATATTGAGCACCATGGTTCCCACAA	16	AA	AA	AA	AA	AA	AA	GG	AA	AA	AA	AA	AA	AA	AA	AA	AA	AAAAAAAAAAAA	AAAAAAAAAAAA	AAAAAAAAAAAAAAAAAAAAAAAA	AAAAAAAAAAAAAAAAAAAAAAAAGGAAAAAA	AAAAAAAAAAAAAAAAAA
25308	TGCAGGTGACAGGACATTTACAAGATCATCAGTCATGTATATTAT	16	AA	AA	AA	AA	AA	AA	AT	AA	AA	AA	AA	AA	AA	AA	AA	AA	AAAAAAAAAAAA	AAAAAAAAAAAA	AAAAAAAAAAAAAAAAAAAAAAAA	AAAAAAAAAAAAAAAAAAAAAAAAATAAAAAA	AAAAAAAAAAAAAAAAAA
34767	TGCAGGTTTATGTGCTGTCCTCAGGCAGAGTTTAGAATCTCATCA	16	GG	GG	GG	GG	GG	GG	AA	GG	GG	GG	GG	GG	GG	GG	GG	GG	GGGGGGGGGGGG	GGGGGGGGGGGG	GGGGGGGGGGGGGGGGGGGGGGGG	GGGGGGGGGGGGGGGGGGGGGGGGAAGGGGGG	GGGGGGGGGGGGGGGGGG
33297	TGCAGGCGGCCGTCAGCCAGTGCGAGTCTGCCAGGAACGCGCGGG	16	CC	CC	CC	CC	CC	CC	TT	CC	CC	CC	CC	CC	CC	CC	CC	CC	CCCCCCCCCCCC	CCCCCCCCCCCC	CCCCCCCCCCCCCCCCCCCCCCCC	CCCCCCCCCCCCCCCCCCCCCCCCTTCCCCCC	CCCCCCCCCCCCCCCCCC
54199	TGCAGGTGTCATTTTCTAGTTCTGTGGCTGAGTTTTCACTGTGAC	16	TT	TT	TT	TT	TT	TT	CC	TT	TT	TT	TT	TT	TT	TT	TT	TT	TTTTTTTTTTTT	TTTTTTTTTTTT	TTTTTTTTTTTTTTTTTTTTTTTT	TTTTTTTTTTTTTTTTTTTTTTTTCCTTTTTT	TTTTTTTTTTTTTTTTTT
39326	TGCAGGAGTGAAAGCTGTGCGATATGCAGATGACCTGGTGCTCTA	16	GG	GG	GG	GG	GG	GG	GT	GG	GG	GG	GG	GG	GG	GG	GG	GG	GGGGGGGGGGGG	GGGGGGGGGGGG	GGGGGGGGGGGGGGGGGGGGGGGG	GGGGGGGGGGGGGGGGGGGGGGGGGTGGGGGG	GGGGGGGGGGGGGGGGGG
32682	TGCAGGTCGAATCCCTGGTATGCCGGAACTATGAAGCCGCGTTCA	16	CC	CC	CC	CC	CC	CC	GG	CC	CC	CC	CC	CC	CC	CC	CC	CC	CCCCCCCCCCCC	CCCCCCCCCCCC	CCCCCCCCCCCCCCCCCCCCCCCC	CCCCCCCCCCCCCCCCCCCCCCCCGGCCCCCC	CCCCCCCCCCCCCCCCCC
32505	TGCAGGTGTGGCTACACTTCTTGACTTGATTCAACTGTACACATC	16	GG	GG	GG	GG	GG	GG	CC	GG	GG	GG	GG	GG	GG	GG	GG	GG	GGGGGGGGGGGG	GGGGGGGGGGGG	GGGGGGGGGGGGGGGGGGGGGGGG	GGGGGGGGGGGGGGGGGGGGGGGGCCGGGGGG	GGGGGGGGGGGGGGGGGG
29373	TGCAGGATGAAAAGGTGCATTTGCCTCTCAAAATATTTTAATAGC	16	TT	TT	TT	TT	TT	TT	AT	TT	TT	TT	TT	TT	TT	TT	TT	TT	TTTTTTTTTTTT	TTTTTTTTTTTT	TTTTTTTTTTTTTTTTTTTTTTTT	TTTTTTTTTTTTTTTTTTTTTTTTATTTTTTT	TTTTTTTTTTTTTTTTTT
57949	TGCAGGTCACAGTCAAGCAGAGGAACAGACTACGTAGCATAATGC	16	AA	AA	AA	AA	AA	AA	AG	AA	AA	AA	AA	AA	AA	AA	AA	AA	AAAAAAAAAAAA	AAAAAAAAAAAA	AAAAAAAAAAAAAAAAAAAAAAAA	AAAAAAAAAAAAAAAAAAAAAAAAAGAAAAAA	AAAAAAAAAAAAAAAAAA
32345	TGCAGGTTCTCGCCGACTGAGACTTCCATTGCAGCCAGAACTGTG	16	TT	TT	TT	TT	TT	TT	CC	TT	TT	TT	TT	TT	TT	TT	TT	TT	TTTTTTTTTTTT	TTTTTTTTTTTT	TTTTTTTTTTTTTTTTTTTTTTTT	TTTTTTTTTTTTTTTTTTTTTTTTCCTTTTTT	TTTTTTTTTTTTTTTTTT
27844	TGCAGGATACCTCAAGGGCAGGTGTGGAGCACACGTTTAACATCC	16	TT	TT	TT	TT	TT	TT	CT	TT	TT	TT	TT	TT	TT	TT	TT	TT	TTTTTTTTTTTT	TTTTTTTTTTTT	TTTTTTTTTTTTTTTTTTTTTTTT	TTTTTTTTTTTTTTTTTTTTTTTTCTTTTTTT	TTTTTTTTTTTTTTTTTT
30243	TGCAGGTTAACAAATCAGCTAACTCGAATCAAATGAATGAACACT	16	AA	AA	AA	AA	AA	AA	GG	AA	AA	AA	AA	AA	AA	AA	AA	AA	AAAAAAAAAAAA	AAAAAAAAAAAA	AAAAAAAAAAAAAAAAAAAAAAAA	AAAAAAAAAAAAAAAAAAAAAAAAGGAAAAAA	AAAAAAAAAAAAAAAAAA
16203	TGCAGGACAGGTGGCTATCATCATATCCAAGGGGTATCATGCCAT	16	TT	TT	TT	TT	TT	TT	GT	TT	TT	TT	TT	TT	TT	TT	TT	TT	TTTTTTTTTTTT	TTTTTTTTTTTT	TTTTTTTTTTTTTTTTTTTTTTTT	TTTTTTTTTTTTTTTTTTTTTTTTGTTTTTTT	TTTTTTTTTTTTTTTTTT
23628	TGCAGGCCACACAAGTGATTGCCCCCAGCATGTCCTCACAGGTCA	16	CC	CC	CC	CC	CC	CC	CT	CC	CC	CC	CC	CC	CC	CC	CC	CC	CCCCCCCCCCCC	CCCCCCCCCCCC	CCCCCCCCCCCCCCCCCCCCCCCC	CCCCCCCCCCCCCCCCCCCCCCCCCTCCCCCC	CCCCCCCCCCCCCCCCCC
26624	TGCAGGTGGGAGTGGAGCTAGAGACATCCATACGTATGGCTGAGA	16	TT	TT	TT	TT	TT	TT	CC	TT	TT	TT	TT	TT	TT	TT	TT	TT	TTTTTTTTTTTT	TTTTTTTTTTTT	TTTTTTTTTTTTTTTTTTTTTTTT	TTTTTTTTTTTTTTTTTTTTTTTTCCTTTTTT	TTTTTTTTTTTTTTTTTT
2304	TGCAGGCAAGAGTGATAGTTGCTACATGACCTTGTCTCCCTTTAT	16	CC	CC	CC	CC	CC	CC	CT	CC	CC	CC	CC	CC	CC	CC	CC	CC	CCCCCCCCCCCC	CCCCCCCCCCCC	CCCCCCCCCCCCCCCCCCCCCCCC	CCCCCCCCCCCCCCCCCCCCCCCCCTCCCCCC	CCCCCCCCCCCCCCCCCC
19762	TGCAGGAAATAACAAACCACATGAAGACTTGGTGTGAGTTGGTGG	16	GG	GG	GG	GG	GG	GG	GT	GG	GG	GG	GG	GG	GG	GG	GG	GG	GGGGGGGGGGGG	GGGGGGGGGGGG	GGGGGGGGGGGGGGGGGGGGGGGG	GGGGGGGGGGGGGGGGGGGGGGGGGTGGGGGG	GGGGGGGGGGGGGGGGGG
26868	TGCAGGTCATTTGGAATTTTGCCTTTGCATGTTGATATTTATTGT	16	GG	GG	GG	GG	GG	GG	AA	GG	GG	GG	GG	GG	GG	GG	GG	GG	GGGGGGGGGGGG	GGGGGGGGGGGG	GGGGGGGGGGGGGGGGGGGGGGGG	GGGGGGGGGGGGGGGGGGGGGGGGAAGGGGGG	GGGGGGGGGGGGGGGGGG
2460	TGCAGGTGCAGCAGCTTTTGCTTACGGTCATCAGCATCAGCCAGC	16	CC	CC	CC	CC	CC	CC	AC	CC	CC	CC	CC	CC	CC	CC	CC	CC	CCCCCCCCCCCC	CCCCCCCCCCCC	CCCCCCCCCCCCCCCCCCCCCCCC	CCCCCCCCCCCCCCCCCCCCCCCCACCCCCCC	CCCCCCCCCCCCCCCCCC
10173	TGCAGGCTGGCCATTTTTCTTGTGGTTCTTCTCTTTTCAGAATAG	16	CC	CC	CC	CC	CC	CC	GG	CC	CC	CC	CC	CC	CC	CC	CC	CC	CCCCCCCCCCCC	CCCCCCCCCCCC	CCCCCCCCCCCCCCCCCCCCCCCC	CCCCCCCCCCCCCCCCCCCCCCCCGGCCCCCC	CCCCCCCCCCCCCCCCCC
49725	TGCAGGTTTGAGGATTCCATGTATGGTGGCCATTCATGCCACAAC	16	GG	GG	GG	GG	GG	GG	AG	GG	GG	GG	GG	GG	GG	GG	GG	GG	GGGGGGGGGGGG	GGGGGGGGGGGG	GGGGGGGGGGGGGGGGGGGGGGGG	GGGGGGGGGGGGGGGGGGGGGGGGAGGGGGGG	GGGGGGGGGGGGGGGGGG
56781	TGCAGGTCCCTCATGTCTTCAAGCTTCCTGATCATCTGCGTCATT	16	AA	AA	AA	AA	AA	AA	TT	AA	AA	AA	AA	AA	AA	AA	AA	AA	AAAAAAAAAAAA	AAAAAAAAAAAA	AAAAAAAAAAAAAAAAAAAAAAAA	AAAAAAAAAAAAAAAAAAAAAAAATTAAAAAA	AAAAAAAAAAAAAAAAAA
14111	TGCAGGTCTCAGGTCTCTCTGTCAGGCTAAACTGCTAAACACCCT	16	CC	CC	CC	CC	CC	CC	CT	CC	CC	CC	CC	CC	CC	CC	CC	CC	CCCCCCCCCCCC	CCCCCCCCCCCC	CCCCCCCCCCCCCCCCCCCCCCCC	CCCCCCCCCCCCCCCCCCCCCCCCCTCCCCCC	CCCCCCCCCCCCCCCCCC
45367	TGCAGGAATGAACATTCAGCACCACTTGGTCTGATACATGTGTTT	16	CC	CC	CC	CC	CC	CC	AA	CC	CC	CC	CC	CC	CC	CC	CC	CC	CCCCCCCCCCCC	CCCCCCCCCCCC	CCCCCCCCCCCCCCCCCCCCCCCC	CCCCCCCCCCCCCCCCCCCCCCCCAACCCCCC	CCCCCCCCCCCCCCCCCC
66	TGCAGGTCCTTCCATGTCTACTACAGCTACTTCCATGTCTTCTGC	16	GG	GG	GG	GG	GG	GG	AA	GG	GG	GG	GG	GG	GG	GG	GG	GG	GGGGGGGGGGGG	GGGGGGGGGGGG	GGGGGGGGGGGGGGGGGGGGGGGG	GGGGGGGGGGGGGGGGGGGGGGGGAAGGGGGG	GGGGGGGGGGGGGGGGGG
30073	TGCAGGTAACCAGAACGCTCCAGGCAGAGCGTTTAACTTCTCACA	16	CC	CC	CC	CC	CC	CC	TT	CC	CC	CC	CC	CC	CC	CC	CC	CC	CCCCCCCCCCCC	CCCCCCCCCCCC	CCCCCCCCCCCCCCCCCCCCCCCC	CCCCCCCCCCCCCCCCCCCCCCCCTTCCCCCC	CCCCCCCCCCCCCCCCCC
14756	TGCAGGTTGCGTGCACGCCATGTGTGCTGTCTGCGTCTTTCTCCA	16	GG	GG	GG	GG	GG	GG	AA	GG	GG	GG	GG	GG	GG	GG	GG	GG	GGGGGGGGGGGG	GGGGGGGGGGGG	GGGGGGGGGGGGGGGGGGGGGGGG	GGGGGGGGGGGGGGGGGGGGGGGGAAGGGGGG	GGGGGGGGGGGGGGGGGG
6832	TGCAGGCTTCGGAACTGGAAATGTCAAGATGGAACAGTGACGCTT	16	CC	CC	CC	CC	CC	CC	CT	CC	CC	CC	CC	CC	CC	CC	CC	CC	CCCCCCCCCCCC	CCCCCCCCCCCC	CCCCCCCCCCCCCCCCCCCCCCCC	CCCCCCCCCCCCCCCCCCCCCCCCCTCCCCCC	CCCCCCCCCCCCCCCCCC
30984	TGCAGGAGACCTTGAAGGTGTTAAAGTTCCTACACATAAGTACAG	16	CC	CC	CC	CC	CC	CC	AC	CC	CC	CC	CC	CC	CC	CC	CC	CC	CCCCCCCCCCCC	CCCCCCCCCCCC	CCCCCCCCCCCCCCCCCCCCCCCC	CCCCCCCCCCCCCCCCCCCCCCCCACCCCCCC	CCCCCCCCCCCCCCCCCC
47574	TGCAGGCGAATGATGCAAATGTTAATGAAGAAGATGAAGTTGTAT	16	GG	GG	GG	GG	GG	GG	AG	GG	GG	GG	GG	GG	GG	GG	GG	GG	GGGGGGGGGGGG	GGGGGGGGGGGG	GGGGGGGGGGGGGGGGGGGGGGGG	GGGGGGGGGGGGGGGGGGGGGGGGAGGGGGGG	GGGGGGGGGGGGGGGGGG
19963	TGCAGGATAGGGGTGTCTAGTTGGCTGAGAGTTCAAATACACTTT	16	GG	GG	GG	GG	GG	GG	AG	GG	GG	GG	GG	GG	GG	GG	GG	GG	GGGGGGGGGGGG	GGGGGGGGGGGG	GGGGGGGGGGGGGGGGGGGGGGGG	GGGGGGGGGGGGGGGGGGGGGGGGAGGGGGGG	GGGGGGGGGGGGGGGGGG
43694	TGCAGGTAGTATTCCTTTGTCATGTTTTGACCTTGTGGTGTACCA	16	CC	CC	CC	CC	CC	CC	AA	CC	CC	CC	CC	CC	CC	CC	CC	CC	CCCCCCCCCCCC	CCCCCCCCCCCC	CCCCCCCCCCCCCCCCCCCCCCCC	CCCCCCCCCCCCCCCCCCCCCCCCAACCCCCC	CCCCCCCCCCCCCCCCCC
53473	TGCAGGCGTATATCAGCAGGAGACTCAGTGTTGTCGTCAACTTTG	16	CC	CC	CC	CC	CC	CC	AC	CC	CC	CC	CC	CC	CC	CC	CC	CC	CCCCCCCCCCCC	CCCCCCCCCCCC	CCCCCCCCCCCCCCCCCCCCCCCC	CCCCCCCCCCCCCCCCCCCCCCCCACCCCCCC	CCCCCCCCCCCCCCCCCC
18891	TGCAGGTGTAGAAGTAGCTAAATACTGATATTCCTGGTGCTGATT	16	AA	AA	AA	AA	AA	AA	GG	AA	AA	AA	AA	AA	AA	AA	AA	AA	AAAAAAAAAAAA	AAAAAAAAAAAA	AAAAAAAAAAAAAAAAAAAAAAAA	AAAAAAAAAAAAAAAAAAAAAAAAGGAAAAAA	AAAAAAAAAAAAAAAAAA
12222	TGCAGGCATTGTGACCGCCCTTGGCAGCACTGTTGAAGAGTGCGG	16	TT	TT	TT	TT	TT	TT	CC	TT	TT	TT	TT	TT	TT	TT	TT	TT	TTTTTTTTTTTT	TTTTTTTTTTTT	TTTTTTTTTTTTTTTTTTTTTTTT	TTTTTTTTTTTTTTTTTTTTTTTTCCTTTTTT	TTTTTTTTTTTTTTTTTT
33121	TGCAGGATTCCACGTTTGAGCTCATAAATTATGCGCTGTGTTCTG	16	CC	CC	CC	CC	CC	CC	CT	CC	CC	CC	CC	CC	CC	CC	CC	CC	CCCCCCCCCCCC	CCCCCCCCCCCC	CCCCCCCCCCCCCCCCCCCCCCCC	CCCCCCCCCCCCCCCCCCCCCCCCCTCCCCCC	CCCCCCCCCCCCCCCCCC
7965	TGCAGGTTTTCAGTTTCTAGTTCACCAAAAGAAGTACAACTGCCC	16	AA	AA	AA	AA	AA	AA	GG	AA	AA	AA	AA	AA	AA	AA	AA	AA	AAAAAAAAAAAA	AAAAAAAAAAAA	AAAAAAAAAAAAAAAAAAAAAAAA	AAAAAAAAAAAAAAAAAAAAAAAAGGAAAAAA	AAAAAAAAAAAAAAAAAA
49217	TGCAGGCCCAGTTGGACAACACTGTGTTCATGACATCAGACATCC	16	GG	GG	GG	GG	GG	GG	AA	GG	GG	GG	GG	GG	GG	GG	GG	GG	GGGGGGGGGGGG	GGGGGGGGGGGG	GGGGGGGGGGGGGGGGGGGGGGGG	GGGGGGGGGGGGGGGGGGGGGGGGAAGGGGGG	GGGGGGGGGGGGGGGGGG
39556	TGCAGGAAGAGGTGATGGCCCTTAAGCTGAAGGAAGCTCGAGCTG	16	GG	GG	GG	GG	GG	GG	GT	GG	GG	GG	GG	GG	GG	GG	GG	GG	GGGGGGGGGGGG	GGGGGGGGGGGG	GGGGGGGGGGGGGGGGGGGGGGGG	GGGGGGGGGGGGGGGGGGGGGGGGGTGGGGGG	GGGGGGGGGGGGGGGGGG
17413	TGCAGGTTTGAGGTTTCCATGCATGGTGGCCATTCATGCCGCAAC	16	GG	GG	GG	GG	GG	GG	AA	GG	GG	GG	GG	GG	GG	GG	GG	GG	GGGGGGGGGGGG	GGGGGGGGGGGG	GGGGGGGGGGGGGGGGGGGGGGGG	GGGGGGGGGGGGGGGGGGGGGGGGAAGGGGGG	GGGGGGGGGGGGGGGGGG
63945	TGCAGGATGAATTCAAGTTTGTGTGACTAAGGTTAATGACTGGAC	16	GG	GG	GG	GG	GG	GG	GC	GG	GG	GG	GG	GG	GG	GG	GG	GG	GGGGGGGGGGGG	GGGGGGGGGGGG	GGGGGGGGGGGGGGGGGGGGGGGG	GGGGGGGGGGGGGGGGGGGGGGGGGCGGGGGG	GGGGGGGGGGGGGGGGGG
45104	TGCAGGTTTCCTCGATATAAGCCTTATTGCATCATTTACAAATGA	16	AA	AA	AA	AA	AA	AA	AG	AA	AA	AA	AA	AA	AA	AA	AA	AA	AAAAAAAAAAAA	AAAAAAAAAAAA	AAAAAAAAAAAAAAAAAAAAAAAA	AAAAAAAAAAAAAAAAAAAAAAAAAGAAAAAA	AAAAAAAAAAAAAAAAAA
48791	TGCAGGTAGGTTTTCTTTCCAAACAATTTTACCAGAGCAGTGGCC	16	CC	CC	CC	CC	CC	CC	GC	CC	CC	CC	CC	CC	CC	CC	CC	CC	CCCCCCCCCCCC	CCCCCCCCCCCC	CCCCCCCCCCCCCCCCCCCCCCCC	CCCCCCCCCCCCCCCCCCCCCCCCGCCCCCCC	CCCCCCCCCCCCCCCCCC
9925	TGCAGGACATGACGCTCTATTCCTACCGGACGAAGCGATTCCATT	16	CC	CC	CC	CC	CC	CC	AA	CC	CC	CC	CC	CC	CC	CC	CC	CC	CCCCCCCCCCCC	CCCCCCCCCCCC	CCCCCCCCCCCCCCCCCCCCCCCC	CCCCCCCCCCCCCCCCCCCCCCCCAACCCCCC	CCCCCCCCCCCCCCCCCC
60665	TGCAGGTTATTTATTGATCTGTGCATGATACATTCCCACGTAAAA	16	CC	CC	CC	CC	CC	CC	AA	CC	CC	CC	CC	CC	CC	CC	CC	CC	CCCCCCCCCCCC	CCCCCCCCCCCC	CCCCCCCCCCCCCCCCCCCCCCCC	CCCCCCCCCCCCCCCCCCCCCCCCAACCCCCC	CCCCCCCCCCCCCCCCCC
18404	TGCAGGGAATTATGGTGGCAATTCTAAAGCAACACAAAAATGTAC	16	GG	GG	GG	GG	GG	GG	GC	GG	GG	GG	GG	GG	GG	GG	GG	GG	GGGGGGGGGGGG	GGGGGGGGGGGG	GGGGGGGGGGGGGGGGGGGGGGGG	GGGGGGGGGGGGGGGGGGGGGGGGGCGGGGGG	GGGGGGGGGGGGGGGGGG
12186	TGCAGGTAAGCTTGAAGAACCGCTTTCTTGAATTACTACACTTTC	16	TT	TT	TT	TT	TT	TT	CC	TT	TT	TT	TT	TT	TT	TT	TT	TT	TTTTTTTTTTTT	TTTTTTTTTTTT	TTTTTTTTTTTTTTTTTTTTTTTT	TTTTTTTTTTTTTTTTTTTTTTTTCCTTTTTT	TTTTTTTTTTTTTTTTTT
2726	TGCAGGGCACTCTTGACATCCTTAGCAACAATACTGACAATGTAC	16	CC	CC	CC	CC	CC	CC	TT	CC	CC	CC	CC	CC	CC	CC	CC	CC	CCCCCCCCCCCC	CCCCCCCCCCCC	CCCCCCCCCCCCCCCCCCCCCCCC	CCCCCCCCCCCCCCCCCCCCCCCCTTCCCCCC	CCCCCCCCCCCCCCCCCC
39200	TGCAGGAGAGAATAATCTGCATTCTTTGGACAAGTGATGAGAAAG	16	AA	AA	AA	AA	AA	AA	AG	AA	AA	AA	AA	AA	AA	AA	AA	AA	AAAAAAAAAAAA	AAAAAAAAAAAA	AAAAAAAAAAAAAAAAAAAAAAAA	AAAAAAAAAAAAAAAAAAAAAAAAAGAAAAAA	AAAAAAAAAAAAAAAAAA
64759	TGCAGGAGGTCAATGGAAGTTGAAGGTGAAGACATCAGACATGCC	16	AA	AA	AA	AA	AA	AA	AT	AA	AA	AA	AA	AA	AA	AA	AA	AA	AAAAAAAAAAAA	AAAAAAAAAAAA	AAAAAAAAAAAAAAAAAAAAAAAA	AAAAAAAAAAAAAAAAAAAAAAAAATAAAAAA	AAAAAAAAAAAAAAAAAA
53964	TGCAGGAGACACAGACATCAGCTGGAGGTTAAGAAAGAAGATACA	16	GG	GG	GG	GG	GG	GG	CC	GG	GG	GG	GG	GG	GG	GG	GG	GG	GGGGGGGGGGGG	GGGGGGGGGGGG	GGGGGGGGGGGGGGGGGGGGGGGG	GGGGGGGGGGGGGGGGGGGGGGGGCCGGGGGG	GGGGGGGGGGGGGGGGGG
59889	TGCAGGAGTCTGAAAACTATAGAGGAATAATGTTGTTGTCAGTTC	16	GG	GG	GG	GG	GG	GG	AA	GG	GG	GG	GG	GG	GG	GG	GG	GG	GGGGGGGGGGGG	GGGGGGGGGGGG	GGGGGGGGGGGGGGGGGGGGGGGG	GGGGGGGGGGGGGGGGGGGGGGGGAAGGGGGG	GGGGGGGGGGGGGGGGGG
22479	TGCAGGTACTCGTGGTGCCCCAGGACCCCCTGGACCAGCAGGCCC	16	CC	CC	CC	CC	CC	CC	GC	CC	CC	CC	CC	CC	CC	CC	CC	CC	CCCCCCCCCCCC	CCCCCCCCCCCC	CCCCCCCCCCCCCCCCCCCCCCCC	CCCCCCCCCCCCCCCCCCCCCCCCGCCCCCCC	CCCCCCCCCCCCCCCCCC
33590	TGCAGGAAGGAAGATCAGACGAGCTTGTCAGCTTCCGGTAACCTT	16	GG	GG	GG	GG	GG	GG	AA	GG	GG	GG	GG	GG	GG	GG	GG	GG	GGGGGGGGGGGG	GGGGGGGGGGGG	GGGGGGGGGGGGGGGGGGGGGGGG	GGGGGGGGGGGGGGGGGGGGGGGGAAGGGGGG	GGGGGGGGGGGGGGGGGG
36384	TGCAGGAATGTTTGTAGTAATGAGAGAGCAGATAGTCTGGCTTCA	16	AA	AA	AA	AA	AA	AA	TT	AA	AA	AA	AA	AA	AA	AA	AA	AA	AAAAAAAAAAAA	AAAAAAAAAAAA	AAAAAAAAAAAAAAAAAAAAAAAA	AAAAAAAAAAAAAAAAAAAAAAAATTAAAAAA	AAAAAAAAAAAAAAAAAA
26576	TGCAGGTTATCAACACCTGACCGTCTCTCGCGATCTCCCTGATGC	16	CC	CC	CC	CC	CC	CC	AA	CC	CC	CC	CC	CC	CC	CC	CC	CC	CCCCCCCCCCCC	CCCCCCCCCCCC	CCCCCCCCCCCCCCCCCCCCCCCC	CCCCCCCCCCCCCCCCCCCCCCCCAACCCCCC	CCCCCCCCCCCCCCCCCC
44685	TGCAGGCATTTTCTAGATCTGTGGTTGAGTTTTCAACGTGACCAT	16	AA	AA	AA	AA	AA	AA	GG	AA	AA	AA	AA	AA	AA	AA	AA	AA	AAAAAAAAAAAA	AAAAAAAAAAAA	AAAAAAAAAAAAAAAAAAAAAAAA	AAAAAAAAAAAAAAAAAAAAAAAAGGAAAAAA	AAAAAAAAAAAAAAAAAA
20291	TGCAGGTTCACATCTATAATATAGTTGTAAAAATAGGTGAACTGA	16	AA	AA	AA	AA	AA	AA	AG	AA	AA	AA	AA	AA	AA	AA	AA	AA	AAAAAAAAAAAA	AAAAAAAAAAAA	AAAAAAAAAAAAAAAAAAAAAAAA	AAAAAAAAAAAAAAAAAAAAAAAAAGAAAAAA	AAAAAAAAAAAAAAAAAA
1702	TGCAGGACTCCATGGCGCAGCATCACTTTTCTACCTTGTAGACCA	16	GG	GG	GG	GG	GG	GG	AA	GG	GG	GG	GG	GG	GG	GG	GG	GG	GGGGGGGGGGGG	GGGGGGGGGGGG	GGGGGGGGGGGGGGGGGGGGGGGG	GGGGGGGGGGGGGGGGGGGGGGGGAAGGGGGG	GGGGGGGGGGGGGGGGGG
31145	TGCAGGATTACTCCCATGAATTCCAGAAGATTACAGCAAACATTG	16	CC	CC	CC	CC	CC	CC	CT	CC	CC	CC	CC	CC	CC	CC	CC	CC	CCCCCCCCCCCC	CCCCCCCCCCCC	CCCCCCCCCCCCCCCCCCCCCCCC	CCCCCCCCCCCCCCCCCCCCCCCCCTCCCCCC	CCCCCCCCCCCCCCCCCC
37179	TGCAGGATGTGACCTTGATTTCATTTCCTGTGCCCCAGCTGAGTC	16	GG	GG	GG	GG	GG	GG	AA	GG	GG	GG	GG	GG	GG	GG	GG	GG	GGGGGGGGGGGG	GGGGGGGGGGGG	GGGGGGGGGGGGGGGGGGGGGGGG	GGGGGGGGGGGGGGGGGGGGGGGGAAGGGGGG	GGGGGGGGGGGGGGGGGG
16608	TGCAGGATGTTCTGGTGTCCAGTTTGGTATTGATGGACAACCTGT	16	TT	TT	TT	TT	TT	TT	AA	TT	TT	TT	TT	TT	TT	TT	TT	TT	TTTTTTTTTTTT	TTTTTTTTTTTT	TTTTTTTTTTTTTTTTTTTTTTTT	TTTTTTTTTTTTTTTTTTTTTTTTAATTTTTT	TTTTTTTTTTTTTTTTTT
22210	TGCAGGTGTGAAAGCTGCACTACATGCAGATGAACTGGTGCTCTA	16	GG	GG	GG	GG	GG	GG	AA	GG	GG	GG	GG	GG	GG	GG	GG	GG	GGGGGGGGGGGG	GGGGGGGGGGGG	GGGGGGGGGGGGGGGGGGGGGGGG	GGGGGGGGGGGGGGGGGGGGGGGGAAGGGGGG	GGGGGGGGGGGGGGGGGG
64670	TGCAGGACATTCACATTTGCCTGTGCATATGGACTTTCACTAATA	16	TT	TT	TT	TT	TT	TT	CC	TT	TT	TT	TT	TT	TT	TT	TT	TT	TTTTTTTTTTTT	TTTTTTTTTTTT	TTTTTTTTTTTTTTTTTTTTTTTT	TTTTTTTTTTTTTTTTTTTTTTTTCCTTTTTT	TTTTTTTTTTTTTTTTTT
36609	TGCAGGTTTGAGGTCACCACATACAGTAGCCATTCATGCCATAGT	16	AA	AA	AA	AA	AA	AA	GG	AA	AA	AA	AA	AA	AA	AA	AA	AA	AAAAAAAAAAAA	AAAAAAAAAAAA	AAAAAAAAAAAAAAAAAAAAAAAA	AAAAAAAAAAAAAAAAAAAAAAAAGGAAAAAA	AAAAAAAAAAAAAAAAAA
64135	TGCAGGTAGACACTGCCTGTGTAGGTTTGTCACTCTACACTTAGT	16	CC	CC	CC	CC	CC	CC	GG	CC	CC	CC	CC	CC	CC	CC	CC	CC	CCCCCCCCCCCC	CCCCCCCCCCCC	CCCCCCCCCCCCCCCCCCCCCCCC	CCCCCCCCCCCCCCCCCCCCCCCCGGCCCCCC	CCCCCCCCCCCCCCCCCC
41103	TGCAGGTTAGTGTAACTTAATGCTTTTGGACCAGAAGGTAGGAAA	16	CC	CC	CC	CC	CC	CC	TT	CC	CC	CC	CC	CC	CC	CC	CC	CC	CCCCCCCCCCCC	CCCCCCCCCCCC	CCCCCCCCCCCCCCCCCCCCCCCC	CCCCCCCCCCCCCCCCCCCCCCCCTTCCCCCC	CCCCCCCCCCCCCCCCCC
8055	TGCAGGCTTCAGTTTGTTGCATCAACATTTTAGTGGATAATTCTG	16	GG	GG	GG	GG	GG	GG	AA	GG	GG	GG	GG	GG	GG	GG	GG	GG	GGGGGGGGGGGG	GGGGGGGGGGGG	GGGGGGGGGGGGGGGGGGGGGGGG	GGGGGGGGGGGGGGGGGGGGGGGGAAGGGGGG	GGGGGGGGGGGGGGGGGG
39450	TGCAGGCTTCTGACTTAGTACATGTGAAGCATATTATCTGTCATG	16	GG	GG	GG	GG	GG	GG	TT	GG	GG	GG	GG	GG	GG	GG	GG	GG	GGGGGGGGGGGG	GGGGGGGGGGGG	GGGGGGGGGGGGGGGGGGGGGGGG	GGGGGGGGGGGGGGGGGGGGGGGGTTGGGGGG	GGGGGGGGGGGGGGGGGG
63249	TGCAGGTGCTTGGTGTGGAACAGGTACTGTCAATCAGCTCTCCAC	16	AA	AA	AA	AA	AA	AA	GG	AA	AA	AA	AA	AA	AA	AA	AA	AA	AAAAAAAAAAAA	AAAAAAAAAAAA	AAAAAAAAAAAAAAAAAAAAAAAA	AAAAAAAAAAAAAAAAAAAAAAAAGGAAAAAA	AAAAAAAAAAAAAAAAAA
45592	TGCAGGAGTGACAGCTGCATTATATGTAAATAATCTGGTACTCCG	16	AA	AA	AA	AA	AA	AA	GG	AA	AA	AA	AA	AA	AA	AA	AA	AA	AAAAAAAAAAAA	AAAAAAAAAAAA	AAAAAAAAAAAAAAAAAAAAAAAA	AAAAAAAAAAAAAAAAAAAAAAAAGGAAAAAA	AAAAAAAAAAAAAAAAAA
41991	TGCAGGTAAATACTGTGAGGTTTTGGCCCTAGTTTAGATAAGTTT	16	CC	CC	CC	CC	CC	CC	CT	CC	CC	CC	CC	CC	CC	CC	CC	CC	CCCCCCCCCCCC	CCCCCCCCCCCC	CCCCCCCCCCCCCCCCCCCCCCCC	CCCCCCCCCCCCCCCCCCCCCCCCCTCCCCCC	CCCCCCCCCCCCCCCCCC
2060	TGCAGGTTCCGGGTCCGGATCGTACATCAGCAAAGATCCAAAATG	16	CC	CC	CC	CC	CC	CC	TT	CC	CC	CC	CC	CC	CC	CC	CC	CC	CCCCCCCCCCCC	CCCCCCCCCCCC	CCCCCCCCCCCCCCCCCCCCCCCC	CCCCCCCCCCCCCCCCCCCCCCCCTTCCCCCC	CCCCCCCCCCCCCCCCCC
30443	TGCAGGCTGTCAATCTCTAACTGAGATAGCCTGCTGCCACAGCTC	16	GG	GG	GG	GG	GG	GG	AG	GG	GG	GG	GG	GG	GG	GG	GG	GG	GGGGGGGGGGGG	GGGGGGGGGGGG	GGGGGGGGGGGGGGGGGGGGGGGG	GGGGGGGGGGGGGGGGGGGGGGGGAGGGGGGG	GGGGGGGGGGGGGGGGGG
22296	TGCAGGTGAGATTAAGAGGTAAACCAACAGATATTAATATCATAC	16	TT	TT	TT	TT	TT	TT	CT	TT	TT	TT	TT	TT	TT	TT	TT	TT	TTTTTTTTTTTT	TTTTTTTTTTTT	TTTTTTTTTTTTTTTTTTTTTTTT	TTTTTTTTTTTTTTTTTTTTTTTTCTTTTTTT	TTTTTTTTTTTTTTTTTT
44892	TGCAGGAAGGAAAGTTGCATTATATGTAGATGACATGCTGCTCTG	16	AA	AA	AA	AA	AA	AA	AG	AA	AA	AA	AA	AA	AA	AA	AA	AA	AAAAAAAAAAAA	AAAAAAAAAAAA	AAAAAAAAAAAAAAAAAAAAAAAA	AAAAAAAAAAAAAAAAAAAAAAAAAGAAAAAA	AAAAAAAAAAAAAAAAAA
30115	TGCAGGCATTCAGCTTGTCTTTGTATCGCTTTTTTCTTTCATGCA	16	TT	TT	TT	TT	TT	TT	AT	TT	TT	TT	TT	TT	TT	TT	TT	TT	TTTTTTTTTTTT	TTTTTTTTTTTT	TTTTTTTTTTTTTTTTTTTTTTTT	TTTTTTTTTTTTTTTTTTTTTTTTATTTTTTT	TTTTTTTTTTTTTTTTTT
13056	TGCAGGAGTCTGGCATAGAGAATCAGCGTATAGGCAGCCTCTGTG	16	CC	CC	CC	CC	CC	CC	AA	CC	CC	CC	CC	CC	CC	CC	CC	CC	CCCCCCCCCCCC	CCCCCCCCCCCC	CCCCCCCCCCCCCCCCCCCCCCCC	CCCCCCCCCCCCCCCCCCCCCCCCAACCCCCC	CCCCCCCCCCCCCCCCCC
46487	TGCAGGGTACTTGTGAATGCAGTAAGTGTTGTTCAGGTCAGCAAT	16	GG	GG	GG	GG	GG	GG	AA	GG	GG	GG	GG	GG	GG	GG	GG	GG	GGGGGGGGGGGG	GGGGGGGGGGGG	GGGGGGGGGGGGGGGGGGGGGGGG	GGGGGGGGGGGGGGGGGGGGGGGGAAGGGGGG	GGGGGGGGGGGGGGGGGG
57294	TGCAGGATGCTGTTCAAGGAGAGCAGAAAGGTACTTGAGGATCAA	16	GG	GG	GG	GG	GG	GG	AG	GG	GG	GG	GG	GG	GG	GG	GG	GG	GGGGGGGGGGGG	GGGGGGGGGGGG	GGGGGGGGGGGGGGGGGGGGGGGG	GGGGGGGGGGGGGGGGGGGGGGGGAGGGGGGG	GGGGGGGGGGGGGGGGGG
25779	TGCAGGTTTGAGGATGCCCAAACTATGAATAAGGCTGTTCTCTAA	16	TT	TT	TT	TT	TT	TT	AT	TT	TT	TT	TT	TT	TT	TT	TT	TT	TTTTTTTTTTTT	TTTTTTTTTTTT	TTTTTTTTTTTTTTTTTTTTTTTT	TTTTTTTTTTTTTTTTTTTTTTTTATTTTTTT	TTTTTTTTTTTTTTTTTT
52685	TGCAGGACATCAGAGACAGCGTTTGTTGGCATGGGGCAGTTAACT	16	GG	GG	GG	GG	GG	GG	AA	GG	GG	GG	GG	GG	GG	GG	GG	GG	GGGGGGGGGGGG	GGGGGGGGGGGG	GGGGGGGGGGGGGGGGGGGGGGGG	GGGGGGGGGGGGGGGGGGGGGGGGAAGGGGGG	GGGGGGGGGGGGGGGGGG
45573	TGCAGGTTTGTGGTCACCATGTTAGGTAGCCATTCTGTCATAACC	16	CC	CC	CC	CC	CC	CC	CT	CC	CC	CC	CC	CC	CC	CC	CC	CC	CCCCCCCCCCCC	CCCCCCCCCCCC	CCCCCCCCCCCCCCCCCCCCCCCC	CCCCCCCCCCCCCCCCCCCCCCCCCTCCCCCC	CCCCCCCCCCCCCCCCCC
21735	TGCAGGCAAGTCCGGTCTACCTTGGTCGTTCATCGCTGCTATCAT	16	CC	CC	CC	CC	CC	CC	AC	CC	CC	CC	CC	CC	CC	CC	CC	CC	CCCCCCCCCCCC	CCCCCCCCCCCC	CCCCCCCCCCCCCCCCCCCCCCCC	CCCCCCCCCCCCCCCCCCCCCCCCACCCCCCC	CCCCCCCCCCCCCCCCCC
32731	TGCAGGATACCTCTAGGGCAGGGGTGGAGTACCCACATAACCCCC	16	TT	TT	TT	TT	TT	TT	AA	TT	TT	TT	TT	TT	TT	TT	TT	TT	TTTTTTTTTTTT	TTTTTTTTTTTT	TTTTTTTTTTTTTTTTTTTTTTTT	TTTTTTTTTTTTTTTTTTTTTTTTAATTTTTT	TTTTTTTTTTTTTTTTTT
29671	TGCAGGCGTTCGCCTACACTCCGACACCTGAGCGGTACAGTGGAG	16	CC	CC	CC	CC	CC	CC	CT	CC	CC	CC	CC	CC	CC	CC	CC	CC	CCCCCCCCCCCC	CCCCCCCCCCCC	CCCCCCCCCCCCCCCCCCCCCCCC	CCCCCCCCCCCCCCCCCCCCCCCCCTCCCCCC	CCCCCCCCCCCCCCCCCC
14107	TGCAGGAAAAGACATTTATTGTGTGGACATTTCAAGAGAATGGAA	16	GG	GG	GG	GG	GG	GG	GT	GG	GG	GG	GG	GG	GG	GG	GG	GG	GGGGGGGGGGGG	GGGGGGGGGGGG	GGGGGGGGGGGGGGGGGGGGGGGG	GGGGGGGGGGGGGGGGGGGGGGGGGTGGGGGG	GGGGGGGGGGGGGGGGGG
38342	TGCAGGGTTTTGGAAGTGTATCCTTTCCTGTAGCACTTCAGTAGC	16	TT	TT	TT	TT	TT	TT	GT	TT	TT	TT	TT	TT	TT	TT	TT	TT	TTTTTTTTTTTT	TTTTTTTTTTTT	TTTTTTTTTTTTTTTTTTTTTTTT	TTTTTTTTTTTTTTTTTTTTTTTTGTTTTTTT	TTTTTTTTTTTTTTTTTT
34733	TGCAGGTTTCTGATGTGTGACTGTGGTGGAGCTTCACCACCAGCT	16	GG	GG	GG	GG	GG	GG	AG	GG	GG	GG	GG	GG	GG	GG	GG	GG	GGGGGGGGGGGG	GGGGGGGGGGGG	GGGGGGGGGGGGGGGGGGGGGGGG	GGGGGGGGGGGGGGGGGGGGGGGGAGGGGGGG	GGGGGGGGGGGGGGGGGG
41943	TGCAGGAATTTATATTGTTTTACTGTCCGGGACATGCAGATGTTT	16	GG	GG	GG	GG	GG	GG	AG	GG	GG	GG	GG	GG	GG	GG	GG	GG	GGGGGGGGGGGG	GGGGGGGGGGGG	GGGGGGGGGGGGGGGGGGGGGGGG	GGGGGGGGGGGGGGGGGGGGGGGGAGGGGGGG	GGGGGGGGGGGGGGGGGG
17582	TGCAGGCTAAATGACATTGATCCCATGCAACAAACTTTTAACAAT	16	TT	TT	TT	TT	TT	TT	GG	TT	TT	TT	TT	TT	TT	TT	TT	TT	TTTTTTTTTTTT	TTTTTTTTTTTT	TTTTTTTTTTTTTTTTTTTTTTTT	TTTTTTTTTTTTTTTTTTTTTTTTGGTTTTTT	TTTTTTTTTTTTTTTTTT
34988	TGCAGGAAAAGGACATGGGGCATTTTCTCACATGGCCGAAAATGC	16	GG	GG	GG	GG	GG	GG	AG	GG	GG	GG	GG	GG	GG	GG	GG	GG	GGGGGGGGGGGG	GGGGGGGGGGGG	GGGGGGGGGGGGGGGGGGGGGGGG	GGGGGGGGGGGGGGGGGGGGGGGGAGGGGGGG	GGGGGGGGGGGGGGGGGG
64457	TGCAGGAGGTGAGCCAACGTTGTGCCTGACTCGCAGGGGATTGGC	16	GG	GG	GG	GG	GG	GG	AA	GG	GG	GG	GG	GG	GG	GG	GG	GG	GGGGGGGGGGGG	GGGGGGGGGGGG	GGGGGGGGGGGGGGGGGGGGGGGG	GGGGGGGGGGGGGGGGGGGGGGGGAAGGGGGG	GGGGGGGGGGGGGGGGGG
55937	TGCAGGTTCGTGTTTGTGGGTGGCCGTGCCCGTGTTGACAGTTTC	16	CC	CC	CC	CC	CC	CC	CT	CC	CC	CC	CC	CC	CC	CC	CC	CC	CCCCCCCCCCCC	CCCCCCCCCCCC	CCCCCCCCCCCCCCCCCCCCCCCC	CCCCCCCCCCCCCCCCCCCCCCCCCTCCCCCC	CCCCCCCCCCCCCCCCCC
53962	TGCAGGGAACAGTTGATGGTGGACGAAGAAGAGGAAGGCAGAGCA	16	AA	AA	AA	AA	AA	AA	TT	AA	AA	AA	AA	AA	AA	AA	AA	AA	AAAAAAAAAAAA	AAAAAAAAAAAA	AAAAAAAAAAAAAAAAAAAAAAAA	AAAAAAAAAAAAAAAAAAAAAAAATTAAAAAA	AAAAAAAAAAAAAAAAAA
9696	TGCAGGAGTGAAAGCAGCATTTGCAGACAATTTAGTTCTTTTGTC	16	AA	AA	AA	AA	AA	AA	AG	AA	AA	AA	AA	AA	AA	AA	AA	AA	AAAAAAAAAAAA	AAAAAAAAAAAA	AAAAAAAAAAAAAAAAAAAAAAAA	AAAAAAAAAAAAAAAAAAAAAAAAAGAAAAAA	AAAAAAAAAAAAAAAAAA
55533	TGCAGGTACTGTCTGATTTATCCTGCTCTTGTTCCAGCATTGTTA	16	TT	TT	TT	TT	TT	TT	CT	TT	TT	TT	TT	TT	TT	TT	TT	TT	TTTTTTTTTTTT	TTTTTTTTTTTT	TTTTTTTTTTTTTTTTTTTTTTTT	TTTTTTTTTTTTTTTTTTTTTTTTCTTTTTTT	TTTTTTTTTTTTTTTTTT
40200	TGCAGGAGTTCAGAAATATTATGAATACTCTATTGGATTTGGCGG	16	CC	CC	CC	CC	CC	CC	AC	CC	CC	CC	CC	CC	CC	CC	CC	CC	CCCCCCCCCCCC	CCCCCCCCCCCC	CCCCCCCCCCCCCCCCCCCCCCCC	CCCCCCCCCCCCCCCCCCCCCCCCACCCCCCC	CCCCCCCCCCCCCCCCCC
58936	TGCAGGTAAGTCCTAGTATGAGAAAAGTGCCTATACTCGGCAGCC	16	AA	AA	AA	AA	AA	AA	GG	AA	AA	AA	AA	AA	AA	AA	AA	AA	AAAAAAAAAAAA	AAAAAAAAAAAA	AAAAAAAAAAAAAAAAAAAAAAAA	AAAAAAAAAAAAAAAAAAAAAAAAGGAAAAAA	AAAAAAAAAAAAAAAAAA
32020	TGCAGGCAGGGATATTCCCTGCCAACCATTTGCTCAGTCACGTTC	16	GG	GG	GG	GG	GG	GG	AG	GG	GG	GG	GG	GG	GG	GG	GG	GG	GGGGGGGGGGGG	GGGGGGGGGGGG	GGGGGGGGGGGGGGGGGGGGGGGG	GGGGGGGGGGGGGGGGGGGGGGGGAGGGGGGG	GGGGGGGGGGGGGGGGGG
61640	TGCAGGACTTTTGTTCTTTCTTATTGTGGTCAGTCAACCGCGGTA	16	GG	GG	GG	GG	GG	GG	TT	GG	GG	GG	GG	GG	GG	GG	GG	GG	GGGGGGGGGGGG	GGGGGGGGGGGG	GGGGGGGGGGGGGGGGGGGGGGGG	GGGGGGGGGGGGGGGGGGGGGGGGTTGGGGGG	GGGGGGGGGGGGGGGGGG
843	TGCAGGCTACAGTCTGCTTTGTCGCTAAGATAGCGTTTGGCATTC	16	TT	TT	TT	TT	TT	TT	AA	TT	TT	TT	TT	TT	TT	TT	TT	TT	TTTTTTTTTTTT	TTTTTTTTTTTT	TTTTTTTTTTTTTTTTTTTTTTTT	TTTTTTTTTTTTTTTTTTTTTTTTAATTTTTT	TTTTTTTTTTTTTTTTTT
63523	TGCAGGACAAAACACAGAGAGGGGGAGAGAAGGGAGGGAGAGGGA	16	GG	GG	GG	GG	GG	GG	AG	GG	GG	GG	GG	GG	GG	GG	GG	GG	GGGGGGGGGGGG	GGGGGGGGGGGG	GGGGGGGGGGGGGGGGGGGGGGGG	GGGGGGGGGGGGGGGGGGGGGGGGAGGGGGGG	GGGGGGGGGGGGGGGGGG
16610	TGCAGGAGATTTTAAATTATAGAGGAATAATATTGTCAGTTTCTG	16	CC	CC	CC	CC	CC	CC	CT	CC	CC	CC	CC	CC	CC	CC	CC	CC	CCCCCCCCCCCC	CCCCCCCCCCCC	CCCCCCCCCCCCCCCCCCCCCCCC	CCCCCCCCCCCCCCCCCCCCCCCCCTCCCCCC	CCCCCCCCCCCCCCCCCC
56110	TGCAGGACTTCTGCTCCAGCTTCCCAAGAGATAAAATCTTATATA	16	TT	TT	TT	TT	TT	TT	GG	TT	TT	TT	TT	TT	TT	TT	TT	TT	TTTTTTTTTTTT	TTTTTTTTTTTT	TTTTTTTTTTTTTTTTTTTTTTTT	TTTTTTTTTTTTTTTTTTTTTTTTGGTTTTTT	TTTTTTTTTTTTTTTTTT
40509	TGCAGGAGATGAAACAGATAGGACTCGGAGACTGCCGTTCCATTT	16	AA	AA	AA	AA	AA	AA	TT	AA	AA	AA	AA	AA	AA	AA	AA	AA	AAAAAAAAAAAA	AAAAAAAAAAAA	AAAAAAAAAAAAAAAAAAAAAAAA	AAAAAAAAAAAAAAAAAAAAAAAATTAAAAAA	AAAAAAAAAAAAAAAAAA
18386	TGCAGGTTCAATGTAAGCTGCCCCTTGAGAATGAGGGGCTTAATA	16	GG	GG	GG	GG	GG	GG	AG	GG	GG	GG	GG	GG	GG	GG	GG	GG	GGGGGGGGGGGG	GGGGGGGGGGGG	GGGGGGGGGGGGGGGGGGGGGGGG	GGGGGGGGGGGGGGGGGGGGGGGGAGGGGGGG	GGGGGGGGGGGGGGGGGG
37520	TGCAGGATTACCTTGGATAATGTGTCATGATGTATAACAGGTCCA	16	GG	GG	GG	GG	GG	GG	AA	GG	GG	GG	GG	GG	GG	GG	GG	GG	GGGGGGGGGGGG	GGGGGGGGGGGG	GGGGGGGGGGGGGGGGGGGGGGGG	GGGGGGGGGGGGGGGGGGGGGGGGAAGGGGGG	GGGGGGGGGGGGGGGGGG
10562	TGCAGGCCTGACTAGGTGGTCTGGAAACCCTAGCGGGGTTGCTGC	16	CC	CC	CC	CC	CC	CC	AA	CC	CC	CC	CC	CC	CC	CC	CC	CC	CCCCCCCCCCCC	CCCCCCCCCCCC	CCCCCCCCCCCCCCCCCCCCCCCC	CCCCCCCCCCCCCCCCCCCCCCCCAACCCCCC	CCCCCCCCCCCCCCCCCC
50882	TGCAGGTGGCCAATGCAGTGATGTAGGTCAGTGTGTCAACAACTC	16	AA	AA	AA	AA	AA	AA	CC	AA	AA	AA	AA	AA	AA	AA	AA	AA	AAAAAAAAAAAA	AAAAAAAAAAAA	AAAAAAAAAAAAAAAAAAAAAAAA	AAAAAAAAAAAAAAAAAAAAAAAACCAAAAAA	AAAAAAAAAAAAAAAAAA
8941	TGCAGGAAACTGTCGTAGCTGTTGGTTTTGTTCAGTGGTCTACAT	16	AA	AA	AA	AA	AA	AA	AG	AA	AA	AA	AA	AA	AA	AA	AA	AA	AAAAAAAAAAAA	AAAAAAAAAAAA	AAAAAAAAAAAAAAAAAAAAAAAA	AAAAAAAAAAAAAAAAAAAAAAAAAGAAAAAA	AAAAAAAAAAAAAAAAAA
13425	TGCAGGCATCACAAGATGTACACAACAATGTATGATCTTGATTAT	16	TT	TT	TT	TT	TT	TT	GG	TT	TT	TT	TT	TT	TT	TT	TT	TT	TTTTTTTTTTTT	TTTTTTTTTTTT	TTTTTTTTTTTTTTTTTTTTTTTT	TTTTTTTTTTTTTTTTTTTTTTTTGGTTTTTT	TTTTTTTTTTTTTTTTTT
16005	TGCAGGTCCCGGCGTACGTCAGATAGCAGCTTGGTGCCAGCGTTA	16	GG	GG	GG	GG	GG	GG	AA	GG	GG	GG	GG	GG	GG	GG	GG	GG	GGGGGGGGGGGG	GGGGGGGGGGGG	GGGGGGGGGGGGGGGGGGGGGGGG	GGGGGGGGGGGGGGGGGGGGGGGGAAGGGGGG	GGGGGGGGGGGGGGGGGG
59421	TGCAGGTCTTCCTTGGGCACCAGTCCTACCAGTCCACTAATAACT	16	GG	GG	GG	GG	GG	GG	CC	GG	GG	GG	GG	GG	GG	GG	GG	GG	GGGGGGGGGGGG	GGGGGGGGGGGG	GGGGGGGGGGGGGGGGGGGGGGGG	GGGGGGGGGGGGGGGGGGGGGGGGCCGGGGGG	GGGGGGGGGGGGGGGGGG
3212	TGCAGGAATGCAGCCTTTACTTGGATTATTTTGCATATTCTCAAA	16	GG	GG	GG	GG	GG	GG	GT	GG	GG	GG	GG	GG	GG	GG	GG	GG	GGGGGGGGGGGG	GGGGGGGGGGGG	GGGGGGGGGGGGGGGGGGGGGGGG	GGGGGGGGGGGGGGGGGGGGGGGGGTGGGGGG	GGGGGGGGGGGGGGGGGG
22336	TGCAGGCATCATATCCCTGCTGTGGTTAGACGCCATCATACCGCC	16	CC	CC	CC	CC	CC	CC	CT	CC	CC	CC	CC	CC	CC	CC	CC	CC	CCCCCCCCCCCC	CCCCCCCCCCCC	CCCCCCCCCCCCCCCCCCCCCCCC	CCCCCCCCCCCCCCCCCCCCCCCCCTCCCCCC	CCCCCCCCCCCCCCCCCC
27368	TGCAGGAGGGCACGCCTCACATGGACGGCGTCTCCAGCGTCACAC	16	CC	CC	CC	CC	CC	CC	CT	CC	CC	CC	CC	CC	CC	CC	CC	CC	CCCCCCCCCCCC	CCCCCCCCCCCC	CCCCCCCCCCCCCCCCCCCCCCCC	CCCCCCCCCCCCCCCCCCCCCCCCCTCCCCCC	CCCCCCCCCCCCCCCCCC
21080	TGCAGGTTTCACCATGACAGAAGGTTTTGATGTTTTATGGGAAGG	16	AA	AA	AA	AA	AA	AA	CC	AA	AA	AA	AA	AA	AA	AA	AA	AA	AAAAAAAAAAAA	AAAAAAAAAAAA	AAAAAAAAAAAAAAAAAAAAAAAA	AAAAAAAAAAAAAAAAAAAAAAAACCAAAAAA	AAAAAAAAAAAAAAAAAA
39690	TGCAGGATATGCACCAATCTTTGAGGTCAGGTTCAGTAATATACA	16	GG	GG	GG	GG	GG	GG	TT	GG	GG	GG	GG	GG	GG	GG	GG	GG	GGGGGGGGGGGG	GGGGGGGGGGGG	GGGGGGGGGGGGGGGGGGGGGGGG	GGGGGGGGGGGGGGGGGGGGGGGGTTGGGGGG	GGGGGGGGGGGGGGGGGG
15573	TGCAGGAAAGAAATCACAGCATTACCTGCAGCATATAGTACAAAC	16	AA	AA	AA	AA	AA	AA	GG	AA	AA	AA	AA	AA	AA	AA	AA	AA	AAAAAAAAAAAA	AAAAAAAAAAAA	AAAAAAAAAAAAAAAAAAAAAAAA	AAAAAAAAAAAAAAAAAAAAAAAAGGAAAAAA	AAAAAAAAAAAAAAAAAA
49880	TGCAGGCGATTAGTTGCCAAAAACAAAAATGAAAAACAGCCAATA	16	CC	CC	CC	CC	CC	CC	GC	CC	CC	CC	CC	CC	CC	CC	CC	CC	CCCCCCCCCCCC	CCCCCCCCCCCC	CCCCCCCCCCCCCCCCCCCCCCCC	CCCCCCCCCCCCCCCCCCCCCCCCGCCCCCCC	CCCCCCCCCCCCCCCCCC
6377	TGCAGGAGTGAAAGCAGCATAACATGTAGATGATTTAGTTCTTTG	16	GG	GG	GG	GG	GG	GG	GT	GG	GG	GG	GG	GG	GG	GG	GG	GG	GGGGGGGGGGGG	GGGGGGGGGGGG	GGGGGGGGGGGGGGGGGGGGGGGG	GGGGGGGGGGGGGGGGGGGGGGGGGTGGGGGG	GGGGGGGGGGGGGGGGGG
13705	TGCAGGACTGTTCTGAGTATCGTGAGCTAAGGAAGAAAGACTGGC	16	TT	TT	TT	TT	TT	TT	CC	TT	TT	TT	TT	TT	TT	TT	TT	TT	TTTTTTTTTTTT	TTTTTTTTTTTT	TTTTTTTTTTTTTTTTTTTTTTTT	TTTTTTTTTTTTTTTTTTTTTTTTCCTTTTTT	TTTTTTTTTTTTTTTTTT
39467	TGCAGGTACAAGCTGTCCGGAGGCAGAAAGTCTCTTAAACTGTCT	16	CC	CC	CC	CC	CC	CC	CT	CC	CC	CC	CC	CC	CC	CC	CC	CC	CCCCCCCCCCCC	CCCCCCCCCCCC	CCCCCCCCCCCCCCCCCCCCCCCC	CCCCCCCCCCCCCCCCCCCCCCCCCTCCCCCC	CCCCCCCCCCCCCCCCCC
65311	TGCAGGCTGGGCATAATGCCACAGGATAAAACCATACAAGTGAGG	16	CC	CC	CC	CC	CC	CC	GG	CC	CC	CC	CC	CC	CC	CC	CC	CC	CCCCCCCCCCCC	CCCCCCCCCCCC	CCCCCCCCCCCCCCCCCCCCCCCC	CCCCCCCCCCCCCCCCCCCCCCCCGGCCCCCC	CCCCCCCCCCCCCCCCCC
50888	TGCAGGTTTGAATACTGAAATTACTACCTTCCTGTGGTTTGTTGA	16	CC	CC	CC	CC	CC	CC	CT	CC	CC	CC	CC	CC	CC	CC	CC	CC	CCCCCCCCCCCC	CCCCCCCCCCCC	CCCCCCCCCCCCCCCCCCCCCCCC	CCCCCCCCCCCCCCCCCCCCCCCCCTCCCCCC	CCCCCCCCCCCCCCCCCC
18949	TGCAGGTCCCCCTTCGCCCTCTGAATCGCTTCCCATATCATTGTA	16	CC	CC	CC	CC	CC	CC	CT	CC	CC	CC	CC	CC	CC	CC	CC	CC	CCCCCCCCCCCC	CCCCCCCCCCCC	CCCCCCCCCCCCCCCCCCCCCCCC	CCCCCCCCCCCCCCCCCCCCCCCCCTCCCCCC	CCCCCCCCCCCCCCCCCC
22209	TGCAGGAAACAGTTGAAGGTGGACGGGGAAGAGGAAGGCAGAGTA	16	TT	TT	TT	TT	TT	TT	GT	TT	TT	TT	TT	TT	TT	TT	TT	TT	TTTTTTTTTTTT	TTTTTTTTTTTT	TTTTTTTTTTTTTTTTTTTTTTTT	TTTTTTTTTTTTTTTTTTTTTTTTGTTTTTTT	TTTTTTTTTTTTTTTTTT
8376	TGCAGGTTTACTATGTGATTTTCCATTTACAATATCCTTCTCTGT	16	CC	CC	CC	CC	CC	CC	GC	CC	CC	CC	CC	CC	CC	CC	CC	CC	CCCCCCCCCCCC	CCCCCCCCCCCC	CCCCCCCCCCCCCCCCCCCCCCCC	CCCCCCCCCCCCCCCCCCCCCCCCGCCCCCCC	CCCCCCCCCCCCCCCCCC
6251	TGCAGGTAACTACATTTTTAGCATGCTTACAGTAAACATTCTTTT	16	GG	GG	GG	GG	GG	GG	AA	GG	GG	GG	GG	GG	GG	GG	GG	GG	GGGGGGGGGGGG	GGGGGGGGGGGG	GGGGGGGGGGGGGGGGGGGGGGGG	GGGGGGGGGGGGGGGGGGGGGGGGAAGGGGGG	GGGGGGGGGGGGGGGGGG
41934	TGCAGGAAGAACTGAGGAATCGATCTTGATAACTGGTAGAATGTT	16	AA	AA	AA	AA	AA	AA	AC	AA	AA	AA	AA	AA	AA	AA	AA	AA	AAAAAAAAAAAA	AAAAAAAAAAAA	AAAAAAAAAAAAAAAAAAAAAAAA	AAAAAAAAAAAAAAAAAAAAAAAAACAAAAAA	AAAAAAAAAAAAAAAAAA
41381	TGCAGGATATGCAGAAATCAAGTGTCTGCAAAAGGAACTACTGAT	16	GG	GG	GG	GG	GG	GG	TT	GG	GG	GG	GG	GG	GG	GG	GG	GG	GGGGGGGGGGGG	GGGGGGGGGGGG	GGGGGGGGGGGGGGGGGGGGGGGG	GGGGGGGGGGGGGGGGGGGGGGGGTTGGGGGG	GGGGGGGGGGGGGGGGGG
62769	TGCAGGTTAGCATACACGTTGTATTTGAAACTGAAACACACTTTA	16	GG	GG	GG	GG	GG	GG	AA	GG	GG	GG	GG	GG	GG	GG	GG	GG	GGGGGGGGGGGG	GGGGGGGGGGGG	GGGGGGGGGGGGGGGGGGGGGGGG	GGGGGGGGGGGGGGGGGGGGGGGGAAGGGGGG	GGGGGGGGGGGGGGGGGG
1606	TGCAGGCTTGCCTCAGGCTGCACCTACCGACATGTCTAGTCCATT	16	GG	GG	GG	GG	GG	GG	AG	GG	GG	GG	GG	GG	GG	GG	GG	GG	GGGGGGGGGGGG	GGGGGGGGGGGG	GGGGGGGGGGGGGGGGGGGGGGGG	GGGGGGGGGGGGGGGGGGGGGGGGAGGGGGGG	GGGGGGGGGGGGGGGGGG
53821	TGCAGGTGGTCAGTTTTAGTAAAATATGCACCACAAATATTACAT	16	GG	GG	GG	GG	GG	GG	AA	GG	GG	GG	GG	GG	GG	GG	GG	GG	GGGGGGGGGGGG	GGGGGGGGGGGG	GGGGGGGGGGGGGGGGGGGGGGGG	GGGGGGGGGGGGGGGGGGGGGGGGAAGGGGGG	GGGGGGGGGGGGGGGGGG
19925	TGCAGGAGTGAAAGCTGTGCTATATGCTGATGACCTAGTGCTAAA	16	GG	GG	GG	GG	GG	GG	AG	GG	GG	GG	GG	GG	GG	GG	GG	GG	GGGGGGGGGGGG	GGGGGGGGGGGG	GGGGGGGGGGGGGGGGGGGGGGGG	GGGGGGGGGGGGGGGGGGGGGGGGAGGGGGGG	GGGGGGGGGGGGGGGGGG
26985	TGCAGGGTGAAGGACGCCCAAGTTGTGGCTATGTCGTGGGCTCCT	16	GG	GG	GG	GG	GG	GG	AA	GG	GG	GG	GG	GG	GG	GG	GG	GG	GGGGGGGGGGGG	GGGGGGGGGGGG	GGGGGGGGGGGGGGGGGGGGGGGG	GGGGGGGGGGGGGGGGGGGGGGGGAAGGGGGG	GGGGGGGGGGGGGGGGGG
29076	TGCAGGAGGTAGTCGTCCCGACAGCCTGTCTGAGAGGTCTCCACA	16	CC	CC	CC	CC	CC	CC	CT	CC	CC	CC	CC	CC	CC	CC	CC	CC	CCCCCCCCCCCC	CCCCCCCCCCCC	CCCCCCCCCCCCCCCCCCCCCCCC	CCCCCCCCCCCCCCCCCCCCCCCCCTCCCCCC	CCCCCCCCCCCCCCCCCC
39185	TGCAGGCCCTGATTACTGCAGGCCGTGATTACGGCAGACCGTGAT	8	GG	GG	GG	NN	GG	GG	NN	NN	NN	GG	GG	AA	NN	NN	NN	NN	NNGGGGGGAANN	GGGGGGNNNNGG	GGGGGGNNGGGGNNNNGGAANNGG	GGGGGGNNGGGGNNNNGGAANNGGNNNNNNNN	GGGGGGGGGGNNGGAANN
17110	TGCAGGCATGTTTCTAATCCAGCTCCGGCTTCACATCTACGGTCG	8	CC	CC	NN	CC	CC	CC	CC	NN	NN	NN	CC	CT	NN	NN	NN	NN	CCCCCCCCCTNN	CCCCNNNNNNNN	CCCCNNCCCCCCNNNNCCCTNNNN	CCCCNNCCCCCCNNNNCCCTNNNNCCNNNNNN	CCCCNNCCCCNNCCCTNN
31511	TGCAGGTACACTCTGCCTATGGTTCTCGAAAACGCTCAAGTTTAT	8	AA	AA	NN	AA	AA	AA	NN	NN	NN	NN	AA	AA	TT	NN	NN	NN	AAAAAAAAAATT	AAAANNNNNNNN	AAAANNAAAAAANNNNAAAATTNN	AAAANNAAAAAANNNNAAAATTNNNNNNNNNN	AAAANNAAAANNAAAATT
48646	TGCAGGCGCAAAGGCCTTAGGTTAAGTAGGTCACGCCTATACGGA	8	AA	AA	AA	CC	NN	NN	NN	NN	AA	AA	AA	NN	AA	NN	NN	NN	CCNNNNAANNAA	AAAAAANNAAAA	AAAAAACCNNNNNNAAAANNAAAA	AAAAAACCNNNNNNAAAANNAAAANNNNNNNN	AAAAAANNNNNNAANNAA
117701	TGCAGGTTGCACCTAGGGGCCCAACCAGATTCATCCTCCCCACAA	8	NN	NN	NN	AA	NN	AA	AA	NN	NN	NN	NN	GG	AA	AA	AA	AA	AANNAANNGGAA	NNNNNNNNNNNN	NNNNNNAANNAANNNNNNGGAANN	NNNNNNAANNAANNNNNNGGAANNAAAAAAAA	NNNNNNNNAANNNNGGAA
64633	TGCAGGTGAGTCCCAGGAGTGGCATTGCAGATGACGATGGCCACC	8	AA	AA	AA	AA	AA	NN	NN	AA	GG	AA	NN	NN	NN	NN	NN	NN	AAAANNNNNNNN	AAAAAAAAGGAA	AAAAAAAAAANNAAGGNNNNNNAA	AAAAAAAAAANNAAGGNNNNNNAANNNNNNNN	AAAAAAAANNAANNNNNN
91623	TGCAGGTATTTTATTTAATGTCTTTTTTTTTTCCTGTTTAAATTG	8	NN	NN	NN	AA	AA	AA	AA	AA	NN	NN	AA	CC	AA	NN	NN	NN	AAAAAAAACCAA	NNNNNNAANNNN	NNNNNNAAAAAAAANNAACCAANN	NNNNNNAAAAAAAANNAACCAANNAANNNNNN	NNNNNNAAAAAAAACCAA
87273	TGCAGGTGATTCATTTTTAAAATAGGATCGTTTAACTACTTGACA	8	NN	NN	AA	AA	AA	AA	NN	NN	NN	AA	AA	GG	AA	NN	NN	NN	AAAAAAAAGGAA	NNNNAANNNNAA	NNNNAAAAAAAANNNNAAGGAAAA	NNNNAAAAAAAANNNNAAGGAAAANNNNNNNN	NNNNAAAAAANNAAGGAA
57765	TGCAGGTCGATATTGTGTGTGTCGGAATGACTTTGCCAAACCTTA	8	GG	NN	GG	NN	NN	NN	GG	NN	NN	AG	NN	GG	NN	GG	GG	GG	NNNNNNNNGGNN	GGNNGGNNNNAG	GGNNGGNNNNNNNNNNNNGGNNAG	GGNNGGNNNNNNNNNNNNGGNNAGGGGGGGGG	GGNNGGNNNNNNNNGGNN
35488	TGCAGGAGGATCATTTTAGCTTCATCACAGAGCAAATGAAACAAG	8	CC	CC	CC	CC	CC	NN	NN	NN	CC	CC	NN	NN	AA	NN	NN	NN	CCCCNNNNNNAA	CCCCCCNNCCCC	CCCCCCCCCCNNNNCCNNNNAACC	CCCCCCCCCCNNNNCCNNNNAACCNNNNNNNN	CCCCCCCCNNNNNNNNAA
5906	TGCAGGCATCGTACCGTCTCTAATTTTGCGATGCTAATCCATTCT	8	AA	AA	AA	AA	AA	AA	NN	NN	NN	NN	AA	NN	TT	NN	NN	NN	AAAAAAAANNTT	AAAAAANNNNNN	AAAAAAAAAAAANNNNAANNTTNN	AAAAAAAAAAAANNNNAANNTTNNNNNNNNNN	AAAAAAAAAANNAANNTT
88047	TGCAGGACCCATCTTTACGTCATTTAAAAAAACCACCGAAAATAA	8	NN	NN	AA	AA	AA	AA	NN	AA	NN	NN	AA	AG	AA	NN	NN	NN	AAAAAAAAAGAA	NNNNAAAANNNN	NNNNAAAAAAAAAANNAAAGAANN	NNNNAAAAAAAAAANNAAAGAANNNNNNNNNN	NNNNAAAAAAAAAAAGAA
[truncated: 11,245 more rows]

## Sheet: Sheet1
13167: No of biallelic alleles, n = 8 or greater	7871: As left but excluding loci with singletons
[truncated: 13,167 more rows]
[truncated: 1 more columns]
