# Supplementary material for: Single‐gene speciation: Mating and gene flow between mirror‐image snails
Source: Evol Lett. 2017 Nov 21;1(6):282–91. doi: 10.1002/evl3.31 (PMC6121799; doi:10.1002/evl3.31)
Supplement: Supplementary file 6 — Table S5. Alignment of mtDNA haplotypes and associated Genbank accession numbers. [file EVL3-1-282-s005.fas]

>A22_DQ462094
GAGCTAAATATAAT-TACAATGT-TA-GTTGTTTA-GATTTGGTGTGGCAAAACCTTAAC
CGAAATTATATTTAGGGGTGATAGGCCTCTCAAAAACTAAGATATCTTGATTCCGATGAA
ATGTATTTAGTACAGTTA-ATACATTTATTAAGTGTTTAGGCTTAATAATAATATTAATA
TATATA------CTACATTA-TATTACGTTTTAATAAATAA-ATATATATA-------AA
ACATATTATACTTC--TAT-TAAAGTTATAT-TTA--GTAATTGGGTGCAGTTAAA-TAA
TA-ATATG---TGTAAAAAATGTTGGTATTAGTATA-ATAAGTA------ATT-TTTAAT
AAGGAACTCGGCAAAA-TGTT--TCTCAACTGTTTATCAAAAACATAACTATGTGTGT--
TTATACATAGCGATGTCTGCTCAATGATT--TATT-AAATAGCCGCAGTATACTGACTGT
GCAAAGGTAGCATAATCAATTGGCTTATAATTGAAGTCTAGAATGAAGGAAAGCATGGGG
-AGCCACTGTCTTATA-AAAA--TATAGAGAAATTATTTATGAAGTGAAAATCCTTCTCT
-TAAGATAAGGGACGAGAAGACCCTAGAAAATTT-TAGTAATATTAA--TATTAT--CTT
AATATTTTTT--CGCTGGGGCGGCGGAGTAACATTAAA-CCTACTT-ATAT--AAACCTG
CGTCTTGTTT--GGCGATTGA-TTAATTTACTCTAGGGATAACAGCATAATATTGAAAAG
TTTGTGACCTCGATGTTGG-ACTAGGACATAATAACCTAAAAGGTTTTTTATAATGCTCT
GTTCGAGCA-TAGACTCCTACATGATC
>A15_DQ462095
GAGCTAACTATAAT-TACAATAT-AA-GTTGTTTA-GATTTGGTGTGGCAAA-CCTTAAC
CGAAATTATATTTAGGGGTGATAGGCCTCTCAAAAACTAAGATATCTTGATTCCAATGAA
ATGTATTTAGTACAGTTA-ATACATTTATTAAGTGTTTAGGCTTAATAATAATATTAAAA
TATATA------CTACATTA-TATTACGTTTTAATAAATAA-ATACATATA-------AA
ACATATTATATTTC--TAT-TAAAGTTATAA-TTA--GTAATTGGGTGCAGTTTAA-TAA
TA-ATATG---TGTAAAAAATGTTGGTATTAGTATG-ATAAGTA------ATT-TTTAAT
AAGGAACTCGGCAAAAATGTT--TCTCAACTGTTTATCAAAAACATAACTATGTGTGT--
TTATGCATAGCGGTATCTGCTCAATGATT--TATT-AAATAGCCGCAGTATACTGACTGT
GCAAAGGTAGCATAATCAATTGACTTATAATTGAAGTCTAGAATGAAGGAAAGCATGGGA
-AGCCACTGTCTTATA-AAAA--TATAGAGAAATTATTTATGAAGTGAAAATCCTTCTCT
-TAAGATAAGGGACGAGAAGACCCTAGAAAATTT-TAGTAATATTAAA-TATTAT--CTT
AATATTTTTT--CGCTGGGGCGGCGGAGTAACATTAAA-CCTACTT-ATAT--AAACCTG
CGTCTTGTTT--GGCGATTGA-TTAATTTACTCTAGGGATAACAGCATAATATTGAAAAG
TTTGTGACCTCGATGTTGG-ACTAGGACATAATAACCTAAAAGGTTTTTTATAATGCTCT
GTTCGAGCA-TAGACTCCTACATGATC
>B6_DQ462036
GAGCTAAATATAAT--ATAATAT-TA-GTT-GTTA-GATTTGGTGTAGCAAAACCTCACC
CAAAATTATATTTAGGGGTGATAGGCCTCTCAAAAACTAAGATATCTTGATTCCAATAAA
ATGTATTTAGTACAGTTA-ATACATTTATTAAGTGTTTAGGCTTAATAACAATATTAATT
TATATA------CTACGTTAT-TATACGTTTTAATAAATAA--TATATATAT----TACA
TCATATTATACTTC--TAT-GAAAGTTATAG-TTA--GTAATTGGATACAATTAAATAA-
TATATAA----TGTGAATAATGTTGGTATTAGTATT-ATATGTA------AGT-TTTAAT
AAGGAACTCGGCAAAAGTGCT--TCTCAACTGTTTATCAAAAACATAACTATGTGTAT--
ATATTCATAGCGGTATCTGCTCAATGATC---ATT-AAATAGCCGCAGTATACTGACTGT
GCAAAGGTAGCATAATCAATTGGCTTGTAATTGAAGTCTGGAATGAAGGAAAGTATGGGG
-AGCCACTGTCTCATAGAAA---TACGGAGAATTTATTTATGAAGTGAAAATCCTTCT-C
TCAACATAAGGGACGAGAAGACCCTAGAAATTTT-TAGAAATAT-AG----GTATATCCT
TAGTAATTTT--CGCTGGGGCGGCGGAGTAACATTGAA-CTTACTT-ATATA--AACTTG
CGCCTTGTTT--GGCAACTGA-TAAAATTACTCTAGGGATAACAGCATAATATTTAAAAG
TTTGTGACCTCGATGTTGG-ACTAGGATATAATAACCTAAAAGGTTTTTTACAGTGCTCT
GTTCGAGCA-TAAACTCCTACATGATC
>B9_DQ462035
GAGCTAAATATAAT--ATAATAT-TA-GTT-GTTA-GATTTGGTGTAGCAAAACCTTACC
CAAAATTATATTTAGGGGTGATAGGCCTCTCAAAAACTAAGATATCTTGATTCCAATAAA
ATGTATTTAGTACAGTTA-ATACATTTATTAAGTGTTTAGGCTTAATAACAATATTAATT
TATATA------CTACATTAT-TATACGTTTTAATAAATAA--TATTCATAC----TACA
ACATATTATACTTC--TAT-AAAAATTATAG-TTA--GTAATTGGATACAATTAAATAAA
TATATAT----TGCGAATAATGTTGGTATTAGTATT-ATATGTA------AGT-TTTAAT
AAGGAACTCGGCAAAAGTGCT--TCTCAACTGTTTATCAAAAACATAACTATGTGTAT--
ATATTCATAGCGGTATCTGCTCAATGATT---ATT-AAATAGCCGCAGTATACTGACTGT
GCAAAGGTAGCATAATCAATTGGCTTATAATTGAAGTCTGGAATGAAGGAAAGTATGGGG
-AGCCACTGTCTCATAAAAA---TACGTAGAATTTATTTATGAAGTGAAAATCCTTCT-C
TTAACATAAGGGACGAGAAGACCCTAGAAATTTT-TAGTAATAT-AG----GTATATCCT
TAGTAATTTT--CGCTGGGGCGGCGGAGTAACATTTAA-CTTACTT-ATATA--AACATG
CGCCTTGTTT--GGCAATTGA-TAAAATTACTCTAGGGATAACAGCATAATATTTAAAAG
TTTGTGACCTCGATGTTGG-ACTAGGACATAATAACCTAAAAGGTTTTTTACAGTGCTCT
GTTCGAGCA-TAAACTCCTCCCTGCTC
>B10_DQ462034
GAGCTAAATATAAT--ATAATAT-TA-GTT-GTTA-GATTTGGTGTAGCAAAACCTTACC
CAAAATTATATTTAGGGGTGATAGGCCTCTCAAAAACTAAGATATCTTGATTCCAATAAA
ATGTATTTAGTACAGTTA-ATACATTTATTAAGTGTTTAGGCTTAATAACAATATTAATT
TATATA------CTACATTAT-TATACGTTTTAATAAATAA--TATTCATAC----TACA
ACATATTATACTTC--TAT-AAAAATTATAG-TTA--GTAATTGGATACAATTAAATAAA
TATATAT----TGTGAATAATGTTGGTATTAGTATT-ATATGTA------AGT-TTTAAT
AAGGAACTCGGCAAAAGTGCT--TCTCAACTGTTTATCAAAAACATAACTATGTGTAT--
ATATTCATAGCGGTATCTGCTCAATGATT---ATT-AAATAGCCGCAGTATACTGACTGT
GCAAAGGTAGCATAATCAATTGGCTTATAATTGAAGTCTGGAATGAAGGAAAGTATGGGG
-AGCCACTGTCTCATAAAAA---TACGGAGAATTTATTTATGAAGTGAAAATCCTTCT-C
TTAACATAAGGGACGAGAAGACCCTAGAAATTTT-TAGTAATAT-AG----GTATATCCT
TAGTAATTTT--CGCTGGGGCGGCGGAGTAACATTTAA-CTTACTT-ATATA--AACATG
CGCCTTGTTT--GGCAATTGA-TAAAATTACTCTAGGGATAACAGCATAATATTTAAAAG
TTTGTGACCTCGATGTTGG-ACTAGGACATAATAACCTAAAAGGTTTTTTACAGTG-TCT
GTTCGAGCA-TAAACTCCTACATGATC
>B11_DQ462028
GAGCTACATATAAT--ATAATAT-TA-GTT-GTTA-GATCTGGTGTAGCAAAACCTTACC
CAAAATTATATTTAGGGGTGATAGGCCTTTCAAAAACTAAGATATCTTGATTCCAATAAA
ATGTATTTAGTACAGTTA-ATACATTTATTAAGTGTTTAGGCTTAATAACAATATTAATT
TATATA------CTACATTAT-TATACGTTTTAATAAATAA--TATATATAT----TACA
ACATATTATACTTC--TAT-GAAAGTTATAG-TTA--GTAATTGGATACAATTAAATAA-
TATATAT----TGTGAATAATGTTGGTATTAGTATT-ATATGTA------AGT-TTTAAT
AAGGAACTCGGCAAAAGTGCT--TCTCAACTGTTTATCAAAAACATAACTATGTGTAT--
ACATTCATAGCGGTATCTGCTCAATGATT---ATT-AAATAGCCGCAGTATACTGACTGT
GCAAAGGTAGCATAATCAATTGGCTTATAATTGAAGTCTGGAATGAAGGAAAGTATGGGG
-AGCGACTGTCTCAAAAAAA---TATGGAGAATTTATTTATGAAGTGAAAATCCTTCT-C
TCAACATAAGGGACGAGAAGACCCTAGAAATTTT-TAGTAACAT-AG----GTATATCCT
TAGTAATTTT--CGCTGGGGCGGCGGAGTAACATTGAA-CTTACTT-ATATA--AACATG
CGCCTTGTTT--GGCAATTGA-TAAAATTACTCTAGGGATAACAGCATAATATTTAAAAG
TTTGTGACCTCGATGTTGG-ACTAGGACATAATAACTTAAAAGGTTTTT-ACAGTGCTCT
GTTCGAGCA-TAAACTCCTACATGATC
>B12_DQ462029
GAGCTAAATATAAT--ATAATAT-TA-GTT-ATTA-GATCTGGTGTAGCAAAACCTCACT
CAAAATTATATTTAGGGGTGATAGGCCTTTCAAAAACTAAGATATCTTGATTCCAATAAA
ATGTATTTAGTACAGTTA-ATACATTTATTAAGTGTTTAGGCTTAATAACAATATTAATT
TATATA------CTACGTTAT-TATACGTTTTAATAAATAA--TATATAT------TACA
ACATATTATACTTC--TAT-GAAAGTTATAA-TTA--GTAATTGGATACAATTAAATAA-
TATATAT----TGTGAATAATGTTGGTATTAGTATT-ATATGTA------AGT-TTTAAT
AAGGAACTCGGCAAACGTGCT--TCTCAACTGTTTATCAAAAACATAACTGTGTGTAT--
ATATTCATAGCGGTATCTGCTCAATGATT---ATT-AAATAGCCGCAGTATACTGACTGT
GCAAAGGTAGCATAATCAATTGGCTTATAATTGAAGTCTGGAATGAAGGAAAGTATGGGG
-AGCGGCTGTCTCAAAAAAA---TACGGAGAATTTATTTATGAAGTGAAAATCCTTCT-C
TCAAGATAAGGGACGAGAAGACCCTAGAAATTTT-TAGTAATAT-AG----GTATATCCC
TAGTAATTTT--CGCTGGGGCGGCGGAGTAACATTGAA-CTTACTT-ATATA--AACATG
CGCCTTCTTT--GGCAACTGA-TAAAATTACTCTAGGGATAACAGCATAATATTTAAAAG
TTTGTGACCTCGATGTTGG-ACTAGGACATAATAACCTAAAAGGTTTTTTACAGTGCTCT
GTTCGAGCA-TAAACTCCTACATGATC
>B13_DQ461976
GAGCTAAATATAAT-TATAATAT-TA-GTT-GTTA-GGTTTGGTGTAGCAAAACCTTACT
CAAAATTATATTTAGGGGTGATAGGCCTCTCAAAAACTAGGATATCTTGATTCCAATAAA
ATGTAT-TAGTACAGTTA-ATACATTTATTAAGTGTTTAGGCTTAGTAACAATATTAATT
TATACT------CTACGTTATTATTACGTTTTAATAAACAA-ATATATATA-------CA
ACGTATTATACTTC--TAT-GGAGGCTATAG-TTA--GTAATTGGATACATTTTAATAA-
ATTATAT----TGTAAATAATGTTGGTATTAGTATT-ATATGTA------AGT-TTTAAT
AAGGAACTCGGCAAAAATGCT--TCTCAACTGTTTATCAAAAACATAACTATGTGTAT--
ATATTCATAGCGGTATCTGCTCAATGATA---ATT-AAATAGCCGCAGTATACTGACTGT
GCAAAGGTAGCATAATCAATTGGCTTGTAATTGAAGTCTGGAATGAAGGAAAGTATGGGG
-AGCCACTGTCTCATAAAAA---TATAGAGAATTTATTTATGAAGTGAAAATCCTTCT-C
TCAACATAAGGGACGAGAAGACCCTAGAAATTTT-TAGTAATAT-AG----GTATATCCT
TAGTAAATTT--CGCTGGGGCGGCGGAGTAACATTGAA-CTTACTT-ATATA--AACATA
CACCTTGTTT--GGCAATTGA-TAAAATTACTCTAGGGATAACAGCATAATATTTAAAAG
TTTGTGACCTCGATGTTGG-ACTAGGACATAATAACCTAAAAGGTTTTTTATAGTGCTCT
GTTCGAGCA-TAGACTCCTACATGATC
>B14_DQ461987
GAGCTAAATATAAT-TATAATAT-TA-GTT-GTTA-GGTTTGGTGTAGCAAAACCTTACT
CAAAATTATATTTAGGGGTGATAGGCCTCTCAAAAACTAGGATATCTTGATTCCAATAAA
ATGTAT-TAGTACAGTTA-ATACATTTATTAAGTGTTTAGGCTTAGTAACAATATTAATT
TATACT------CTACGTTATTATTACGTTTTAATAAATAA-ATATATATA-------CA
ACGTATTATACTTC--TAT-GGAGGCTATAG-TTA--GTAATTGGATACATTTTAATAA-
ATTATAT----TGTAAATAATGTTGGTATTAGTATT-ATATGTA------AGT-TTTAAT
AAGGAACTCGGCAAAAATGCT--TCTCAACTGTTTATCAAAAACATAACTATGTGTAT--
ATATTCATAGTGGTATCTGCTCAATGATA---ATT-AAATAGCCGCAGTATACTGACTGT
GCAAAGGTAGCATAATCAATTGGCTTGTAATTGAAGTCTGGAATGAAGGAAAGTATGGGG
-AGCCACTGTCTCATAAAAA---TATAGAGAATTTATTTATGAAGTGAAAATCCTTCT-C
TCAACATAAGGGACGAGAAGACCCTAGAAATTTT-TAGTAATAT-AG----GTATATCCT
TAGTAATTTT--CGCTGGGGCGGCGGAGTAACATTGAA-CTTACTT-ATATA--AACATA
CACCTTGTTT--GGCAATTGA-TAAAATTACTCTAGGGATAACAGCATAATATTTAAAAG
TTTGTGACCTCGATGTTGG-ACTAGGACATAATAACCTAAAAGGTTTTTTATAGTGCTCT
GTTCGAGCA-TAGACTCCTACATGATC
>B15_DQ461990
GAGCTAAATATAAT-TATAATAT-TA-GTT-GTTA-GGTTTGGTGTAGCAAAACCTTACT
CAAAATTATATTTAGGGGTGATAGGCCTCTCAAAAACTAGGATATCTTGATTCCAATAAA
ATGTAT-TAGTACAGTTA-ATACATTTATTAAGTGTTTAGGCTTAGTAACAATATTAATT
TATACT------CTACGTTATTATTACGTTTTAATAAATAA-ATATATATA-------CA
ACGTATTATACTTC--TAT-GGAGGCTATAG-TTA--GTAATTGGATACATTTTAATAA-
ATTATAT----TGTAAATAATGTTGGTATTAGTATT-ATATGTA------AGT-TTTAAT
AAGGAACTCGGCAAAAATGCT--TCTCAACTGTTTATCAAAAACATAACTATGTGTAT--
ATATTCATAGCGGTATCTGCTCAATGATA---ATT-AAATAGCCGCAGTATACTGACTGT
GCAAAGGTAGCATAATCAATTGGCTTGTAATTGAAGTCTGGAATGAAGGAAAGTATGGGG
-AGCCACTGTCTCATAAAAA---TATAGAGAATTTATTTATGAAGTGAAAATCCTTCT-C
TCAACATAAGGGACGAGAAGACCCTAGAAATTTT-TAGTAATAT-AG----GTATATCCT
TAGTAATTTT--CGCTGGGGCGGCGGAGTAACATTGAA-CTTACTT-ATATA--AACATA
CACCTTGTTT--GGTAATTGA-TAAAATTACTCTAGGGATAACAGCATAATATTTAAAAG
TTTGTGACCTCGATGTTGG-ACTAGGACATAATAACCTAAAAGGTTTTTTATAGTGCTCT
GTTCGAGCA-TAGACTCCTACATGATC
>B16_DQ461988
GAGCTAAATATAAT-TATTATAT-TA-GTT-GTTA-GGTTTGGTGTAGCAAAACCTTACT
CAAAATTATATTTAGGGGTGATAGGCCTCTCAAAAACTAGGATATCTTGATTCCAATAAA
ATGTAT-TAGTACAGTTA-ATACATTTATTAAGTGTTTAGGCTTAGTAACAATATTAATT
TATACT------CTACGTTATTATTACGTTTTAATAAATAA-ATATATATA-------CA
ACGTATTATACTTC--TAT-GGAGGCTATAG-TTA--GTAATTGGATACATTTTAATAA-
ATTATAT----TGTAAATAATGTTGGTATTAGTATT-ATATGTA------AGT-TTTAAT
AAGGAACTCGGCAAAAATGCT--TCTCAACTGTTTATCAAAAACATAACTATGTGTAT--
ATATTCATAGCGGTATCTGCTCAATGATA---ATT-AAATAGCCGCAGTATACTGACTGT
GCAAAGGTAGCATAATCAATTGGCTTGTAATTGAAGTCTGGAATGAAGGAAAGTATGGGG
-AGCCACTGTCTCATAAAAA---TATAGAGAATTTATTTATGAAGTGAAAATCCTTCT-C
TCAACATAAGGGACGAGAAGACCCTAGAAATTTT-TAGTAATAT-AG----GTATATCCT
TAGTAATTTT--CGCTGGGGCGGCGGAGTAACATTGAA-CTTACTT-ATATA--AACATA
CACCTTGTTT--GGCAATTGA-TAAAATTACTCTAGGGATAACAGCATAATATTTAAAAG
TTTGTGACCTCGATGTTGG-ACTAGGACATAATAACCTAAAAGGTTTTTTATAGTGCTCT
GTTCGAGCA-TAGACTCCTACATGATC
>B17_DQ461980
GAGAGTACTATAAG-TATAATATACA-GAT-GTTA-GGTTTGGTGTAGCAAAACCTTACT
CAAAATTATATTTAGGGGTGATAGGCCTCTCAAAAACTAGGATATCTTGATTCCAATAAA
ATGTAT-TAGTACAGTTA-ATACATTTATTAAGTGTTTAGGCTTAGTAACAATATTAATT
TATACT------CTACGTTATTATTACGTTTTAATAAATAA-ATATATATA-------CA
ACGTATTATACTTC--TAT-GGAGGCTATAG-TTA--GTAATTGGATACATTTTAATAA-
ATTATAT----TGTAAATAATGTTGGTATTAGTATT-ATATGTA------AGT-TTTAAT
AAGGAACTCGGCAAAAATGCT--TCTCAACTGTTTATCAAAAACATAACTATGTGTAT--
ATATTCATAGCGGTATCTGCTCAATGATA---ATT-AAATAGCCGCAGTATACTGACTGT
GCAAAGGTAGCATAATCAATTGGCTTGTAATTGAAGTCTGGAATGAAGGAAAGTATGGGG
-AGCCACTGTCTCATAAAAA---TATAGAGAATTTATTTATGAAGTGAAAATCCTTCT-C
TCAACATAAGGGACGAGAAGACCCTAGAAATTTT-TAGTAATAT-AG----GTATATCCT
TAGTAATTTT--CGCTGGGGCGGCGGAGTAACATTGAA-CTTACTT-ATATA--AACATA
CACCTTGTTT--GGCAATTGA-TAAAATTACTCTAGGGATAACAGCATAATATTTAAAAG
TTTGTGACCTCGATGTTGG-ACTAGGACATAATAACCTAAAAGGTTTTTTATAGTGCTCT
GTTCGAGCA-TAGACTCCTACATGATC
>B18_DQ461993
GAGCGTACTATAAG-TATAATATACATGTT-GTTA-GGTTTGGTGTAGCGAAACCTTACT
CAAAATTATATTTAGGGGTGATAGGCCTCTCAAAAACTAGGATATCTTGATTCCAATAAA
ATGTAT-TAGTACAGTTA-ATACATTTATTAAGTGTTTAGGCTTAGTAACAATATTAATT
TATACT------CTACGTTATTATTACGTTTTAATAAATAA-ATATATATA-------CA
ACGTATTATACTTC--TAT-GGAGGCTATAG-TTA--GTAATTGGATACATTTTAATAA-
ATTATAT----TGTAAATAATGTTGGTATTAGTATT-ATATGTA------AGT-TTTAAT
AAGGAACTCGGCAAAAATGCT--TCTCAACTGTTTATCAAAAACATAACTATGTGTAT--
ATATTCATAGCGGTATCTGCTCAATGATA---ATT-AAATAGCCGCAGTATACTGACTGT
GCAAAGGTAGCATAATCAATTGGCTTGTAATTGAAGTCTGGAATGAAGGAAAGTATGGGG
-AGCCACTGTCTCATAAAAA---TATAGAGAATTTATTTATGAAGTGAAAATCCTTCT-C
TCAACATAAGGGACGAGAAGACCCTAGAAATTTT-TAGTAATAT-AG----GTATATCCT
TAGTAATTTT--CGCTGGGGCGGCGGAGTAACATTGAA-CTTACTT-ATATA--AACATA
CACCTTGTTT--GGCAATTGA-TAAAATTACTCTAGGGATAACAGCATAATATTTAAAAG
TTTGTGACCTCGATGTTGG-ACTAGGACATAATAACCTAAAAGGTTTTTTATAGTGCTCT
GTTCGAGCA-TAGACTCCTACATGATC
>B19_DQ461992
GAGCTAACTATAAT-TATAATAT-TA-GTT-GTTA-GGTTTGGTGTAGCAAAACCTTACC
CAAAATTATATTTAGGGGTGATAGGCCTCTCAAAAACTAGGATATCTTGATTCCAATAAA
ATGTAT-TAGTACAGTTA-ATACATTTATTAAGTGTTTAGGCTTAGTAACAATATTAATT
TATACT------CTACGTTATTATTACGTTTTAATAAATAA-ATATATATA-------CA
ACGTATTATACTTC--TAT-GGAGGCTATAG-TTA--GTAATTGGATACATTTTAATAA-
ATAATAT----TGTAAATAATGTTGGTATTAGTATT-ATATGTA------AGT-TTTAAT
AAGGAACTCGGCAAAAATGCT--TCTCAACTGTTTATCAAAAACATAACTATGTGTAT--
ATATTCATAGCGGTATCTGCTCAATGATA---ATT-AAATAGCCGCAGTATACTGACTGT
GCAAAGGTAGCATAATCAATTGGCTTGTAATTGAAGTCTGGAATGAAGGAAAGTATGGGG
-AGCCACTGTCTCATAAAAA---TATAGAGAATTTATTTATGAAGTGAAAATCCTTCT-C
TCAACATAAGGGACGAGAAGACCCTAGAAATTTT-TAGTAATAT-AG----GTATATCCT
TAGTAATTTT--CGCTGGGGCGGCGGGGTAACATTGAA-CTTACTT-ATATA--AACATA
CACCTTGTTT--GGCAATTGA-TAAAATTACTCTAGGGATAACAGCATAATATTTAAAAG
TTTGTGACCTCGATGTTGG-ACTAGGACATAATAACCTAAAAGGTTTTTTATAGTGCTCT
GTTCGAGCA-TAGGCTCCTACATGATC
>B20_DQ461994
GAGCTAAATATAAT-TATAATAT-TA-GTT-GTTA-GGTTTGGTGTAGCAAAACCTTACC
CAAAATTATATTTAGGGGTGATAGGCCTCTCAAAAACTAGGATATCTTGATTCCAATAAA
ATGTAT-TAGTACAGTTA-ATACATTTATTAAGTGTTTAGGCTTAGTAACAATATTAATT
TATACT------CTACGTTATTATTACGTTTTAATAAATAA-ATATATATA-------CA
ACGTATTATACTTC--TAT-GGAGGCTATAG-TTA--GTAATTGGATACATTTTAATAA-
ATTATAT----TGTAAATAATGTTGGTATTAGTATT-ATATGTA------AGT-TTTAAT
AAGGAACTCGGCAAAAATGCT--TCTCAACTGTTTATCAAAAACATAACTATGTGTAT--
ATATTCATAGCGGTATCTGCTCAATGATA---ATT-AAATAGCCGCAGTATACTGACTGT
GCAAAGGTAGCATAATCAATTGGCTTGTAATTGAAGTCTGGAATGAAGGAAAGTATGGGG
-AGCCACTGTCTCATAAAAA---TATAGAGAATTTATTTATGAAGTGAAAATCCTTCT-C
TCAACATAAGGGACGAGAAGACCCTAGAAATTTT-TAGTAATAT-AG----GTATATCCT
TAGTAATTTT--CGCTGGGGCGGCGGGGTAACATTGAA-CTTACTT-ATATA--AACATA
CACCTTGTTT--GGCAATTGA-TAAAATTACTCTAGGGATAACAGCATAATATTTAAAAG
TTTGTGACCTCGATGTTGG-ACTAGGACATAATAACCTAAAAGGTTTTTTATAGTGCTCT
GTTCGAGCA-TAGGCTCCTACATGATC
>B21_DQ461979
GAGCTAAATATAAT-TATAATAT-TA-GTT-GTTA-GGTTTGGTGTAGCAAAACCTTACT
CAAAATTATATTTAGGGGTGATAGGCCTCTCAAAAACTAGGATATCTTGATTCCAATAAA
ATGTAT-TAGTACAGTTA-ATACATTTATTAAGTGTTTAGGCTTAGTAACAATATTAATT
TATACT------CTACGTTATTATTACGTTTTAATAAATAA-ATATATATA-------CA
ACGTATTATACTTC--TAT-AGAGGCTATAG-TTA--GTAATTGGATACATTTTAATAA-
ATTATAT----TGTAAATAATGTTGGTATTAGTATT-ATATGTA------AGT-TTTAAT
AAGGAACTCGGCAAAAATGCT--TCTCAACTGTTTATCAAAAACATAACTATGTGTAT--
ATATTCATAGCGGTATCTGCTCAATGATA---ATT-AAATAGCCGCAGTATACTGACTGT
GCAAAGGTAGCATAATCAATTGGCTTGTAATTGAAGTCTGGAATGAAGGAAAGTATGGGG
-AGCCACTGTCTCATAAAAA---TATAGAGAATTTATTTATGAAGTGAAAATCCTTCT-C
TCAACATAAGGGACGAGAAGACCCTAGAAATTTT-TAGTAATAT-AG----GTATATCCT
TAGTAATTTT--CGCTGGGGCGGCGGGGTAACATTGAA-CTTACTT-ATATA--AACATA
CACCTTGTTT--GGCAATTGA-TAAAATTACTCTAGGGATAACAGCATAATATTTAAAAG
TTTGTGACCTCGATGTTGG-ACTAGGACATAATAACCTAAAAGGTTTTTTATAGTGCTCT
GTTCGAGCA-TAGACTCCTACATGATC
>B22_DQ462102
GAGCTAAATATAAT-TATAATAT-TA-GTT-GTTA-GGTTTGGTGTAGCAAAACCTTACT
CAAAATTATATTTAGGGGTGATAGGCCTCTCAAAAACTAGGATATCTTGATTCCAATAAA
ATGTAT-TAGTACAGTTA-ATACATTTATTAAGTGTTTAGGCTTAGTAACAATATTAATT
TATACT------CTACGTTATTATTACGTTTTAATAAATAA-ATATATATATA-----CA
ACGTATTATACTTC--TAT-GGAGGCTATAG-TTA--GTAATTGGATACATTTTAATAA-
ATTATAT----TGTAAATAATGTTGGTATTAGTATT-ATATGTA------AGT-TTTAAT
AAGGAACTCGGCAAAAATGCT--TCTCAACTGTTTATCAAAAACATAACTATGTGTAT--
ATATTCATAGCGGTATCTGCTCAATGATA---ATT-AAATAGCCGCAGTATACTGACTGT
GCAAAGGTAGCATAATCAATTGGCTTGTAATTGAAGTCTGGAATGAAGGAAAGTATGGGG
-AGCCACTGTCTCATAAAAA---TATAGAGAATTTATTTATGAAGTGAAAATCCTTCT-C
TCAACATAAGGGACGAGAAGACCCTAGAAATTTT-TAGTAATAT-AG----GTATATCCT
TAGTAATTTT--CGCTGGGGCGGCGGAGTAACATTGAA-CTTACTT-ATATA--AACATA
CACCTTGTTT--GGCAATTGA-TAAAATTACTCTAGGGATAACAGCATAATATTTAAAAG
TTTGTGACCTCGATGTTGG-ACTAGGACATAATAACCTAAAAGGTTTTTTATAGTGCTCT
GTTCGAGCA-TAGACTCCTACATGATC
>B23_DQ461989
GAGCTAAATATAAT-TATAATAT-TA-GTT-GTTA-GGTTTGGTGTAGCAAAACCTTACC
CAAAATTATATTTAGGGGTGATAGGCCTCTCAAAAACTAGGATATCTTGATTCCAATAAA
ATGTAT-TAGTACAGTTA-ATACATTTATTAAGTGTTTAGGCTTAGTAACAATATTAATT
TATACT------CTACGTTATTATTACGTTTTAATAAATAA-ATATATATATA-----CA
ACGTATTATACTTC--TAT-GGAGGCTATAG-TTA--GTAATTGGATACATTTTAATAA-
ATTATAT----TGTTAATAATGTTGGTATTAGTATT-ATATGTA------AGT-TTTAAT
AAGGAACTCGGCAAAAATGCT--TCTCAACTGTTTATCAAAAACATAACTATGTGTAT--
ATATTCATAGCGGTATCTGCTCAATGATA---ATT-AAATAGCCGCAGTATACTGACTGT
GCAAAGGTAGCATAATCAATTGGCTTGTAATTGAAGTCTGGAATGAAGGAAAGTATGGGG
-AGCCACTGTCTCATAAAAA---TATAGAGAATTTATTTATGAAGTGAAAATCCTTCT-C
TCAACATAAGGGACGAGAAGACCCTAGAAATTTT-TAGTAATAT-AG----GTATATCCT
CAGTAATTTT--CGCTGGGGCGGCGGAGTAACATTGAA-CTTACTT-ATATA--AACATA
CACCTTGTTT--GGCAATTGA-TAAAATTACTCTAGGGATAACAGCATAATATTTAAAAG
TTTGTGACCTCGATGTTGG-ACTAGGACATAATAACCTAAAAGGTTTTTTATAGTGCTCT
GTTCGAGCA-TAGACTCCTACATGATC
>B24_DQ462098
GAGCTAAATATAAT-TATAATAT-TA-GTT-GTTA-GGTTTGGTGTAGCAAAACCTTACC
CAAAATTATATTTAGGGGTGATAGGCCTCTCAAAAACTAGGATATCTTGATTCCAATAAA
ATGTAT-TAGTACAGTTA-ATACATTTATTAAGTGTTTAGGCTTAGTAACAATATTAATT
TATACT------CTACGTTATTATTACGTTTTAATAAATAA-ATATATATATA-----CA
ACGTATTATACTTC--TAT-GGAGGCTATAG-TTA--GTAATTGGATACATTTTAATAA-
ATTATAT----TGTAAATAATGTTGGTATTAGTATT-ATATGTA------AGT-TTTAAT
AAGGAACTCGGCAAAAATGCT--TCTCAACTGTTTATCAAAAACATAACTATGTGTAT--
ATATTCATAGCGGTATCTGCTCAATGATA---ATT-AAATAGCCGCAGTATACTGACTGT
GCAAAGGTAGCATAATCAATTGGCTTGTAATTGAAGTCTGGAATGAAGGAAAGTATGGGG
-AGCCACTGTCTCATAAAAA---TATAGAGAATTTATTTATGAAGTGAAAATCCTTCT-C
TCAACATAAGGGACGAGAAGACCCTAGAAATTTT-TAGTAATAT-AG----GTATATCCT
CAGTAATTTT--CGCTGGGGCGGCGGAGTAACATTGAA-CTTACTT-ATATA--AACATA
CACCTTGTTT--GGCAATTGA-TAAAATTACTCTAGGGATAACAGCATAATATTTAAAAG
TTTGTGACCTCGATGTTGG-ACTAGGACATAATAACCTAAAAGGTTTTTTATAGTGCTCT
GTTCGAGCA-TAGACTCCTACATGATC
>B25_DQ461978
GAGCTAAATATAAT-TATAATAT-TA-GTT-GTTA-GGTTTGGTGTAGCAAAACCTTACC
CAAAATTATATTTAGGGGTGATAGGCCTCTCAAAAACTAGGATATCTTGATTCCAATAAA
ATGTAT-TAGTACAGTTA-ATACATTTATTAAGTGTTTAGGCTTAGTAACAATATTAATT
TATACT------CTACGTTATTATTACGTTTTAATAAATAA-ATATATATA-------CA
ACGTATTATACTTC--TAT-GGAGGCTATAG-TTA--GTAATTGGATACATTTTAATAA-
ATTATAT----TGTAAATAATGTTGGTATTAGTATT-ATATGTA------AGT-TTTAAT
AAGGAACTCGGCAAAAATGCT--TCTCAACTGTTTATCAAAAACATAACTATGTGTAT--
ATATTCATAGCGGTATCTGCTCAATGATA---ATT-AAATAGCCGCAGTATACTGACTGT
GCAAAGGTAGCATAATCAATTGGCTTGTAATTGAAGTCTGGAATGAAGGAAAGTATGGGG
-AGCCACTGTCTCATAAAAA---TATAGAGAATTTATTTATGAAGTGAAAATCCTTCT-C
TCAACATAAGGGACGAGAAGACCCTAGAAATTTT-TAGTAATAT-AG----GTATATCCT
TAGTAATTTT--CGCTGGGGCGGCGGAGTAACATTGAA-CTTACTC-ATATA--AACATA
CACCTTGTTT--GGCAATTGA-TAAAATTACTCTAGGGATAACAGCATAATATTTAAAAG
TTTGTGACCTCGATGTTGG-ACTAGGACATAATAACCTAAAAGGTTTTTTATAGTGCTCT
GTTCGAGCA-TAGACTCCTACATGATC
>B27_DQ461991
GAGCTAAATATAAT-TATAATAT-TA-GTT-GTTA-GGTTTGGTGTAGCAAAACCTTACC
CAAAATTATATTTAGGGGTGATAGGCCTCTCAAAAACTAGGATATCTTGATTCCAATAAA
ATGTAT-TAGTACAGTTA-ATACATTTATTAAGTGTTTAGGCTTAATAACAATATTAATT
TATACT------CTACGTTATTATTACGTTTTAATAAATAA-ATATATATA-------CA
ACGTATTATACTTC--TAT-GGAGGCTATAG-TTA--GTAATTGGGTACATTTTAATAA-
ATTATAT----TGTAAATAATGTTGGTATTAGTATT-ATATGTA------AGT-TTTAAT
AAGGAACTCGGCAAAAGTGCT--TCTCAACTGTTTATCAAAAACATAACTATGTGTAT--
ATATTCATAGCGGTATCTGCTCAATGATA---ATT-AAATAGCCGCAGTATACTGACTGT
GCAAAGGTAGCATAATCAATTGGCTTGTAATTGAAGTCTGGAATGAAGGAAAGTATGGGG
-AGCCACTGTCTCATAAAAA---TACAGAGAATTTATTTATGAAGTGAAAATCCTTCT-C
TCAACATAAGGGACGAGAAGACCCTAGAAATTTT-TAGTAATAT-AG----GTATATCCT
TAGTAATTTT--CGCTGGGGCGGCGGAGTAACATTGAA-CTTACTT-ATATA--AACATA
CACCTTGTTT--GGCAATTGA-TAAAATTACTCTAGGGATAACAGCATAATATTTAAAAG
TTTGTGACCTCGATGTTGG-ACTAGGACATAATAACCTAAAAGGTTTTTTATAGTGCTCT
GTTCGAGCA-TAGACTCCTACATGATC
>B29_DQ462012
GAGCTAACTATAAT-TATAATAT-TA-GTT-GTTA-GGTTTGGTGTAGCAAAACCTTACC
CAAAATTATATTTAGGGGTGATAGGCCTCTCAAAAACTAGGATATCTTGATTCCAATAAA
ATGTAT-TAGTACAGTTA-ATACATTTATTAAGTGTTTAGGCTTAATAACAATATTAATT
TATACT------CTACGTTATTATTACGTTTTAATAAATAA-ATATATATA-------CA
ACGTATTATACTTC--TAT-GGGGGCTATAG-TTA--GTAATTGGGTACATTTTAATAA-
ATTATAT----TGTAAATAATGTTGGTATTAGTATT-ATATGTA------AGT-TTTAAT
AAGGAACTCGGCAAAAGTGCT--TCTCAACTGTTTATCAAAAACATAACTATGTGTAT--
ATATTCATAGCGGTATCTGCTCAATGATA---ATT-AAATAGCCGCAGTATACTGACTGT
GCAAAGGTAGCATAATCAATTGGCTTGTAATTGAAGTCTGGAATGAAGGAAAGTATGGGG
-AGCCACTGTCTCATAAAAA---TACAGAGAATTTATTTATGAAGTGAAAATCCTTCT-C
TCAACATAAGGGACGAGAAGACCCTAGAAATTTT-TAGTAATAT-AG----GTATATCCT
TAGTAATTTT--CGCTGGGGCGGCGGAGTAACATTGAA-CTTACTT-ATATA--AACATA
CACCTTGTTT--GGCAATTGA-TAAAATTACTCTAGGGATAACAGCATAATATTTAAAAG
TTTGTGACCTCGATGTTGG-ACTAGGACATAATAACCTAAAAGGTTTTTTATAGTGCTCT
GTTCGAGCA-TAGACTCCTACATGATC
>B30_DQ462014
GAGCTAAATATAAT-TATAATAT-TA-GTT-GTTA-GGTTTGGTGTAGCAAAACCTTACC
CAAAATTATATTTAGGGGTGATAGGCCTCTCAAAAACTAGGATATCTTGATTCCAATAAA
ATGTAT-TAGTACAGTTA-ATACATTTATTAAGTGTTTAGGCTTAATAACAATATTAATT
TATACT------CTACGTTATTATTACGTTTTAATAAATAA-ATATATATA-------CA
AAGTATTATACTTC--TAT-GGGGGCTATAG-TTA--GTAATTGGGTACATTTTAATAA-
ATTATAT----TGTAAATAATGTTGGTATTAGTATT-ATATGTA------AGT-TTTAAT
AAGGAACTCGGCAAAAGTGCT--TCTCAACTGTTTATCAAAAACATAACTATGTGTAT--
ATATTCATAGCGGTATCTGCTCAATGATA---ATT-AAATAGCCGCAGTATACTGACTGT
GCAAAGGTAGCATAATCAATTGGCTTGTAATTGAAGTCTGGAATGAAGGAAAGTATGGGG
-AGCCACTGTCTCATAAAAA---TACAGAGAATTTATTTATGAAGTGAAAATCCTTCT-C
TCAACATAAGGGACGAGAAGACCCTAGAAATTTT-TAGTAATAT-AA----GTATATCCT
TAGTAATTTT--CGCTGGGGCGGCGGAGTAACATTGAA-CTTACTT-ATATA--AACATA
CACCTTGTTT--GGCAATTGA-TAAAATTACTCTAGGGATAACAGCATAATATTTAAAAG
TTTGTGACCTCGATGTTGG-ACTAGGACATAATAACCTAAAAGGTTTTTTATAGTGCTCT
GTTCGAGCA-TAGACTCCTACATGATC
>B31_DQ462015
GAGCTAAATATAAT-TATAATAT-TA-GTT-GTTA-GGTTTGGTGTAGCAAAACCTTACC
CAAAATTATATTTAGGGGTGATAGGCCTCTCAAAAACTAGGATATCTTGATTCCAATAAA
ATGTAT-TAGTACAGTTA-ATACATTTATTAAGTGTTTAGGCTTAATAACAATATTAATT
TATACT------CTACGTTATTATTACGTTTTAATAAATAA-ATATATATA-------CA
ACGTATTATACTTC--TAT-GGGGGCTATAG-TTA--GTAATTGGGTACATTTTAATAA-
ATTATAT----TGTAAATAATGTTGGTATTAGTATT-ATATGTA------AGT-TTTAAT
AAGGAACTCGGCAAAAGTGCT--TCTCAACTGTTTATCAAAAACATAACTATGTGTAT--
ATATTCATAGCGGTATCTGCTCAATGATA---ATT-AAATAGCCGCAGTATACTGACTGT
GCAAAGGTAGCATAATCAATTGGCTTGTAATTGAAGTCTGGAATGAAGGAAAGTATGGGG
GAGCCACTGTCTCATAAAAA---TACAGAGAATTTATTTATGAAGTGAAAATCCTTCT-C
TCAACATAAGGGACGAGAAGACCCTAGAAATTTT-TAGTAATAT-AA----GTATATCCT
TAGTAATTTT--CGCTGGGGCGGCGGAGTAACATTGAA-CTTACTTTATATA--AACATA
CACCTTGTTT--GGCAATTGA-TAAAATTACTCTAGGGATAACAGCATAATATTTAAAAG
TTTGTGACCTCGATGTTGG-ACTAGGACATAATAACCTAAAAGGTTTTTTATAGTGCTCT
GTTCGAGCA-TAGACTCCTACATGATC
>B32_DQ461986
GAGCTAAATATAAT-TATAATAT-TA-GTT-GTTA-GATTTGGTGTAGCAAAACCTTACC
CAAAATTATATTTAGGGGTGATAGGCCTCTCAAAAACTAGGATATCTTGATTCCAATAAA
ATGTAT-TAGTACAGTTA-ATACATTTATTAAGTGTTTAGGCTTAATAACAATATTAATT
TATACT------CTACGTTATTATTACGTTTTAATAAATAA-ATATATATA-------CA
ACGTATTATACTTC--TAT-GAAGGCTATAG-TTA--GTAATTGGATACATTTTAATAA-
TATATAT----TGTAAATAATGTTGGTATTAGTATT-ATATGTA------AGT-TTTAAT
AAGGAACTCGGCAAAAGTGCT--TCTCAACTGTTTATCAAAAACATAACTATGTGTAT--
ATATTCATAGCGGTATCTGCTCAATGATA---ATT-AAATAGCCGCAGTATACTGACTGT
GCAAAGGTAGCATAATCAATTGGCTTGTAATTGAAGTCTGGAATGAAGGAAAGTATGGGG
-AGCCACTGTCTCATAAAAA---TACAGAGAATTTATTTATGAAGTGAAAATCCTTCT-C
TCAACATAAGGGACGAGAAGACCCTAGAAATTTT-TAGTAATAT-AG----GTATATCCT
TAGTAATTTT--CGCTGGGGCGGCGGAGTAACATTGAA-CTTACTT-ATATA--AACATA
CACCTTGTTT--GGCAATTGA-TAAAATTACTCTAGGGATAACAGCATAATATTTAAAAG
TTTGTGACCTCGATGTTGG-ACTAGGACATAATAACCTAAAAGGTTTTTTATAGTGCTCT
GTTCGAGCA-TAGACTCCTACATGATC
>B33_DQ461985
GAGCTAAATATAAT-TATAATAT-TA-GTT-GTTA-GATTTGGTGTAGCAAAACCTTACC
CAAAATTATATTTAGGGGTGATAGGCCTCTCAAAAACTAGGATATCTTGATTCCAATAAA
ATGTAT-TAGTACAGTTA-ATACATTTATTAAGTGTTTAGGCTTAATAACTATATTAATT
TATACT------CTACGTTATTATTACGTTTTAATAAATAA-ATATATATA-------CA
ACGTATTATACTTC--TAT-GAAGGCTATAG-TTA--GTAATTGGATACATTTTAATAA-
TATATAT----TGTAAATAATGTTGGTATTAGTATT-ATATGTA------AGT-TTTAAT
AAGGAACTCGGCAAAAGTGCT--TCTCAACTGTTTATCAAAAACATAACTATGTGTAT--
ATATTCATAGCGGTATCTGCTCAATGATA---ATT-AAATAGCCGCAGTATACTGACTGT
GCAAAGGTAGCATAATCAATTGGCTTGTAATTGAAGTCTGGAATGAAGGAAAGTATGGGG
-AGCCACTGTCTCATAAAAA---TACAGAGAATTTATTTATGAAGTGAAAATCCTTCT-C
TCAACATAAGGGACGAGAAGACCCTAGAAATTTT-TAGTAATAT-AG----GTATATCCT
TAGTAATTTT--CGCTGGGGCGGCGGAGTAACATAGAA-CTTACTT-ATATA--AACATA
CACCTTGTTT--GGCAATTGA-TAAAATTACTCTAGGGATAACAGCATAATATTTAAAAG
TTTGTGACCTCGATGTTGG-ACTAGGACATAATAACCTAAAAGGTTTTTTATAGTGCTCT
GTTCGAGCA-TAGACTCCTACATGATC
>B34_DQ461981
GAGCTAAATATAAT-TATAATAT-TA-GTT-GTTA-GATTTGGTGTAGCAAAACCTTACC
CAAAATTATATTTAGGGGTGATAGGCCTCTCAAAAACTAGGATATCTTGATTCCAATAAA
ATGTAT-TAGTACAGTTA-ATACATTTATTAAGTGTTTAGGCTTAATAACAATATTAATT
TATACT------CTACGTTATTATTATGTTTTAATAAATAA-ATATATATATA-----CA
ACGTATTATACTTC--TAT-GTAGGCTATAG-TTA--GTAATTGGATACATTTTAATAA-
AATATAC----TGTAAATAATGTTGGTATTAGTATT-ATATGTA------AGT-TTTAAT
AAGGAACTCGGCAAAAGTGCT--TCTCAACTGTTTATCAAAAACATAACTATGTGTAT--
ATATTCATAGCGGTATCTGCTCAATGATA---ATT-AAATAGCCGCAGTATACTGACTGT
GCAAAGGTAGCATAATCAATTGGCTTGTAATTGAAGTCTGGAATGAAGGAAAGTATGGGG
-AGCCACTGTCTCATAAAAA---TACAGAGAATTTATTTATGAAGTGAAAATCCTTCT-C
TCAACATAAGGGACGAGAAGACCCTAGAAATTTT-AAGTAATAT-AG----GTATATCCT
TAGTAATTTT--CGCTGGGGCGGCGGAGTAACATTGAA-CTTACTT-ATATA--AACATA
CACCTTGTTT--GGCAATTGA-TAAAATTACTCTAGGGATAACAGCATAATATTTAAAAG
TTTGTGACCTCGATGTTGG-ACTAGGACATAATAACCTAAAAGGTTTTTTATAGTGCTCT
GTTCGAGCA-TAGACTCCTACATGATC
>B35_DQ461982
GAGCTTAATATAATGAATAATAT-TA-GTT-GTTA-GATTTGGTGTAGCAAAACCTTACC
CAAAATTATATTTAGGGGTGATAGGCCTCTCAAAAACTAGGATATCTTGATTCCAATAAA
ATGTAT-TAGTACAGTTA-ATACATTTATTAAGTGTTTAGGCTTAATAACAATATTAATT
TATACT------CTACGTTATTATTATGTTTTAATAAATAA-ATATATATA-------CA
ACGTATTATACTTC--TAT-GAAGGCTATAG-TTA--GTAATTGGATACATTTTAATAT-
AATATAC----TGTAAATAATGTTGGTATTAGTATT-ATATATA------AGT-TTAAAT
AAGGAACTCGGCAAAAGTGCT--TCTCAACTGTTTATCAAAAACATAACTATGTGTAT--
ATATTCATAGCGGTATCTGCTCAATGATA---ATT-AAATAGCCGCAGTATACTGACTGT
GCAAAGGTAGCATAATCAATTGGCTTGTAATTGAAGTCTGGAATGAAGGAAAGTATGGGG
-AGCCACTGTCTCATTAAAA---TACAGAGAATTTATTTATGAAGTGAAAATCCTTCT-C
TCAACATAAGGGACGAGAAGACCCTAGAAATTTT-AAGTAATAT-AG----GTATATCCT
TAGTAATTTT--CGCTGGGGCGGCGGAGTAACATTGAA-CTTACTT-ATATA--AACATA
CACCTTGTTT--GGCAATTGA-TAAAATTACTCTAGGGATAACAGCATAATATTTAAAAG
TTTGTGACCTCGATGTTGG-ACTAGGACATAATAACCTAAAAGGTTTTTTATAGTGCTCT
GTTCGAGCA-TAGACTCCTACATGATC
>B36_DQ461984
GAGCTAAATATAATGTATAATAT-TA-GTT-GTTA-GATTTGGTGTAGCAAAACCTTACC
CAAAATTATATTTAGGGGTGATAGGCCTCTCAAAAACTAGGATATCTTGATTCCAATAAA
ATGTAT-TAGTACAGTTA-ATACATTTATTAAGTGTTTAGGCTTAATAACAATATTAATT
TATACT------CTACGTTATTATTATGTTTTAATAAATAA-ATATATATA-------CA
ACGTATTATACTTC--TATTGAAGGCTATAG-TTA--GTAATTGGATACATTTTAATAA-
AATATAC----TGTAAATAATGTTGGTATTAGTATT-ATATTTA------AGT-TTAAAT
AAGGAACTCGGCAAAAGTGCT--TCTCAACTGTTTATCAAAAACATAACTATGTGTAT--
ATATTCATAGCGGTATCTGCTCAATGATA---ATT-AAATAGCCGCAGTATACTGACTGT
GCAAAGGTAGCATAATCAATTGGCTTGTAATTGAAGTCTGGAATGAAGGAAAGTATGGGG
-AGCCACTGTCTCATTAAAA---TACAGAGAATTTATTTATGAAGTGAAAATCCTTCT-C
TTAACATAAGGGACGAGAAGACCCTAGAAATTTT-AAGTAATAT-AG----GTATATCCT
TAGTAATTTT--CGCTGGGGCGGCGGAGTAACATTGAA-CTTACTT-ATATA--AACATA
CACCTTGTTT--GGCAATTGA-TAAAATTACTCTAGGGATAACAGCATAATATTTAAAAG
TTTGTGACCTCGATGTTGG-ACTAGGACATAATAACCTAAAAGGTTTTTTATAGTGCTCT
GTTCGAGCA-TAGACTCCTACATGATC
>B37_DQ462008
GAGCTAAATATAAT-TATAAAAT-TA-GTT-GTTA-GATTTGGTGTAGCAAAACCTTACC
CAAAATTATATTTAGGGGTGATAGGCCTCTCAAAAACTAGGATATCTTGATTCCAATAAA
ATGTAT-TAGTACAGTTA-ATACATTTATTAAGTGTTTAGGCTTAATAACAATATTAATT
TATACT------CTACGTTATTATTATGTTTTAATAAATAA-ATATATATATA-----CA
ACGTATTATACTCC--TAT-GAAGGTTATAG-TTA--GTAATTGGATACAATTTAATAA-
AATATAT----TGTGAATAATGTTGGTATTAGTATT-ATATGTA------AGT-TTTAAT
AAGGAACTCGGCAAAAGTGCT--TCTCAACTGTTTATCAAAAACATAACTATGTGTAT--
ATATTCATAGCGGTATCTGCTCAATGATA---ATT-AAATAGCCGCAGTATACTGACTGT
GCAAAGGTAGCATAATCAATTGGCTTGTAATTGAAGTCTGGAATGAAGGAAAGTATGGGG
-AGCTACTGTCTCATAAAAA---TATGGAGAATTTATTTATGAAGTGAAAATCCTTCT-C
TCAACATAAGGGACGAGAAGACCCTAGAAATTTT-TAGTAATATTAG----GTATATCCT
TAGTAATTTT--CGCTGGGGCGGCGGAGTAACATTGAA-CTTACTT-ATATA-GAACATG
CACCTTGTAT--GGCAACTGA-TAAAATTACTCTAGGGATAACAGCATAATATTTAAAAG
TTTGTGACCTCGATGTTGG-ACTAGGACATAATAACCTAAAAGGTTTTTTATAGTGCTCT
GTTCGAGCA-TAGACTCCTACATGATC
>B40_DQ462009
GAGCTAAATATAAT-TATAAAAT-TA-GTT-GTTA-AATTTGGTGTAGCATAACCTTACC
CAAAATTATATTTAGGGGTGATAGGCCTGTCAAAAACTAGGATATCTTGATTCCAATAAA
ATGTAT-TAGTACAGTTA-ATACATTTATTAAGTGTTTAGGCTTAATAACAATATTAATT
TATACT------CTACGTTATTATTATGTTTTAATAAATAA-GTATATATACA-------
ACGTATTATACTTC--TAT-GAAGGTTATAG-TTA--GTAATTGGATACAATTTAATAA-
AATATAT----TGTGAATAATGTTGGTATTAGTATT-ATATGTA------AGT-TTTAAT
AAGGAACTCGGCAAAAGTGCT--TCTCAACTGTTTATCAAAAACATAACTATGTGTAT--
ATATTCATAGCGGTATCTGCTCAATGATA---ATT-AAATAGCCGCAGTATACTGACTGT
GCAAAGGTAGCATAATCAATTGGCTTGTAATTGAAGTCTGGAATGAAGGAAAGTATGGGG
-AGCCACTGTCTCATAAAAA---TATGGAGAATTTATTTATGAAGTGAAAATCCTTCT-C
TCAACATAAGGGACGAGAAGACCCTAGAAATTTT-TAGTAATATTAG----GTATATCCT
TAGTAATTTT--CGCTGGGGCGGCGGAGTAACATTGAA-CTTACTT-ATATA-GAACATA
CACCTTGTAT--GGCAACTGA-TAAAATTACTCTAGGGATAACAGCATAATATTTAAAAG
TTTGTGACCTCGATGTTGG-ACTAGGACATAATAACCTAAAAGGTTTTTTATAGTGCTCT
GTTCGAGCA-TAGACTCCTACATGATC
>B41_DQ461995
GAGCTAAATATAAT-TATTAATATTA-GTT-GTTA-GATTTGGTGTAGCAAAACCTTACC
CAAAATTATATTTAGGGGTGATAGGCCTCTCAAAAACTAGGATATCTTGATTCCAATAAA
ATGTAT-TAGTACAGTTA-ATACATTTATTAAGTGTTTAGGCTTAATAACAATATTAATT
TATACT------CTACGTTATTATTATGTTTTAATAAATAA-ATATATATACA-------
ACGTATTATACTTC--TAT-GAAGGTTATAG-TTA--GTAATTGGATACAATTTAATAA-
AATATAG----TGTGAATAATGTTGGTATTAGTATT-ATATGTA------AGT-TTTAAT
AAGGAACTCGGCAAAAGTGCT--TCTCAACTGTTTATCAAAAACATAACTATGTGTAT--
ATATTCATAGCGGTATCTGCTCAATGATA---ATT-AAATAGCCGCAGTATACTGACTGT
GCAAAGGTAGCATAATCAATTGGCTTGTAATTGAAGTCTGGAATGAAGGAAAGTATGGGG
-AGCCACTGTCTCATAAAAA---TATGGAGAATTTATTTATGAAGTGAAAATCCTTCT-C
TCAACATAAGGGACGAGAAGACCCTAGAAATTTT-TAGTAATAT-AG----GTATATCCT
TAGTAATTTT--CGCTGGGGCGGCGGAGTAACATTGAA-CTTACTT-ATATA-TAACATG
CACCTTGTAT--GGCAATTGA-TAAAATTACTCTAGGGATAACAGCATAATATTTAAAAG
TTTGTGACCTCGATGTTGG-ACTAGGACATAATAACCTAAAAGGTTTTTTATAGTGCTCT
GTTCGAGCA-TAGACTCCTACATGATC
>B42_DQ462030
GAGCTAAATATAAT-GATAATATATA-GTT-ATTA-GATTTGGTGTAGCAAAACCATACC
CAAAATTATATTTAGGGGTGACAGGCCTCTCAAAAACTAGGATATCTTGATTCCAATAAA
ATGTATTTAGTACAGATA-ATACATTTATTAAGTGTTTAGGCTTAATAACAATATTAATT
TATACT------CTACG-TATTATTACGTTTTAATAAATAA-ATATAT-TACA------A
CCATAATATTCTTC--TAT-GAATGCTATAG-TTA--GTAATTGGATACAACAAAATAA-
TATATAT----TGTGGATAATGTTGGTATTAGTATT-ATATGTA------AGT-TTTTAT
AAGGAACTCGGCAAAAGTGTT--TCTCAACTGTTTATCAAAAACATAACTATGTGTAT--
ATATTCGTAGCGGTTTCTGCTCAATGATTT--ATT-AAATAGCCGCAGTATACTGACTGT
GCAAAGGTAGCATAATCAATTGACTTGTAATTGAAGTCTGGAATGAAGGAAAGTATGGGG
-AGCCACTGTCTCAAAAAAA---TACGGAGAATTTATTTATGAAGTGAAAATCCTTCTAC
ATAACATAAGGGACGAGAAGACCCTAGAAAATTT-TAGTAATATTAG----ATGTATCTC
TAGTAATTTTT-CGCTGGGGCGGCGGAGTAACATTGAA-CTTACTT-ATATC--AACATG
CGCCTTGTTT--GGCAATTGA-TAAATTTACTCTAGGGATAACAGCATAATATTTAAAAG
TTTGTGACCTCGATGTTGG-ACTAGGACATAATAACCTAAAAGGTTTTTTATAGTGCTCT
GTTCGAGCA-TAAACTCCTACATGATC
>B43_DQ462033
GAGCTAAATATAAT-TATAATATATA-GTT-ATTA-GATTTGGTGTAGCAAAACCATAAC
CAAAATTATATTTAGGGGTGACAGGCCTCTCAAAAACTAGGATATCTTGATTCCAATAAA
ATGTATTTAGTGCAGTTA-ATACATTTATTAAGTGTTTAGGCTTAATAACAATATTAATT
TATACA------CTACGGTATTATTACGTTTTAATAAATAA-ATATAT-TACA------A
CCATAATATTCTTC--TAT-GAATACTATAG-TTA--GTAATTGGATACAATAAAATAA-
TATATAT----TGTGGATAATGTTGGTATTAGTATT-ATATGTA------AGT-TTTTAT
AAGGAACTCGGCAAAAGTGTT--TCTCAACTGTTTATCAAAAACATAACTATGTGTAT--
ATATTCATAGTGGTTTCTGCTCAATGATTT--ATT-AAATAGCCGCAGTATACTGACTGT
GCAAAGGTAGCATAATCAATTGGCTTGTAATTGAAGTCTGGAATGAAGGAAAGTATGGGG
-AGCCACTGTCTCAAAAAAAA--TATGGAGAATTTATTTATGAAGTGAAAATCCTTCTAC
ATAAAATAAGGGACGAGAAGACCCTAGAAAATTT-TAGTAATATTAG----ATATATCTC
TAGTAATTTTT-CGCTGGGGCGGCGGAGTAACATTGAA-CTTACTT-ATAT---AACATG
CGACTTGTTT--GGCAATTGA-TAAATTTACTCTAGGGATAACAGCATAATATTTAAAAG
TTTGTGACCTCGATGTTGG-ACTAGGACATAATAACCTAAAAGGTTTTTTATAGTGCTCT
GTTCGAGCA-TAAACTCCTACATGATC
>B44_DQ462031
GAGCTAAATATAAT-GATAATATACA-GTT-ATTA-GATTTGGTGTAGCAAAACCTTACC
CAAAATTATATTTAGGGGTGACAGGCCTCTCAAAAACTAGGATATCTTGATTCTAATAAA
ATGTATTTAGTACAGTTA-TTACATTTATTAAGTGGTTAGGCTTAATAACAATATTAATT
TATACT------CTACG-TAATATTACGTTTTAATAAATAA-ATATAT-TATA------A
CCATAATATACTTC--TAT-GGATGCTATAG-TTA--GTAATTGGATACAATAAAATAA-
TATATATATATTGTGGATAATGTTGGTATTAGTATT-ATATGTA------AGT-TTTTAT
AAGGAACTCGGCAAATGTGCT--TCTCAACTGTTTATCAAAAACATAACTATGTGTAT--
ATATTCATAGCGGTTTCTGCTCAATGATTA--ATT-AAATAGCCGCAGTATACTGACTGT
GCAAAGGTAGCATAATCAATTGACTTGTAATTGAAGTCTGGAATGAAGGAAAGTATGGGG
-AGCCGCTGTCTCAAAAAAA---TACGTAGAATTTATTTATGAAGTGAAAATCCTTCTAT
ATA-CATAAGGGACGAGAAGACCCTAGAAAATTT-TAGTAATATTAG----ATATATCTC
TAGTAATTTTT-CGCTGGGGCGGCGGAGTAACATTGAA-CTTACTT-ATATA--AACATG
CGCCTTGTTT--GGCAATTGA-TAAATTTACTCTAGGGATAACAGCATAATATTTAAAAG
TTTGTGACCTCGATGTTGG-ACTAGGACATAATAACCTAAAAGGTTTTT-ATAGTGCTCT
GTTCGAGCA-TTAACTCCTACATGATC
>B45_DQ462032
GAGCTAAATATAAT-TATAATAT-TA-GTT-ATTA-GATTTGGTGTAGCAAAACCTTACC
CAAAATTATATTTAGGGGTGACAGGCCTCTCAAAAACTAGGATATCTTGATTCTAATAAA
ATGTATTTAGTACAGTTA-TTACATTTATTAAGTGGTTAGGCTTAATAACAATATTAATT
TATACT------CTACG-TAATATTACGTTTTAATAAATAA-ATATAT-TATA------A
CCATAATATACTTC--TAT-GGATGCTATAG-TTA--GTAATTGGATACAATAAAATAA-
TATATATATATTGTGGATAATGTTGGTATTAGTATT-ATATGTA------AGT-TTTTAT
AAGGAACTCGGCAAATGTGCT--TCTCAACTGTTTATCAAAAACATAACTATGTGTAT--
ATATTCATAGCGGTTTCTGCTCAATGATTA--ATT-AAATAGCCGCAGTATACTGACTGT
GCAAAGGTAGCATAATCAATTGACTTGTAATTGAAGTCTGGAATGAAGGAAAGTATGGGG
-AGCCGCTGTCTCAAAAAAA---TACGTAGAATTTATTTATGAAGTGAAAATCCTTCTAT
ATA-CATAAGGGACGAGAAGACCCTAGAAAATTT-TAGTAATATTAG----ATATATCTC
TAGTAATTTTT-CGCTGGGGCGGCGGAGTAACATTGAA-CTTACTT-ATATA--AACATG
CGCCTTGTTT--GGCAATTGA-TAAATTTACTCTAGGGATAACAGCATAATATTTAAAAG
TTTGTGACCTCGATGTTGG-ACTAGGACATAATAACCTAAAAGGTTTTT-ATAGTGCTCT
GTTCGAGCA-TTAACTCCTACATGATC
>B46_DQ462016
GAGCTAAATATAAT-TATAATAT-TA-GTT-GTTA-GATTTGGTGTAACAAAACCTTACC
CAAAATTATATTTAGGGGTGATAGGCCTTTCAAAAACTAGGATATCTTGATTCCAATAAA
ATGTATTTAGTACAGTTA-ATACATTTATTAAGTGTTTAGGCTTAATAACAATATTAATG
TATTCT------TTACG-TATTATTACGTTTTAATAAATAA-ATATAT-TACA------A
CCATAATATTCTTC--TAT-GGAAGCTATAG-TTA--GTAATTGGATTCAATAAAATAA-
TATATAT----TGTAGATAATGTTGGTATTAGTATT-ATATGTA------ATT-TTTTAT
AAGGAACTCGGCAAAAGTGTT--TCTCAACTGTTTATCAAAAACATAACTATGTGCAT--
ATATTCATAGCGGTATCTGCTCAATGATTT--ATT-AAATAGCCGCAGTATACTGACTGT
GCAAAGGTAGCATAATCAATTGGCTTGTAATTGAAGTCTGGAATGAAGGAAAGTATGGGG
-AGCCACTGTCTCAAAAAAA---TACGGAGAATTTATTTATGAAGTGAAAATCCTTCTAC
ATA-CATAAGGGACGAGAAGACCCTAGAAATTTT-TAGTAATATTAGG---ATAGATCCC
TAGTAATTTTT-CGCTGGGGCGGCGGAGTAACATTGAA-CTTACTT-ATATA--AACATG
CGCCTTGTTT--GGCAATTGA-TAAATTTACTCTAGGGATAACAGCATAATATTTAAAAG
TTTGTGACCTCGATGTTGG-ACTAGGACATAATAACCTAAAAGGTTTTTTATAGTGCTCT
GTTCGAGCA-TAAACTCCTACATGATC
>B47_DQ462018
GAGCTAAATATAAT-TATAATAT-TA-GTT-GTTA-GATTTGGTGTAGCAAAACCTTACC
CAAAATTATATTTAGGGGTGATAGGCCTTTCAAAAACTAGGATATCTTGATTCCAATAAA
ATGTATTTAGTACAGTTA-ATACATTTATTAAGTGTTTAGGCTTAATAACAATATTAATG
TATACT------TTACG-TATTATTACGTTTTAATAAATAA-ATATAT-TACA------A
CCATAATATTCTTC--TAT-GGAAGCTATAG-TTA--GTAATTGGATTCAATAAAATAA-
TATATAT----TGTAGATAATGTTGGTATTAGTATT-ATATGTA------AGT-TTTTAT
AAGGAACTCGGCAAAAGTGTT--TCTCAACTGTTTATCAAAAACATAACTATGTGCAT--
ATATTCATAGCGGTATCTGCTCAATGATTT--ATT-AAATAGCCGCAGTATACTGACTGT
GCAAAGGTAGCATAATCAATTGGCTTGTAATTGAAGTCTGGAATGAAGGAAAGTATGGGG
-AGCCACTGTCTCAAAAAAA---TACGGAGAATTTATTTATGAAGTGAAAATCCTTCTAC
ATA-CATAAGGGACGAGAAGACCCTAGAAATTTT-TAGTAATATTAGG---ATATATCCC
TAGTAATTTTT-CGCTGGGGCGGCGGAGTAACATTGAA-CTTACTT-ATATA--AACATG
CGCCTTGTTT--GGCAATTGA-TAAATTTACTCTAGGGATAACAGCATAATATTTAAAAG
TTTGTGACCTCGATGTTGG-ACTAGGACATAATAACCTAAAAGGTTTTTTATAGTGCTCT
GTTCGAGCA-TAAACTCCTACATGATC
>B48_DQ462019
GAGCTAAATATAAT-TATAATAT-TA-GTT-GTCA-GATTTGGTGTAGCAAAACCTTACC
CAAAATTATATTTAGGGGTGATAGGCCTTTCAAAAACTAGGATATCTTGATTCCAATAAA
ATGTATTTAGTACAGTTA-ATACATTTATTAAGTGTTTAGGCTTAATAACAATATTAATG
TATACT------TTACG-TATTATTACGTTTTAATAAATAA-ATATAT-TACA------A
CCATAATATTCTTC--TAT-GGAAACTATAG-TTA--GTAATTGGATTCAATAAAATAA-
TATATAT----TGTAGATAATGTTGGTATTAGTATT-ATATGTA------AGT-TTTTAT
AAGGAACTCGGCAAAAGTGTT--TCTCAACTGTTTATCAAAAACATAACTATGTGCAT--
ATATTCATAGCGGTATCTGCTCAATGATTT--ATT-AAATAGCCGCAGTATACTGACTGT
GCAAAGGTAGCATAATCAATTGGCTTGTAATTGAAGTCTAGAATGAAGGAAAGTATGGGG
-AGCCACTGTCTCAAAAAAAAAATACGGAGAATTTATTTATGAAGTGAAAATCCTTCTAC
ATA-CATAAGGGACGAGAAGACCCTAGAAATTTT-TAGTAATATTAGG---ATATATCTC
TAGTAATTTTT-CGCTGGGGCGGCGGAGTAACATTGAA-CTTACTT-ATATA--AACATG
CGCCTTGTTT--GGCATTTGA-TAAATTTACTCTAGGGATAACAGCATAATATTTAAAAG
TTTGTGACCTCGATGTTGG-ACTAGGACATAATAACCTAAAAGGTTTTTTATAGTGCTCT
GTTCGAGCA-TAAACTCCTACATGATC
>B49_DQ462017
GAGCTAAATATAAT-TATAATAT-TA-GTT-GTTA-GATTTGGTGTAGCAAAACCTTACC
CAAAATTATATTTAGGGGTGATAGGCCTTTCAAAAACTAAGATATCTTGATTCCAATAAA
ATGTATTTAGTACAGTTA-ATACATTTATTAAGTGTTTAGGCTTAATAACAATATTAATG
TATACT------TTACG-TATTATTACGTTTTAATAAATAA-ATATAT-TACA------A
CCATAATATTCTTC--TAT-GGAAGCTATAG-TTA--GTAATTGGATTCAATAAAATAA-
TATATAT----TGTAGATAATGTTGGTATTAGTATT-ATATGTA------AGT-TTTTAT
AAGGAACTCGGCAAAAGTGTT--TCTCAACTGTTTATCAAAAACATAACTATGTGCAT--
ATATTCATAGCGGTATCTGCTCAATGATTT--ATT-AAATAGCCGCAGTATACTGACTGT
GCAAAGGTAGCATAATCAATTGGCTTGTAATTGAAGTCTGGAATGAAGGAAAGTATGGGG
-AGCCACTGTCTCAAAAAAA---TACGGAGAATTTATTTATGAAGTGAAAATCCTTCTAC
ACA-CATAAGGGACGAGAAGACCCTAGAAATTTT-TAGTAATATTAGG---ATATATCCC
TAGTAATTTTT-CGCTGGGGCGGCGGAGTAACATTGAA-CTTACTT-ATATA--AACATG
CGCCTTGTTT--GGCAATTGA-TAAATTTACTCTAGGGATAACAGCATAATATTTAAAAG
TTTGTGACCTCGATGTTGG-ACTAGGACATAATAACCTAAAAGGTTTTTTATAGTGCTCT
GTTCGAGCA-TAAACTCCTACATGATC
>C6_DQ462047
GAGCTAAATATAGT-TACAATAT-TA-GTTGGTTA-GATTAGGTGTGGCAAAACCTTACC
CAAAATTATATTTAGAGGTGATAGGCCTATCAAAAACTAAGATATCTTGATTCCAATGAA
ATGTATTTAGTACAATTA-ATACATTTATTAAGTGTTTAGGCTTAATAACAATATTAAAA
TATAT------TCTACACAATTATTACGTTTTAATTAATAA-ATTTATATA-------AA
ACATACTATACTGC--TAT-GGAAGTTACAT-ATAT-GTAATTGGATGCAATTAAA-TAA
TA-ATACA---TGTAAATAATGTTGGTATTAGTAT--ATATGTA------AGT-TTTTGT
AAGGAACTCGGCAAAG-TGGT--CCTCAACTGTTTATCAAAAACATAACTATGTGTAA-T
ATATGCATAGCGGTATCTGCTCAATGATTTATATT-AAATAGCCGCAGTATACTGACTGT
GCAAAGGTAGCATAATCAATTGACTTGTAATTGAAGTCTGGAATGAAGGAAAGTATGGGG
-AGCGACTGTCTTATA-AGAT--TACGGGGAATTTACTTATGAAGTGAAAATACTTCTTT
-AAACATAAGGGACGAGAAGACCCTAGAAATTTT-A-GTACCATT-A--AATAAT--ATT
AAA-TAATTTT-CGCTGGGGCGGCGGAGTAACATTGAA-CTTACTC-ACAC--AAACTTG
CGCCTCGTTT--GGCAACTGATA-AAATTACTCTAGGGATAACAGCATAATATTTAAAAG
TTTGTGACCTCGATGTTGG-ACTAGGACATAATAACCTAAAAGGTTTTTTATAATGCTCT
GTTCGAGCA-TAAACTCCTACATGATC
>C7_DQ462071
GAGCTAAATATAGT-TACAATAT-TA-GTTGGTTA-GATTAGGTGTGGCAAAACCTTACC
CAAAATTATATTTAGAGGTGATAGGCCTATCAAAAACTAAGATATCTTGATTCCAATGAA
ATGTATTTAGTACAATTA-ATACATTTATTAAGTGTTTAGGCTTAATAACAATATTAAAA
TATAT------TCTACACAATTATTACGTTTTAATAAATAA-ATATATATA-------AA
ACATACTATACTTC--TAT-GGAAGTTATAT-ATA--GTAATTGGATGCAATTAAA-TAA
TA-ATACA---TGTAAATAATGTTGGTATTAGTAT--ATATGTA------AGT-TTTTGT
AAGGAACTCGGCAAAG-TGGT--CCTCAACTGTTTATCAAAAACATAACTATGTGTAA-T
ATATACATAGCGGTATCTGCTCAATGATTTATATT-AAATAGCCGCAGTATACTGACTGT
GCAAAGGTAGCATAATCAATTGACTTGTAATTGAAGTCTGGAATGAAGGAAAGTATGGGG
-AGTGACTGTCTTATA-AGAT--TACGGGGAATTTACTTATGAAGTGAAAATACTTCTTT
-AAACATAAGGGACGAGAAGACCCTAGAAATTTT-AAGTAGTATATA--AATAAT--ATT
-AA-TAATTTT-CGCTGGGGCGGCGGAGTAACATTGAA-CTTACTC-ACAC--AAACTTG
CGCCTTGTTT--GGCAACTGATA-AAATTACTCTAGGGATAACAGCATAATATTTAAAAG
TTTGTGACCTCGATGTTGG-ACTAGGACATAATAACCTAAAAGGTTTTTTATAATGCTCT
GTTCGAGCA-TAAACTCCTACATGATC
>C16_DQ462002
GAGCTAAATATAAT-TACAATAT-TA-GTTGGTTA-GATTAGGTGTGGCAGAACCTCACC
CAAAATTATATTTAGAGGTGATAGGCCTATCAAAAACTAGGATATCTTGATTCCAATGAA
ATGTATCTAGTACAATTA-ACACATTTATTAAGTGTTTAGGCTTAATAACAATATTAAAA
TATAT-------CTACATAATTATTACGTTTTAATAGATAA-ATATATATA-------AA
ATATACTATACTTC--TAT-GGAAGTTATAT-ATAGAGTAATTGGATGTATGGAAA-TAA
TA-ATACA---TGTAAATAATGTTGGTATTAGTAT--ATATGTA------AGT-TTTTGT
AAGGAACTCGGCAAAG-TGGC--TCTCAACTGTTTATCAAAAACATAACTATGTGTAA-T
ATATACATAGCGGTTTCTGCTCAATGATT-ATATT-AAATAGCCGCAGTATACTGACTGT
GCAAAGGTAGCATAATCAATTGACTTGTAATTGAAGTCTGGAATGAAGGAAAGTATGGGA
-GCCGACTGTCTTATA-AGAT--TACGGGGAATTTACTTATGAAGTGAAAATACTTCTTT
-AAACATAAGGGACGAGAAGACCCTAGAAATTTT-AAGTAACATAA-----TAAT--ATT
AAA-TAATTTT-CGCTGGGGCGGCGGAGTAACATTGAA-CTTACTC-ACAC--AAACTTG
CGCCTTGTTT--GGCAACTGA-TAAAATTACTCTAGGGATAACAGCATAATATTTAAAAG
TTTGTGACCTCGATGTTGG-ACTAGGACATAATAACCTAAAAGGTTTTTTATAATGCTCT
GTTCGAGCA-TAAACTCCTACATGATC
>C17_DQ462004
GAGCTAAATATAAT-TACAATAT-TA-GTTGGTTA-GATTAGGTGTGGCAGAACCTCACC
CAAAATTATATTTAGAGGTGATAGGCCTATCAAAAACTAGGATATCTTGATTCCAATGAA
ATGTATCTAGTACAATTA-ACACATTTATTAAGTGTTTAGGCTTAATAACAATATTAAAA
TATAT-------CTACATAATTATTACGTTTTAATAGATAA-ATATATATA-------AA
ATATACTATACTTC--TAT-GGAAGTTATAT-ATAG--TAATTGGATGTATGTAAA-TAA
TA-ATACA---TGTAAATAATGTTGGTATTAGTAT--ATATGTA------AGT-TTTTGT
AAGGAACTCGGCAAAG-TGGT--TCTCAACTGTTTATCAAAAACATAACTATGTGTAA-T
ATATACATAGCGGTGTCTGCTCAATGATT-ATATT-AAATAGCCGCAGTATACTGACTGT
GCAAAGGTAGCATAATCAATTGACTTGTAATTGAAGTCTGGAATGAAGGAAAGTATGGGA
-GCCGACTGTCTTATA-AGAT--TACGGGGAATTTACTTATGAAGTGAAAATACTTCTTT
-AAACATAAGGGACGAGAAGACCCTAGAAATTTT-AAGTAACATAA-----TAAT--ATT
AAA-TAATTTT-CGCTGGGGCGGCGGAGTAACATTGAA-CTTACTC-ACAC--AAACTCG
CGCCTCGTCT--GGCAACTGA-TAAAATTACTCTAGGGATAACAGCATAATATTTAAAAG
TTTGTGACCTCGATGTTGG-ACTAGGACATAATAACCTAAAAGGTTTTT-ATAATGCTCT
GTTCGAGCA-TAAACTCCTACATGATC
>C18_DQ462005
GAGCTAAATATAAT-TACAATAT-TA-GTTGGTTA-GATTAGGTGTGGCAGAACCTCACC
CAAAATTATATTTAGAGGTGATAGGCCTATCAAAAACTAGGATATCTTGATTCCAATGAA
ATGTATCTAGTACAATTA-ACACATTTATTAAGTGTTTAGGCTTAATAACAATATTAAAA
TATAT-------CTACATAATTATTACGTTTTAATAGATAA-ATATATATA-------AA
ATATACTATACTTC--TAT-GGAAGTTATAT-ATAG--TAATTGGATGTATGTAAA-TAA
TA-ATACA---TGTAAATAATGTTGGTATTAGTAT--ATATGTA------AGT-TTTTGT
AAGGAACTCGGCAAAG-TGGC--TCTCAACTGTTTATCAAAAACATAACTATGTGTAA-T
ATATACATAGCGGTATCTGCTCAATGATT-ATATT-AAATAGCCGCAGTATACTGACTGT
GCAAAGGTAGCATAATCAATTGACTTGTAATTGAAGTCTGGAATGAAGGAAAGTATGGGA
-GCCGACTGTCTTATA-AGAT--TACGGGGAATTTACTTATGAAGTGAAAATACTTCTTT
-AAACATAAGGGACGAGAAGACCCTAGAAATTTT-AAGTAACATAA-----TAAT--ATT
AAA-TAATTTT-CGCTGGGGCGGCGGAGTAACATTGAA-CTTACTC-ACAC--AAACTTG
CGCCTTGTTT--GGCAACTGA-TAAAATTACTCTAGGGATAACAGCATAATATTTAAAAG
TTTGTGACCTCGATGTTGG-ACTAGGACATAATAACCTAAAAGGTTTTTTATAATGCTCT
GTTCGAGCA-CAAACTCCTACATGATC
>C19_DQ462003
GAGCTAAATATAAT-TACAATAT-TA-GTTGGTTA-GATTAGGTGTGGCAGAACCTCACC
CAAAATTATATTTAGAGGTGATAGGCCTATCAAAAACTAGGATATCTTGATTCCAATGAA
ATGTATCTAGTACAATTA-ACACATTTATTAAGTGTTTAGGCTTAATAACAATATTAAAA
TATAT-------CTACATAATTATTACGTTTTAATAGATAA-ATATATATA-------AA
ATATACTATACTTC--TAT-GGAAGTTATAT-ATAG--TAATTGGATGTATGTAAA-TAA
TA-ATACA---TGTAAATAATGTTGGTATTAGTAT--ATATGTA------AGT-TTTTGT
AAGGAACTCGGCAAAG-TGGT--TCTCAACTGTTTATCAAAAACATAACTATGTGTAA-T
ATATACATAGCGGTATCTGCTCAATGATT-ATATT-AAATAGCCGCAGTATACTGACTGT
GCAAAGGTAGCATAATCAATTGACTTGTAATTGAAGTCTGGAATGAAGGAAAGTATGGGA
-GCCGACTGTCTTATA-AGAT--TACGGGGAATTTACTTATGAAGTGAAAATACTTCTTT
-AAACATAAGGGACGAGAAGACCCTAGAAATTTT-AAGTAACATAA-----TAAT--ATT
AAA-TAATTTT-CGCTGGGGCGGCGGAGTAACATTGAA-CTTACTC-ACAC--AAACTTG
CGCCTTGTTT--GGCAACTGA-TAAAATTACTCTAGGGATAACAGCATAATATTTAAAAG
TTTGTGACCTCGATGTTGG-ACTAGGACATAATAACCTAAAAGGTTTTTTATAATGCTCT
GTTCGAGCA-TAAACTCCTACATGATC
>C23_DQ461983
GAGCTAAATATAAT-TACAATAT-TA-GTTGGTTA-GATCAGGTGTGGCAGAACCTTACC
CAAAATTATATTTAGAGGTGATAGGCCTATCAAAAACTAGGATATCTTGATTTCAATGAA
ATGTATTTAGTACAATTA-ATACATTTATTAAGTGGTTAGGCTTAATAACAATATTAAAA
TATAT------TCTACATAATTATTACGTTTTAATAAATAA-ATATATAAATAT----AA
ATATACTATACTTC--TAT-AGAAGTTATAT-ATAG--TAATTGGATGCATGTAAA-TAA
TA-ATACA---TGTAAATAATGTTGGTATTAGTAT--ATATGTA------AGT-TTTTGT
AAGGAACTCGGCAAAT-TGTA--TCTCAACTGTTTATCAAAAACATAACTATGTGTAA-T
ATATACATAGCGGTTTCTGCTCAATGAT--ATATT-TAATAGCCGCAGTATACTGACTGT
GCAAAGGTAGCATAATCAATTGACTTGTAATTGAAGTCCGGAATGAAGGAAAGTATGGGG
-AGCGACTGTCTTATA-GGAT--TACGGGGAATTTACTTATGAAGTGAAAATACTTCTTT
-AAACATAAGGGACGAGAAGACCCTAGAAATTTT-AAGTAACATAA-----CAAT--ATT
AAA-TAATTTT-CGCTGGGGCGGCGGGGTAACACTGAA-CTTACTT-ACAC--AAACATG
CGCCTTGTGA--GGCCAATGAATAAAATTACTCTAGGGATAACAGCATAATATTTAAAAG
TTTGTGACCTCGATGTTGG-ACTAGGACATAATAACCTAAAAGGTTTTTTATATTGCTCT
GTTCGAGCA-TAAACTCCTACATGATC
>C24_DQ462013
GAGCTAAATATAAT-TACAATAT-TA-GATGGTTA-GATCAGGTGTGGCAGAACCTTACC
CAAAATTATATTTAGAGGTGATAGGCCTATCAAAAACTAGGATATCTTGATTTCAATGAA
ATGTATTTAGTACAATTA-ATACATTTATTAAGTGGTTAGGCTTAATAACAATATTAAAA
TATAT------TCTACATAATTATTACGTTTTAATAAATAA-ATATATAAATAT----AA
ATATACTATACTTC--TAT-AGAAGTTATAT-ATAG--TAATTGGATATATGTAAA-TAA
TA-ATACA---TGTAAATAATGTTGGTATTAGTAT--ATATGTA------AGT-TTTTGT
AAGGAACTCGGCAAAT-TGTA--TCTCAACTGTTTATCAAAAACATAACTATGTGTAA-T
ATATACATAGCGGTTTCTGCTCAATGAT--ATATT-AAATAGCCGCAGTATACTGACTGT
GCAAAGGTAGCATAATCAATTGACTTGTAATTGAAGTCCGGAATGAAGGAAAGTATGGGG
-AGCGACTGTCTTATA-GGAT--TACGGGGAATTTACTTATGAAGTGAAAATACTTCTTT
-AAACATAAGGGACGAGAAGACCCTAGAAATTTT-AAGTAACATAA-----CAAT--ATT
AAA-TAATTTT-CGCTGGGGCGGCGGGGTAACACTGAA-CTTACTT-ACAC--ATACGTG
CGCCTTGTGA--GGCCAATGAATAAAATTACTCTAGGGATAACAGCATAATATTTAAAAG
TTTGTGACCTCGATGTTGG-ACTAGGACATAATAACCTAAAAGGTTTTTTATATTGCTCT
GTTCGAGCA-TAAACTCCTACATGATC
>C25_DQ462104
GAGCTGACTATAAT-TACAGTAT-TA-GTTGGTTC-GATTAGGTGTGGCAGAACCTTACC
CAAAATTATATTTAGAGGTGATAGGCCTATCAAAAACTAGGATATCTTGATTTCAATGAA
ATGTATTTAGTACAATTA-ATACATTTATTAAGTGGTTAGGCTTAATAACAATATTAAAA
TATAT------TCTACATAATTATTACGTTTTAATAAATAA-ATATATAAATAT----AA
ATATACTATACTTC--TAT-AGAAGTTATAT-ATAG--TAATTGGATGTATGTAAA-TAA
TA-ATACA---TGTAAATAATGTTGGTATTAGTAT--ATATGTA------AGT-TTTTGT
AAGGAACTCGGCAAAT-TGTA--TCTCAACTGTTTATCAAAAACATAACTATGTGTAA-T
ATATACATAGCGGTTTCTGCTCAATGATT-ATATT-AAATAGCCGCAGTATACTGACTGT
GCAAAGGTAGCATAATCAATTGACTTGTAATTGAAGTCTGGAATGAAGGAAAGTATGGGG
-AGCGACTGTCTTATA-GGAT--TACGGGGAATTTACTTATGAAGTGAAAATACTTCTTT
-AAACATAAAGGACGAGAAGACCCTAGAAATTTT-AAGTAACATAA-----TAAT--ATT
AAA-TAGTTTT-CGCTGGGGCGGCGGAGTAACACTGAA-CTTACTT-ACAC--AAACCTG
CGCCTTGTGT--GGCCACTGA-TAAAATTACTCTAGGGATAACAGCATAATATTTAAAAG
TTTGTGACCTCGATGTTGG-ACTAGGACATAATAACCTAAAAGGTTTTTTATAATGCTCT
GTTCGAGCA-TAAACTCCTACATGATC
>C26_DQ462107
GAGCTAAATATAAT-TACAATAT-TA-GTTGGTTA-GATTAGGTGTGGCAGAACCTTACC
CAAAATTATATTTAGAGGTGATAGGCCTATCAAAAACTAGGATATCTTGATTTCAATGAA
ATGTATTTAGTACAATTA-ATACATTTATTAAGTGGTTAGGCTTAATAACAATATTAAAA
TATAT------TCTACATAATTATTACGTTTTAATAAATAA-ATATATAAATAT----AA
ATATACTATACTTC--TAT-AGAAGTTATAT-ATAG--TAATTGGATGTATGTAAA-TAA
TA-ATACA---TGTAAATAATGTTGGTATTAGTAT--ATATGTA------AGT-TTTTGT
AAGGAACTCGGCAAAT-TGTA--TCTCAACTGTTTATCAAAAACATAACTATGTGTAA-T
ATATACATAGCGGTTTCTGCTCAATGATT-ATATT-AAATAGCCGCAGTATACTGACTGT
GCAAAGGTAGCATAATCAATTGACTTGTAATTGAAGTCTGGAATGAAGGAAAGTATGGGG
-AGCGACTGTCTTATA-GGAT--TACGGGGAATTTACTTATGAAGTGAAAATACTTCTTT
-AAACATAAAGGACGAGAAGACCCTAGAAATTTT-AAGTAACATAA-----TAAT--ATT
AAA-TAGTTTT-CGCTGGGGCGGCGGAGTAACACTGAA-CTTACTT-ACAC--AAACCTG
CGCCTTGTGT--GGCCACTGA-TAAAATTACTCTAGGGATAACAGCATAATATTTAAAAG
TTTGTGACCTCGATGTTGG-ACTAGGACATAATAACCTAAAAGGTTTTTTATAATGCTCT
GTTCGAGCA-TAAACTCCTACATGATC
>C27_DQ462000
GAGCTAAATATAAT-TACAATAT-TA-GTTGGTTA-GACTAGGTGTGGCAGAACCTCACC
CAAAATTATATTTAGAGGTGATAGGCCTATCAAAAACTAGGATATCTTGATTCCATTGAA
ATGTATTTAGTACAATTA-ATACATTTATTAAGTGTTTAGGCTTAATAACAATATTAAAA
TATAT------TCTACATAATTATTACGTTTTAATAAATAA-ATATATATA-------AA
ATATACTATATTTC--TAT-AGAAGTTATAT-ATAG--TAATTGGATGTATGTAAA-TAA
TA-ATACA---TGTAAATAATGTTGGTATTAGTAT--ATATGTA------AGT-TTTTGT
AAGGAACTCGGCAAAG-TGGT--TCTCAACTGTTTATCAAAAACATAACTATGTGTAA-T
ATATACATAGCGGTTTCTGCTCAATGATT-ATATT-AAATAGCCGCAGTATACTGACTGT
GCAAAGGTAGCATAATCAATTGACTTGTAATTGAAGTCTGGAATGAAGGATAGTATGGGG
-AGCGACTGTCTTATA-GGAT--TACGGGGAATTTACTTAGGAAGTGAAAATACTTCCTG
-AAACATAAGGGACGAGAAGACCCTAGAAATTTT-AAGTAACATAAA--A-TAAT--ATT
AAA-TAATTTT-CGCTGGGGCGGCGGAGTAACATAGAA-CCTACTC-AAACT-ATACGTG
CGCCTTGTTT--GGCAACTGA-TAAAATTACTCTAGGGATAACAGCATAATATTTAAAAG
TTTGTGACCTCGATGTTGG-ACTAGGACATAATAACCTAAAAGGTTTTTTATAATGCTCT
GTTCGAGCA-TAAACTCCTACATGATC
>C28_DQ462001
GAGCTAAATATAAT-TACAATAT-TA-GTTGGTTA-GATTAGGTGTGGCAGAACCTTACC
CAAAATTATATTTAGTGGTGATAGGCCTATCAAAAACTAGGATATCTTGATTCCAATGAA
ATGTATTTAGTACAATTA-ATACATTTATTAAGTGTTTAGGCTTAATAACAATATTAAAA
TATAT------TCTACATAATTATTACGTTTTAATAAATAA-ATATATATATA-----AA
ATATACTATACTTC--TAT-AGAAGTTATAT-ATAG--TAATTGGATGTATGTAAA-TAA
TA-ATACA---TGTAAATAATGTTGGTATTAGTAT--ATATGTA------AGT-TTTTGT
AAGGAACTCGGCAAAT-TGGT--TCTCAACTGTTTATCAAAAACATAACTATGTGTAA-T
ATATACATAGCGGTATCTGCTCAATGATT-ATATT-AAATAGCCGCAGTATACTGACTGT
GCAAAGGTAGCATAATCAATTGACTTGTAATTGAAGTCTGGAATGAAGGAAAGTATGGGG
-AGCGACTGTCTTATA-GGAT--TACGGGGAATTTACTTATGAAGTGAAAATACTTCCTT
-AAACATAAGGGACGAGAAGACCCTAGAAATTTT-AAGTAACATAAA--A-TAAT--ATT
AAA-TAATTTT-CGCTGGGGCGGCGGAGTAGCATAGAA-CCTACCC-ACACT-ATACGTG
CGCCTTGTTT--GGCAACTGA-TAAAATTACTCTAGGGATAACAGCATAATATTTAAAAG
TTTGTGACCTCGATGTTGG-ACTAGGACATAATAACCTAAAAGGTTTTTTATAATGCTCT
GTTCGAGCA-TAAACTCCTACATGATC
>C29_DQ462007
GAGCTACATATAAT-TACAATAT-TA-GTTGGTTA-GATTAGGTGTGGCAGAACCTTACC
CAAAATTATATTTAGAGGTGATAGGCCTATCAAAAACTAGGATATCTTGATTCCAATGAA
ATGTATTTAGTACAATTA-ATACATTTATTAAGTGTTTAGGCTTAATAACAATATTAAAA
TATAT------TCTACATAATTACTACGTTTTAATAAATAA-ATATA--AATAT----TA
ATATACTATACTTC--TAT-AGAAGTTATAT-ATAG--TAATTGGATGTATGTAAA-TAA
TA-ATACA---TGTAAATAATGTTGGTATTAGTAT--ATATGTA------AGT-TTTTGT
AAGGAACTCGGCAAAAGTGGG--TCTCAACTGTTTATCAAAAACATAACTATGTGTAA-T
ATATACATAGCGGTATCTGCTCAATGATT-ATATT-AAATAGCCGCAGTATACTGACTGT
GCAAAGGTAGCATAATCAATTGACTTGTAATTGAAGTCTGGAATGAAGGAAAGTATGGGG
-AGCGACTGTCTTATA-GGAT--TACGGGGAATTTACTTATGAAGTGAAAATACTTCTTT
-AAACATAAGGGACGAGAAGACCCTAGAAATTTT-AAGTAACATAA-----TAAT--ATT
AAA-TAATTTT-CGCTGGGGCGGCGGAGTAACATTGAA-CTTACTC-ACAC--AAACATG
CGCCTTGTTT--GGCTACTGA-TAAAATTACTCTAGGGATAACAGCATAATATTTAAAAG
TTTGTGACCTCGATGTTGG-ACTAGGACATAATAACCTAAAAGGTTTTTTATAATGCTCT
GTTCGAGCA-TAAACTCCTACATGATC
>C30_DQ462040
GAGTTAAATATAAT-TACAATAT-TA-GTTGGTTA-GATCAGGTGTGGCAGAACCTTACC
CAAAATTATATTTAGAGGTGATAGGCCTATCAAAAACTAGGATATCTTGATTCCTATGAA
ATGTATT-AGTACAATTA-ATACATTTATTAAGTGTTTAGGCTTAATAACAATATAAAAA
TATAT------TCTACATAATTATTACGTTTTAATAGATAA-ATATATATA-------AA
ATATACTATACTTC--TAT-GGAAGTTATAT-ATA--GTAATTGGATTCTTGTAAA-TAA
TA-TTACT---TGTAAATAATGTTGGTATTAGTAT--ATATGTA------AGT-TTTTGT
AAGGAACTCGGCAAAG-TGGT--TCTCAACTGTTTATCAAAAACATAACTATGTGTAA-T
ATATACATAGCGGTATCTGCTCAATGATT-ATATT-AAATAGCCGCAGTATACTGACTGT
GCAAAGGTAGCATAATCAATTGACTTGTAATTGAAGTCTGGAATGAAGGAAAGTATGGGT
-ATCGACTGTCTTATA-AGAT--TACGGGGAATTTACTTATGAAGTGAAAATACTTCTTT
-AAACATAAGGGACGAGAAGACCCTAGAAATTTT-AAGTAACATAAA----TAAT--ATT
AAA-TAATTTT-CGCTGGGGCGGCGGAGTAACATTGAA-CTTACTC-ACAC--AAACTTG
CGCCTTGTTT--GGCAACTGA-TAAAATTACTCTAGGGATAACAGCATAATATTTAAAAG
TTTGTGACCTCGATGTTGG-ACTAGGACATAATAACCTAAAAGG-TTTTTATAATGCTCT
GTTCGAGCA-TAAACTCCTACATGATC
>C31_DQ462020
GAGCTACGTATAAT-TACAATAT-TA-GTTGGCTATGATTGAGTGTGGCAGAACCTTACC
CAAAATTATATTTAGAGGTGATAGGCCTATCAAAAACTAGGATATCTTGATTCCTATGAA
ATGTATTTAGTACAATTA-ATACATTTATTAAGTGTTTAGGCTTAATAACAATATAAAAA
TATAT------TCTACATAATTATTACGTTTTAATAAATAA-ATATATATATATA---AA
ATATACTATACTTC--TAT-GGAAGTTATAT-ATA--GTAATTGGATGCTTGTAAA-TAA
TA-ATACT---TGTAAATAATGTTGGTATTAGTAT--ATATGTA------AGT-TTTTGT
AAGGAACTCGGCAAAG-TGGT--TCTCAACTGTTTATCAAAAACATAACTATGTGTAA-T
ATATACATAGCGTTATCTGCTCAATGATT-ATATT-AAATAGCCGCAGTATACTGACTGT
GCAAAGGTAGCATAATCAATTGACTTGTAATTGAAGTCTGGAATGAAGGAAAGTATGGGG
-ATCGACTGTCTTATA-AGAT--TACGGGGAATTTACTTATGAAGTGAAAATACTTCTTT
-AGACATAAGGGACGAGAAGACCCTAGAAATTTT-AAGTAACATAAA----TAAT--ATT
AAA-TATTTTT-CGCTGGGGCGGCGGAGTAACATTGAA-CTTACTC-ACAC--AAACTTG
CGCCTTGTTT--GGCAACTGA-TAAAATTACTCTAGGGATAACAGCATAATATTTAAAAG
TTTGTGACCTCGATGTTGG-ACTAGGACATAATAACCTAAAAGGGTTTTTATAATGCTCT
GTTCGAGCA-TAAACTCCTACATGATC
>C32_DQ462081
GAGCTAAATATAAT-TACAATAT-TA-GTTGGTTA-TATCAGGTGTGGCAGAACCTTACC
CAAAATTATATTTAGAGGTGATAGGCCTATCAAAAACTAGGATATCTTGATTCCTATGAA
ATGTATTTAGTACAATTA-ATACATTTATTAAGTGTTTAGGCTTAATAACAATATAAAAA
TATAT------TCTACATAAATTTTACGTTCTAATAAATAA-ATATATATA-------AA
ATATACTATACTTC--TAT-GGAAGTTATAT-ATA--GTAATTGGATACTTGTAAA-TAA
TA-TTACA---TGTAAATAATGTTGGTATTAGTAT--ATATGTA------AGT-TTTTGT
AAGGAACTCGGCAAAG-TGGTTTTCTCAACTGTTTATCAAAAACATAACTATGTGTAA-T
ATATACATAGCGGTATCTGCTCAATGATT-ATATT-AAATAGCCGCAGTATACTGACTGT
GCAAAGGTAGCATAATCAATTGACTTGTAATTGAAGTCTGGAATGAAGGAAAGTATGGGG
-AGCGACTGTCTTATA-AGAT--TACGGGGAATTTACTTATGAAGTGAAAATACTTCTTT
-AAACATAAGGGACGAGAAGACCCTAGAAATTTT-AAGTAACATAAA----TAAT--ATT
AAA-TAATTTT-CGCTGGGGCGGCGGAGTAACATTGAA-CTTACTC-ACAC--AAACTTG
CGCCTTGTTT--GGCAACTGA-TAAAATTACTCTAGGGATAACAGCATAATATTTAAAAG
TTTGTGACCTCGATGTTGG-ACTAGGACATAATAACCTAAAAGGTTTTTTATAATGCTCT
GTTCGAGCA-TAAACTCCTACATGATC
>C33_DQ462082
GAGCTAAATATAAT-TACAATAT-TA-GTTGGTTA-GATCAGGTGTGGCAGAACCTTACC
CAAAATTATATTTAGAGGTGATAGGCCTATCAAAAACTAGGATATCTTGATTCCTATGAA
ATGTATTTAGTACAATTA-ATACATTTATTAAGTGTTTAGGCTTAATAACAATATAAAAA
TATAT------TCTACATAATTATTACGTTTTAATAAATAA-ATATATATA-------AA
ATATACTATACTTC--TAT-GGAAGTTATAT-ATA--GTAATTGGATACATGTAAA-TAA
TA-TTACA---TGTAAATAATGTTGGTATTAGTAT--ATATGTA------AGT-TTTTGT
AAGGAACTCGGCAAAG-TGGT--TCTCAACTGTTTATCAAAAACATAACTATGTGTAA-T
ATATACATAGCGGTATCTGCTCAATGATT-ATATT-AAATAGCCGCAGTATACTGACTGT
GCAAAGGTAGCATAATCAATTGACTTGTAATTGAAGTCTGGAATGAAGGAAAGTATGGGG
-ATCGACTGTCTTATA-AGAT--TACGGGGAATTTACTTATGAAGTGAAAATACTTCTTT
-AAACATAAGGGACGAGAAGACCCTAGAAATTTT-AAGTAACATAAA----TAAT--ATT
AAA-TAATTTT-CGCTGGGGCGGCGGAGTAACATTGAA-CTTACTC-ACAC--AAACTTG
CGCCTTGTTT--GGCAACTGA-TAAAATTACTCTAGGGATAACAGCATAATATTTAAAAG
TTTGTGACCTCGATGTTGG-ACTAGGACATAATAACCTAAAAGGTTTTTTATAATGCTCT
GTTCGAGCA-TAAACTCCTACATGATC
>C34_DQ462072
GAGCTAAATATAAT-TACAATAT-TA-GTTGGTTA-GATCAGGTGTGGCAGAACCTTACC
CAAAATTATATTTAGAGGTGATAGGCCTATCAAAAACTAGGATATCTTGATTCCTATGAA
ATGTATTTAGTACAATTA-ATACATTTATTAAGTGTTTAGGCTTAATAACAATATAAAAA
TATAT------TCTACATAATTATTACGTTTTAATAAATAA-ATATATATA-------AA
ATATACTATACTTC--TAT-GGAAGTTATAT-ATA--GTAATAGGATACATGTAAA-TAA
TA-TTACT---TGTAAATAATGTTGGTATTAGTAT--ATATGTA------AGT-TTTTGT
AAGGAACTCGGCAAAG-TGTT--TCCCAACTGTTTATCAAAAACATAACTATGTGTAA-T
ATATACATAGCGGTATCTGCTCAATGATT-ATATT-AAATAGCCGCAGTATACTGACTGT
GCAAAGGTAGCATAATCAATTGACTTGTAATTGAAGTCTGGAATGAAGGAAAGTATGGGG
-AGCGACTGTCTTATA-ATAT--TACGGGGAATTTACTTATGAAGTGAAAATACTTCTTT
-AAACATAAGGGACGAGAAGACCCTAGAAATTTT-AAGTAACATAAA----TAAT--ATT
ATA-TAATTTT-CGCTGGGGCGGCGGAGTAACATTGAA-CTTACCC-ACAC--AAACTTG
CGCCTTGTTTTGGGCAACTGA-TAAAATTACTCTAGGGATAACAGCATAATATTTAAAAG
TTTGTGACCTCGATGTTGG-ACTAGGACATAATAACCTAAAAGGTTTTTTATAATGCTCT
GTTCGAGCA-TAAACTCCTACATGATC
>C35_DQ462041
GAGCTAAATATAAT-TACAATAT-TA-GTTGGTTA-GATCTGGTGTGGCAGAACCTTACC
CAAAATTATATTTAGAGGTGATAGGCCTATCAAAAACTAGGATATCTTGATTCCTATGAA
ATGTATTTAGTACAATTA-ATACATTTATTAAGTGTTTAGGCTTAATAACAATATAAAAA
TATAT------TCTACATAATTTTTACGTTTTAATAAATAA-ATATATATA-------AA
ATATACTATACTTC--TAT-GGAAGTTATAT-ATA--GTAATTGGATACATGTAAA-TAA
TA-TTACT---TGTAAATAATGTTGGTATTAGTAT--ATTTGTA------AGT-TTTTGT
AAGGAACTCGGCAAGG-TGGT--TCTCAACTGTTTATCAAAAACATAACTATGTGTAA-T
ATATACATAGCGGTATCTGCTCAATGATT-ATATT-AAATAGCCGCAGTATACTGACTGT
GCAAAGGTAGCATAATCAATTGACTTGTAATTGAAGTCTGGAATGAAGGAAAGTATGGGG
-AGCGACTGTCTTATA-AGAT--TACGGGGAATTTACTTATGAAGTGAAAATACTTCTTT
-AAACATAAGGGACGAGAAGACCCTAGAAATTTT-AAGTAACATAAA----TAAT--ATT
AAA-TAATTTT-CGCTGGGGCGGCGGAGTAACATTGAA-CTTACTC-ACAC--AAACTTG
CGCCTTGTTT--GGCAACTGA-TAAAATTACTCTAGGGATAACAGCATAATATTTAAAAG
TTTGTGACCTCGATGTTGG-ACTAGGACATAATAACCTAAAAGGTTTTTTATAATGCTCT
GTTCGAGCA-TAAACTCCTACATGATC
>C36_DQ462076
GAGCTAAATATAAT-TACAATAT-TA-GTTGGTTA-GATCTGGTGTGGCAGAACCTTACC
CAAAATTATATTTAGAGGTGATAGGCCTATCAAAAACTAGGGTATCTTGATTCCTATGAA
ATGTATTTAGTACAATTA-ATACATTTATTAAGTGTTTAGGCTTAATAACAATATAAAAA
TATAT------TCTACATAATTATTACGTTTTAATAAATAA-ATATATATA-------AA
ATATACTATACTTC--TAT-GGAAGTTATAT-ATATAGTAATTGGATACATATAAA-TAA
TA-TTACA---TGTAAATAATGTTGGTATTAGTAT--ATATGTA------AGT-TTTTGT
AAGGAACTCGGCAAAG-TGGT--TCTCAACTGTTTATCAAAAACATAACTATGTGTAA-T
ATATACATAGCGGTATCTGCTCAATGATT-ATATT-AAATAGCCGCAGTATACTGACTGT
GCAAAGGTAGCATAATCAATTGACTTGTAATTGAAGTCTGGAATGAAGGAAAGTATGGGG
-ATCGACTGTCTTATA-AGAT--TACGGGGAATTTACTTATGAAGTGAAAATACTTCTTT
-AAACATAAGGGACGAGAAGACCCTAGAAATTTT-AAGTAACATAAA----TAAT--ATT
AAA-TAATTTT-CGCTGGGGCGGCGGAGTAACATTGAA-CCTACTC-ACAC--AAACTTG
CGCCTTGTTT--GGCAACTGA-TAAAATTACTCTAGGGATAACAGCATAATATTTAAAAG
TTTGTGACCTCGATGTTGG-ACTAGGACATAATAACCTAAAAGGTTTTTTATAATGCTCT
GTTCGAGCA-TAAACTCCTACATGATC
>C37_DQ462042
GAGCTAAATATAAT-TACAATAT-TA-GTTGGTTA-GATCTGGTGTGGCAGAACCTTACC
CAAAATTATATTTAGAGGTGATAGGCCTATCAAAAACTAGGATATCTTGATTCCTATGAA
ATGTATTTAGTACAATTA-ATACATTTATTAAGTGTTTAGGCTTAATAACAATATAAAAA
TATAT------TCTACATAATTATTACGTTTTAATAAATAA-ATATATATA-------AA
ATATACTATACTTC--TAT-GGAAGTTATAT-ATA--GTAATTGGATACATGTAAA-TAA
TA-TTACA---TGTAAATAATGTTGGTATTAGTAT--ATATGTA------AGT-TTTTGT
AAGGAACTCGGCAAAT-TGGT--TCTCAACTGTTTATCAAAAACATAACTATGTGTAA-T
ATATACATAGCGGTATCTGCTCAATGATT-ATATT-AAATAGCCGCAGTATACTGACTGT
GCAAAGGTAGCATAATCAATTGACTTGTAATTGAAGTCTGGAATGAAGGAAAGTATGGGG
-AGCGACTGTCTTATA-AGAT--TACGGGGAATTTACTTATGAAGTGAAAATACTTCTTT
-AAACATAAGGGACGAGAAGACCCTAGAAATTTT-AAGTAATATAAA----TAAT--ATT
AAA-TAATTTT-CGCTGGGGCGGCGGAGTAACATTGAA-CTTACTC-ACAC--AAACTTG
CGCCTTGTTT--GGCAACTGA-TAAAATTACTCTAGGGATAACAGCATAATATTTAAAAG
TTTGTGACCTCGATGTTGG-ACTAGGACATAATAACCTAAAAGGTTTTTTATAATGCTCT
GTTCGAGCAATAAACTCCTACATGATC
>C38_DQ461996
GAGCTACAAATAAT-TACAATAT-TA-GTTGGCTA-GATTAGGTGTGGCAGAACCTTACC
CAAAATTATATTTAGAGGTGATAGGCCTATCAAAAACTAGGATATCTTGATTCCTATGAA
ATGTATTTAGTACAATTA-ATACATTTATTAAGTGTTTAGGCTTAATAACAATATAAAAA
TATAT------TCTACATAATTATTACGTTTTAATAAATAA-ATATATACATA-----AA
ATATACTATACTTC--TAT-GGAAGTTATAT-ATA--GTAATTGGATGCATGTAAA-TAA
TA-TTACA---TGTAAATAATGTTGGTATTAGTAT--ATATGTA------AGT-TTTTGT
AAGGAACTCGGCAAAG-TGGT--TCTCAACTGTTTATCAAAAACATAACTATGTGTAA-T
ATATACATAGCGGTATCTGCTCAATGATT-ATATT-AAATAGCCGCAGTATACTGACTGT
GCAAAGGTAGCATAATCAATTGACTTGTAATTGAAGTCTGGAATGAAGGAAAGTATGGGG
-AGCGACTGTCTTATA-AGAT--TACGGGGAATTTACTTATGAAGTGAAAATACTTCTTT
-AAACATAAGGGACGAGAAGACCCTAGAAATTTT-AAGTAACATAAA----TAAT--ATT
AAA-TAGTTTT-CGCTGGGGCGGCGGAGTAACATTGAA-CTTACTC-ACAC--AAACTTG
CGCCTTGTTT--GGCAACCGA-TAAAATTACTCTAGGGATAACAGCATAATATTTAAAAG
TTTGTGACCTCGATGTTGG-ACTAGGACATAATAACCTAAAAGGTTTTTTATAATGCTCT
GTTCGAGCA-TAAACTCCTACATGATC
>C39_DQ461999
GAGCTAAATATAAT-TACAATAT-TA-GTTGGCTA-GATTAGGTGTGGCAGAACCTTACC
CAAAATTATATTTAGAGGTGATAGGCCTATCAAAAACTAGGATATCTTGATTCCTATGAA
ATGTATTTAGTACAATTA-ATACATTTATTAAGTGTTTAGGCTTAATAACAATATAAAAA
TATAT------TCTACATAATTATTACGTTTTAATAAATAA-ATATATACATA-----AA
ATATACTATACTTC--TAT-GGAAGTTATAT-ATA--GTAATTGGATGCATGTAAA-TAA
TA-TTACA---TGTAAATAATGTTGGTATTAGTAT--ATATGTA------AGT-TTTTGT
AAGGAACTCGGCAAAG-TGGT--TCTCAACTGTTTATCAAAAACATAACTATGTGTAA-T
ATATACATAGCGGTATCTGCTCAATGATT-ATATT-AAATAGCCGCAGTATACTGACTGT
GCAAAGGTAGCATAATCAATTGACTTGTAATTGAAGTCTGGAATGAAGGAAAGTATGGGG
-AGCGACTGTCTTATA-AGAT--TACGGGGAATTTACTTATGAAGTGAAAATACTTCTTT
-AAACATAAGGGACGAGAAGACCCTAGAAATTTT-AAGTAACATAAA----TAAT--ATT
AAA-TAGTTTT-CGCTGGGGCGGCGGAGTAACATTGAA-CTTACTC-ACAC--AAACTTG
CGCCTTGTTT--GGCAACCGA-TAAAATTACTCTAGGGATAACAGCATAATATTTAAAAG
TTTGTGACCTCGATGTTGG-ACTAGGACATAATAACCTAAAAGGTTTTTTATAATGCTCT
GTTCGAGCA-TAAACTCCTACATGATC
>C40_DQ461998
GAGCTACATATAAT-TACAATAT-TA-GTTGGCTA-GATTAGGTGTGGCAGAACCTCACC
CAAAATTATATTTAGAGGTGATAGGCCTATCAAAAACTAGGATATCTTGATTCCTATGAA
ATGTATTTAGTACAATTA-ATACATTTATTAAGTGTTTAGGCTTAATAACAATATAAAAA
TATAT------TCTACATA-TTATTACGTTTTAATAAATAA-ATATAT--ATA-----AA
ATATACTATACTTC--TAT-GGAAGTTATAT-ATA--GTAATTGGATGCATGCAAA-TAA
TA-TTACA---TGTAAATAATGTTGGTATTAGTAT--ACATGTA------AGT-TTTTGT
AAGGAACTCGGCAAAG-TGGT--TCTCAACTGTTTATCAAAAACATAACTGTGTGTAA-T
ATATACATAGCGGTATCTGCTCAATGATT-ATATT-AAATAGCCGCAGTATACTGACTGT
GCAAAGGTAGCATAATCAATTGACTTGTAATTGAAGTCTGGAATGAAGGAAAGTATGGGG
-AGCGACTGTCTTATA-AGAT--TACGGGGAATTTACTTATGAAGTGAAAATACTTCTTT
-AAACATAAGGGACGAGAAGACCCTAGAAATTTT-AAGTAACATAAA----TAAT--ATT
AAA-TAGTTTT-CGCTGGGGCGGCGGAGTAACATTGAA-CTTACTC-ACAC--AAACTTG
CGCCTTGTTT--GGCAACTGA-TAAAATTACTCTAGGGATAACAGCATAATATTTAAAAG
TTTGTGACCTCGATGTTGG-ACTAGGACATAATAACCTAAAAGGTTTTTTATAATGCTCT
GTTCGAGCA-TAAACTCCTACATGATC
>C41_DQ461997
GAGCTAAATATAAT-TACAATAT-TA-GTTGGCTA-GATTAGGTGTGGCAGAACCTCACC
CAAAATTATATTTAGAGGTGATAGGCCTATCAAAAACTAGGATATCTTGATTCCTATGAA
ATGTATTTAGTACAATTA-ATACATTTATTAAGTGTTTAGGCTTAATAACAATATAAAAA
TATAT------TCTACATA-TTATTACGTTTTAATAAATAA-ATATAT--ATA-----AA
ATATACTATACTTC--TAT-GGAAGTTATAT-ATA--GTAATTGGATGCATGCAAA-TAA
TA-TTACA---TGTAAATAATGTTGGTATTAGTAT--ACATGTA------AGT-TTTTGT
AAGGAACTCGGCAAAG-TGGT--TCTCAACTGTTTATCAAAAACATAACTGTGTGTAA-T
ATATACATAGCGGTATCTGCTCAATGATT-ATATT-AAATAGCCGCAGTATACTGACTGT
GCAAAGGTAGCATAATCAATTGACTTGTAATTGAAGTCTGGAATGAAGGAAAGTATGGGG
-AGCGACTGTCTTATA-AGAT--TACGGGGAATTTACTTATGAAGTGAAAATACTTCTTT
-AAACATAAGGGACGAGAAGACCCTAGAAATTTT-AAGTAACATAAA----TAAT--ATT
AAA-TAGTTTT-CGCTGGGGCGGCGGAGTAACATTGAA-CTTACTC-ACAC--AAACTTG
CGCCTTGTTT--GGCAACTGA-TAAAATTACTCTAGGGATAACAGCATAATATTTAAAAG
TTTGTGACCTCGATGTTGG-ACTAGGACATAATAACCTAAAAGGTTTTTTATAATGCTCT
GTTCGAGCA-TAAACTCCTACATGATC
>C42_DQ462022
GAGCTAAATATAAT-TACAATAT-TA-GTTGGTTA-GATTAGGTGTGGCAGAACCTTACC
CAAAATTATATTTAGAGGTGATAGGCCTATCAAAAACTAGGATATCTTGATTCCTATGAA
ATGTATTTAGTACAATTA-ATACATTTATTAAGTGTTTAGGCTTAATAACAATATAAAAA
TATAT------TCTACATAATTATTACGTTTTAATAAATAA-ATATATATATA-----AA
ATATACTATACTTC--TAT-GGAAGTTATAT-ATA--GTAATTGGATGCATGTAAA-TAA
TA-ATACA---TGTAAATAATGTTGGTATTAGTAT--ATATGTA------AGT-TTTTGT
AAGGAACTCGGCAAAG-TGGG--TCTCAACTGTTTATCAAAAACATAACTATGTGTAA-T
ATATACATAGCGGTATCTGCTCAATGATT-ATATT-AAATAGCCGCAGTATACTGACTGT
GCAAAGGTAGCATAATCAATTGACTTGTAATTGAAGTCTGGAATGAAGGAAAGTATGGGG
-AGCGACTGTCTTATA-AGAT--TACGGGGAATTTACTTATGAAGTGAAAATACTTCTTT
-AAACATAAGGGACGAGAAGACCCTAGAAATTTT-AAGTAACATAAA----TAAT--ATT
AAA-TATTTTT-CGCTGGGGCGGCGGAGTAACATTGAA-CTTACTC-ACAC--AAACTTG
CGCCTTGTTT--GGCAACTGA-TAAAATTACTCTAGGGATAACAGCATAATATTTAAAAG
TTTGTGACCTCGATGTTGG-ACTAGGACATAATAACCTAAAAGGTTTTTTATAATGCTCT
GTTCGAGCA-TAAACTCCTACATGATC
>C43_DQ462021
GAGCTAAATATAAT-TACAATAT-TA-GTTGGTTA-GATTAGGTGTGGCAGAACCTTACC
CAAAATTATATTTAGAGGTGATAGGCCTATCAAAAACTAGGATATCTTGATTCCTATGAA
ATGTATTTAGTACAATTA-ATACATTTATTAAGTGTTTAGGCTTAATAACAATATAAAAA
TATAT------TCTACATAATTATTACGTTTTAATAAATAA-ATATATATATA-----TA
ATATACTATACTTC--TAT-GGAAGTTATAT-ATA--GTAATTGGATGCATGTAAA-TAA
TA-ATACT---TGTAAATAATGTTGGTATTAGTAT--ATATGTA------AGT-TTTTGT
AAGGAACTCGGCAAAG-TGGT--TCTCAACTGTTTATCAAAAACATAACTATGTGTAA-T
ATATACATAGCGGTATCTGCTCAATGATT-ATATT-AAATAGCCGCAGTATACTGACTGT
GCAAAGGTAGCATAATCAATTGGCTTGTAATTGAAGTCTGGAATGAAGGAAAGTATGGGG
-AGCGACTGTCTTATA-AGAT--TACGGGGAATTTACTTATGAAGTGAAAATACTTCTTT
-AAACATAAGGGACGAGAAGACCCTAGAAATTTT-AAGTAACATAAA----TAAT--ATT
AAC-TATTTTT-CGCTGGGGCGGCGGAGTAACATTGAA-CTTACTC-ACAC--AAACTTG
CGCCTTGTTT--GGCAACTGA-TAAAATTACTCTAGGGATAACAGCATAATATTTAAAAG
TTTGTGACCTCGATGTTGG-ACTAGGACATAATAACCTAAAAGGTTTTTTATAATGCTCT
GTTCGAGCA-TAAACTCCTACATGATC
>C44_DQ462080
GAGCTAAATATAAT-TACAATAT-TA-GTTGGTTA-GATTAGGTGTGGCAGAACCTTACC
CAAAATTATATTTAGAGGTGATAGGCCTATCAAAAACTAGGATATCTTGATTCCTATGAA
ATGTATTTAGTACAATTA-ATACATTTATTAAGTGTTTAGGCTTAATAACAATATAAAAA
TATAT------TCTACATAATTATTACGTTTTAATAAATAA-ATATATATA-------AA
ATATACTATACGTC--TAT-AGAAGTTATAT-ATA--GTAATTGGATGCATGTAAA-TAA
TA-TTACA---TGTAAATAATGTTGGTATTAGTAT--ATATGTA------AGT-TTTTGT
AAGGAACTCGGCAAAG-TGGT--TCTCAACTGTTTATCAAAAACATAACTATGTGTAA-T
ATATACATAGCGATTTCTGCTCAATGATT-ATATT-AAATAGCCGCAGTATACTGACTGT
GCAAAGGTAGCATAATCAATTGACTTGTAATTGAAGTCTGGAATGAAGGAAAGTATGGGG
-AGCGACTGTCTTATA-AGAT--TACGGGGAATTTACTTATGAAGTGAAAATACTTCTGT
-AAACATAAGGGACGAGAAGACCCTAGAAATTTT-AAGTACCATAA-----TAAT--ATT
AAA-TATTTTT-CGCTGGGGCGGCGGGGTAACATAAAAACTTACTC-ACAC--AAACTTG
CGCCTTGTTT--GGCAAATGA-TAAAATTACTCTAGGGATAACAGCATAATATTTAAAAG
TTTGTGACCTCGATGTTGG-ACTAGGACATAATAACCTAAAAGGTTTGTTATAATGCTCT
GTTCGAGCA-TAAACTCCTACATGATC
>C45_DQ462093
GAGCTAAATATAAT-TACAATAT-TA-GTTGGTTA-GATTAGGTGTGGCAGAACCTTACC
CAAAATTATATTTAGAGGTGATAGGCCTATCAAAAACTAGGATATCTTGATTCCTATGAA
ATGTATTTAGTACAATTA-ATACATTTATTAAGTGTTTAGGCTTAATAACAATATAAAAA
TATAT------TCTACATAATTATTACGTTTTAATAAATAA-ATATATATA-------AA
ATATACTATACGTC--TAT-AGAAGTTATAT-ATA--GTAATTGGATGCCTGTAAA-TAA
TA-TTACT---TGTAAATAATGTTGGTATTAGTAT--ATATGTA------AGT-TTTTGT
AAGGAACTCGGCAAAG-TGGT--TCTCAACTGTTTATCAAAAACATAACTATGTGTAA-T
ATATACATAGCGGTTTCTGCTCAATGATT-ATATT-AAATAGCCGCAGTATACTGACTGT
GCAAAGGTAGCATAATCAATTGACTAGTAATTGAAGTCTGGAATGAAGGAAAGTATGGGG
-AGCGACTGTCTTATA-AGAT--TACGGGGAATTTACTTATGAAGTGAAAATACTTCTGT
-AAACATAAGGGACGAGAAGACCCTAGAAATTTT-AAGTACCATAAA----TAAT--ATT
AAA-TATTTTT-CGCTGGGGCGGCGGAGTAACATAAAAACTTACTC-ACAC--AAACTTG
CGCCTTGTTT--GGCAAATGA-TAAAATTACTCTAGGGATAACAGCATAATATTTAAAAG
TTTGTGACCTCGATGTTGG-ACTAGGACATAATAACCTAAAAGGTTTGTTATAATGCTCT
GTTCGAGCA-TAAACTCCTACATGATC
>D7_DQ462043
GAGCTAAATATAAT--GCAGTGT-TA-GTTGTTAA--ATTTGGTGTGGCAAAACCTTAAG
CGAAATTATATTTAGAGGTGATAGGCCTTCCAAAAACTAAGATATCTTGATTCTAATGAA
ATGTATTTAGTACAATTA-ATACATTTATTAAGTGTTTAGGCTTAATAATAATATTAAAT
TATATA-----T--GTATAATTATTACGTTTTAATAAATAA-ATATATACA-------AA
CCATATTATACTTC--TAT-AAAAGTTATAT-AAA--GTAATTGGGTGCAAATAAA-TAA
TA-ATATA---TGTTAATAATGTTGGTATTAGTAT-TATATATA------AGT-TTTTGT
AAGGAACTCGGCAAAAGTGGT--TCTCAACTGTTTATCAAAAACATAACTATGTGTAA--
TTATGCATAGCGGTATCTGCTCAATGATT--TATT-AAATAGCCGCAGTATACTGACTGT
GCAAAGGTAGCATAATCAATTGACTTATAATTGAAGTCTGGAATGAAGGAAAGTATGGGG
-AGCGACTGTCTTATA-GGAT--TATAGAGAATTTATTTATGAAGTGAAAATCCTTCTTT
-TGACATAAGGGACGAGAAGACCCTAGAAATTTT-TAGTAATATTAA--TGATAT-----
TAAGTATTTTT-CGCTGGGGCGGCGGAGTAACATTGAA-CTTACTC-ACAC--AAACCTG
CGCCTTATTT--GGCAATTGA-TAAAATTACTCTAGGGATAACAGCATAATATTTAAAAG
TTTGTGACCTCGATGTTGG-ACTAGGATATAATAGCCTAAAAGGTTTTTTATAATGCTCT
GTTCGAGCA-TAAACTCCTACATGATC
>D8_DQ462044
GAGCTAAATATAAT-TACAGTGT-TA-GTTGTTAA--ATTTGGTGTGGCAAAACCTTAAT
CAAAATTATATTTAGAGGTGATAGGCCTTCCAAAAACTAAGATATCTTGATTCTAATGAA
ATGTATTTAGTACAATTA-ATACATTTATTAAGTGTTTAGGCTTAATAATAATATTAAAT
TATATG-----T--GTATAATTATTACGTTTTAATAAATAA-ATATATACA-------AA
CCATATTATACTTC--TAT-ATAAGTTATAT-AAA--GTAATTGGGTGCAAATTAA-TAA
TA-ATATA---TGTTAATAATGTTGGTATTAGTAT-TATATATA------AAAGTTTTGT
AAGGAACTCGGCAAAAGTGGT--TCTCAACTGTTTATCAAAAACATAACTATGTGTAA--
TTATGCATAGCGGTATCTGCTCAATGATT--AATT-AAATAGCCGCAGTATACTGACTGT
GCAAAGGTAGCATAATCAATTGACTTATAATTGAAGTCTGGAATGAAGGAAAGTATGGGG
-AGCGACTGTCTTATG-GGAT--TATAGAGAATTTATTTATGAAGTGAAAATCCTTCTTT
-TGACATAAGGGACGAGAAGACCCTAGAAATTTA-TAGTAATATTAA--TGATAT-----
TAAGTATTTTT-CGCTGGGGCGGCGGAGTAACATTGAA-CTTACTC-ACAC--AAACCTG
CGCCTTATTT--GGCAATTGA-TAAAATTACTCTAGGGATAACAGCATAATATTTAAAAG
TTTGTGACCTCGATGTTGG-ACTAGGATATAATAGCCTAAAAGGTTTTTTATAATGCTCT
GTTCGAGCA-TAAACTCCTACATGATC
>E1O_DQ462099
GAGCTAAATATA-C-TACAATGG-TA-GTTGTTAA--ATGGGGTGTGGTAAAACCCCACC
AAAAATTATATTTAGGGGTGATAGGCCTTTCAAAAACTAAGATATCTTGATTCCAATGAA
ATGTATTTAGTACAGTTA-CTATATTTATTAAGTGTTTAGGTTTAATAACAATATAAAAT
AATATA------CTATGTAA-TATTACGTTTTAATAAATAA-GTACTTACA-------A-
ACATAATATACTTC--TAT-AAAAGTTATAG-TCA--ATAATTGGGTACAATTTAA-TAA
AATATAT----TGTGGATAATGTTAGTATTAGTATT-ATATATA------AGT-TTTTGT
AAGGGACTCGGCAAA-GTGTT--TCTCAACTGTTTATCAAAAACATAACTATGTGTAC--
TTATCCATAGCGGTTTCTGCTCAATGAAT--TATT-AAATAGCCGCAGTATTCTGACTGT
GCAAAGGTAGCATAATCAATTGACTTGTAATTGAAGTCTGGAATGAAGGAAAGTATGGGG
-AGCCACTGTCTTGTAAAAAT--TGTGAGGAACTTATTTAGGAAGTGAAAATCCTTCTCT
-TGATATAAGGGACGAGAAGACCCTAGAAATTTT-TA-TTCTATTAGA-ATATAT--CCT
TAATATTTTTT-CGCTGGGGCGGCGGAGTAACATTAAA-CTTACTT-ACAT--AAACATG
CGCCTTGTTT--GGCATCTGA-TAAAATTACTCTAGGGATAACAGCATAATATTTAAAAG
TTTGTGACCTCGATGTTGG-ACTAGGACATAATAACCTAAAAGGTTTTTTATAATGCTCT
GTTCGAGCA-TAAACTCCTACATGATC
>E2O_DQ462101
GAGCTAAATATA-C-TACAATGG-TA-GTTGTTAA--ATGGGGTGTGGTAAAATCCCACC
AAAAATTATATTTAGGGGTGATAGGCCTTTCAAAAACTAAGATATCTTGATTCCAATGAA
ATGTATTTAGTACAGTTA-CTATATTTATTAAGTGTTTAGGTTTAATAACAATATAAAAT
AATATA------CTATGTAA-TATTACGTTTTAATAAATAA-GTACTTACA-------A-
ACATAATATACTTC--TAT-AAAAGTTATAG-TCA--ATAATTGGGTACAATTTAA-TAA
AATATAT----TGTGGATAATGTTAGTATTAGTATT-ATATATA------AGT-TTTTGT
AAGGAACTCGGCAAA-GTGTT--TCTCAACTGTTTATCAAAAACATAACTATGTGTAC--
TTATCCATAGCGGTTTCTGCTCAATGAAT--TATT-AAATAGCCGCAGTATTCTGACTGT
GCAAAGGTAGCATAATCAATTGACTTGTAATTGAAGTCTGGAATGAAGGAAAGTATGGGG
-AGCCACTGTCTTGTAAAAAT--TGTGAGGAACTTATTTAGGAAGTGAAAATCCTTCTCT
-TGATATAAGGGACGAGAAGACCCTAGAAATTTT-TA-TTCTATTAGA-ATATAT--CCT
TAATATTTTTT-CGCTGGGGCGGCGGAGTAACATTAAA-CTTACTT-ACAT--AAACATG
CGCCTTGTTT--GGCATCTGA-TAAAATTACTCTAGGGATAACAGCATAATATTTAAAAG
TTTGTGACCTCGATGTTGG-ACTAGGACATAATAACCTAAAAGGTTTTTTATAATGCTCT
GTTCGAGCA-TAAAATCCTACATGATC
>E3O_DQ462109
GAGCTAAATATA-C-TACAATGG-TA-GTTGTTAA--ATGGGGTGTGGTAAAATCCCACC
AAAAATTATATTTAGGGGTGATAGGCCTTTCAAAAACTAAGATATCTTGATTCCAATGAA
ATGTATTTAGTACAGTTA-CTATATTTATTAAGTGTTTAGGTTTAATAACAATATAAAAT
AATATA------CTATGTAA-TATTACGTTTTAATAAATAA-GTACTTACA-------A-
ACATAATATACTTC--TAT-AAAAGTTATAG-TCA--ATAATTGGGTACAATTTAA-TAA
AATATAT----TGTGGATAATGTTAGTATTAGTATT-ATATATA------AGT-TTTTGT
AAGGAACTCGGCAAA-GTGTT--TCTCAACTGTTTATCAAAAACATAACTATGTGTAC--
TTATCCATAGCGGTTTCTGCTCAATGAAT--TATT-AAATAGCCGCAGTATTCTGACTGT
GCAAAGGTAGCATAATCAATTGACTTGTAATTGAAGTCTGGAATGAAGGAAAGTATGGGG
-AGCCACTGTCTTGTAAAAAT--TGTGAGGAACTTATTTAGGAAGTGAAAATCCTTCTCT
-TGATATAAGGGACGAGAAGACCCTAGAAATTTT-TA-TTCTATTAGA-ATATAT--CCT
TAATATTTTTT-CGCTGGGGCGGCGGAGTAACATTAAA-CTTACTT-ACAT--AAACATG
CGCCTTGTTT--GGCATCTGA-TAAAATTACTCTAGGGATAACAGCATAATATTTAAAAG
TTTGTGACCTCGATGTTGG-ACTAGGACATAATAACCTAAAAGGTTTTTTATAATGCTCT
GTTCGAGCA-TAAATTCCTACATGATC
>E4_DQ462105
GAGCTAAATATA-C-TACAATGG-TA-GTTGTTAA--ATGGGGTGTGGTAAAATCCCACC
AAAAATTATATTTAGGGGTGATAGGCCTTTCAAAAACTAAGATATCTTGATTCCAATGAA
ATGTATTTAGTACAGTTA-CTATATTTATTAAGTGTTTAGGTTTAATAACAATATAAAAT
AATATA------CTATGTAA-TATTACGTTTTAATAAATAA-GTACTTACA-------A-
ACATAATATACTTC--TAT-AAAAGTTATAG-TCA--ATAATTGGGTACAATTTAA-TAA
AATATAT----TGTGGATAATGTTAGTATTAGTATT-ATATATA------AGT-TTTTGT
AAGGAACTCGGCAAA-GTGTT--TCTCAACTGTTTATCAAAAACATAACTATGTGTAC--
TTATCCATAGCGGTTTCTGCTCAATGAAT--TATT-AAATAGCCGCAGTATTCTGACTGT
GCAAAGGTAGCATAATCAATTGACTTGTAATTGAAGTCTGGAATGAAGGAAAGTATGGGG
-AGCCACTGTCTTGTAAAAAT--TGTGAG-AACTTATTTAGGAAGTGAAAATCCTTCTCT
-TGATATAAGGGACGAGAAGACCCTAGAAATTTT-TA-TTCTATTAGA-ATATAT--CCT
TAATATTTTTT-CGCTGGGGCGGCGGAGTAACATTAAA-CTTACTT-ACAT--AAACATG
CGCCTTGTTT--GGCATCTGA-TAAAATTACTCTAGGGATAACAGCATAATATTTAAAAG
TTTGTGACCTCGATGTTGG-ACTAGGACATAATAACCTAAAAGGTTTTTTATAATGCTCT
GTTCGAGCA-TAAACTCCTACATGATC
>E50_DQ461977
GAGCTAAATATA-C-TACAATGG-TA-GTTGTTAA--ATGGGGTGTGGTAGAATCCCACC
AAAAATTATATTTAGGGGTGATAGGCCTTTCAAAAACTAAGATATCTTGATTCCAATGAA
ATGTATTTAGTACAGTTA-CTATATTTATTAAGTGTTTAGGTTTAATAACAATATAAAAT
AATATA------CTATGTAA-TATTACGTTTTAATAAATAA-GTACTTACA-------A-
ACATAATATACTTC--TAT-AAAAGTTATAG-TCA--ATAATTGGGTACAATTTAA-TAA
AATATAT----TGTGGATAATGTTAGTATTAGTATT-ATATATA------AGT-TTTTGT
AAGGAACTCGGCAAA-GTGTT--TCTCAACTGTTTATCAAAAACATAACTATGTGTAC--
TTATCCATAGCGGTTTCTGCTCAATGAAT--TATT-AAATAGCCGCAGTATTCTGACTGT
GCAAAGGTAGCATAATCAATTGACTTGTAATTGAAGTCTGGAATGAAGGAAAGTATGGGG
-AGCCACTGTCTTGTAAAAAT--TGTGAGGAACTTATTTAGGAAGTGAAAATCCTTCTCT
-TGATATAAGGGACGAGAAGACCCTAGAAATTTT-TA-TTCTATTAGA-ATATAT--CCT
TAATATTTTTT-CGCTGGGGCGGCGGAGTAACATTAAA-CTTACTT-ACAT--AAACATG
CGCCTTGTTT--GGCATCTGA-TAAAATTACTCTAGGGATAACAGCATAATATTTAAAAG
TTTGTGACCTCGATGTTGG-ACTAGGACATAATAACCTAAAAGGTTTTTTATAATGCTCT
GTTCGAGCA-TAAACTCCTACATGATC
>E70_DQ462106
GAGCTAAATATA-C-TACAATGGCTA-GTTGTTAA--ATGGGGTGTGGTAAAACCCCACC
AAAAATTATATTTAGGGGTGATAGGCCTTTCAAAAACTAAGATATCTTGATTCCAATGAA
ATGTATTTAGTACAGTTA-CTATATTTATTAAGTGTTTAGGTTTAATAACAATATAAAAT
AATATA------CTATGTAA-TATTACGTTTTAATAAATAA-GTACTTACA-------A-
ACATAATATACTTC--TAT-AAAAGTTATAG-TCA--ATAATTGGGTACAATTTAA-TAA
AATATAT----TGTGGATAATGTTAGTATTAGTATT-ATATATA------AGT-TTTTGT
AAGGAACTCGGCAAA-GTGTT--TCTCAACTGTTTATCAAAAACATAACTATGTGTAC--
TTATCCATAGCGGTTTCTGCTCAATGAAT--TATT-AAATAGCCGCAGTATTCTGACTGT
GCAAAGGTAGCATAATCAATTGACTTGTAATTGAAGTCTGGAATGAAGGAAAGTATGGGG
-AGCCACTGTCTTGTAAAAAT--TGTGAGGAACTTATTTAGGAAGTGAAAATCCTTCTCT
-TGATATAAGGGACGAGAAGACCCTAGAAATTTT-TA-TTCTATTAGA-ATATAT--CCT
TAATATTTTTT-CGCTGGGGCGGCGGAGTAACATTAAA-CTTACTT-ACAT--AAACATG
CGCCTTGTTT--GGCATCTGA-TAAAATTACTCTAGGGATAACAGCATAATATTTAAAAG
TTTGTGACCTCGATGTTGG-ACTAGGACATAATAACCTAAAAGGTTTTTTATAATGCTCT
GTTCGAGCA-TAAACTCCTACATGATC
>E80_DQ462100
GAGCTAAATATA-C-TACAATAT-TA-GTTGTTAA--ATGGGGTGTGGTAAAACCCCACC
AAAAATTATATTTAGGGGTGATAGGCCTTTCAAAAACTAAGATATCTTGATTCCAATGAA
ATGTATTTAGTACAGTTA-ATATATTTATTAAGTGTTTAGGTTTAATAACAATATAAAAT
AATATA------CTATGTAA-TATTACGTTTTAATAAATAA-GTACTTACA-------A-
ACATAATATACTTC--TAT-AAAAGTTATAG-TCA--ATAATTGGGTACAATTTAA-TAA
AATATAT----TGTGGATAATGTTAGTATTAGTATT-ATATATA------AGT-TTTTGT
AAGGAACTCGGCAAA-TTGTT--TCTCAACTGTTTATCAAAAACATAACTATGTGTAC--
TTATCCATAGCGGTTTCTGCTCAATGAAT--TATT-AAATAGCCGCAGTATTCTGACTGT
GCAAAGGTAGCATAATCAATTGACTTGTAATTGAAGTCTGGAATGAAGGAAAGTATGGGG
-AGCCACTGTCTTGTAAAAAT--TGTGAGGAACTTATTTAGGAAGTGAAAATCCTTCTCT
-TGATATAAGGGACGAGAAGACCCTAGAAATTAT-TA-TTCTATTAGA-ATATAT--CCT
TAATATTTTTT-CGCTGGGGCGGCGGAGTAACATTAAA-CTTACTT-ACAT--AGACATG
CGCCTTGTTT--GGCATCTGA-TAAAATTACTCTAGGGATAACAGCATAATATTTAAAAG
TTTGTGACCTCGATGTTGG-ACTAGGACATAATAACCTAAAAGGTTTTTTATAATGCTCT
GTTCGAGCA-TAAACTCCTACATGATC
>E90_DQ462108
GAGCTAAATATA-C-TACAATAG-TA-GTTGTTAA--ATGGGGTGTGGTAAAACCCCACC
AAAAATTATATTTAGGGGTGATAGGCCTTTCAAAAACTAAGATATCTTGATTCCAATGAA
ATGTATTTAGTACAGTTA-ATATATTTATTAAGTGTTTAGGTTTAATAACAATATAAAAT
AATATA------CTATGTAA-TATTACGTTTTAATAAATAA-GTACTTACA-------A-
ACATAATATACTTC--TAT-AAAAGTTATAG-TCA--ATAATTGGGTACAATTTAA-TAA
AATATAT----TGTGGATAATGTTAGTATTAGTATT-ATATATA------AGT-TTTTGT
AAGGAACTCGGCAAA-TTGTT--TCTCAACTGTTTATCAAAAACATAACTATGTGTAC--
TTATCCATAGCGGTTTCTGCTCAATGAAT--TATT-AAATAGCCGCAGTATTCTGACTGT
GCAAAGGTAGCATAATCAATTGACTTGTAATTGAAGTCTGGAATGAAGGAAAGTATGGGG
-AGCCACTGTCTTGTAAAAAT--TGTGAGGAACTTATTTAGGAAGTGAAAATCCTTCTCT
-TGATATAAGGGACGAGAAGACCCTAGAAATTTT-TA-TTCTATTAGA-ATATAT--CCT
TAATATTTTTT-CGCTGGGGCGGCGGAGTAACATTAAA-CTTACTT-ACAT--AGACATG
CGCCTTGTTT--GGCATCTGA-TAAAATTACTCTAGGGATAACAGCATAATATTTAAAAG
TTTGTGACCTCGATGTTGG-ACTAGGACATAATAACCTAAAAGGTTTTTTATAATGCTCT
GTTCGAGCA-TAAACTCCTACATGATC
>E10_DQ462110
GAGCTAAATATA-C-TACAATAG-TA-GTTGTTAA--ATGGGGTGTGGTAAAACCCCACC
AAAAATTATATTTAGGGGTGATAGGCCTTTCAAAAACTAAGATATCTTGATTCCAATGAA
ATGTATTTAGTACAGTTA-ATATATTTATTAAGTGTTTAGGTTTAATAACAATATAAAAT
AATATA------CTATGTAA-TATTACGTTTTAATAAATAA-GTACTTACA-------A-
ACATAATATACTTC--TAT-AAAAGTTATAG-TCA--ATAATTGGGTACAATTTAA-TAA
AATATAT----TGTGGATAATGTTAGTATTAGTATT-ATATATA------AGT-TTTTGT
AAGGAACTCGGCAAA-GTGTT--TCTCAACTGTTTATCAAAAACATAACTATGTGTAC--
TTATCCATAGCGGTTTCTGCTCAATGAAT--TATT-AAATAGCCGCAGTATTCTGACTGT
GCAAAGGTAGCATAATCAATTGACTTGTAATTGAAGTCTGGAATGAAGGAAAGTATGGGG
-AGCCACTGTCTTGTAAAAAT--TGTGAGGAACTTATTTAGGAAGTGAAAATCCTTCTCT
-TGATATAAGGGACGAGAAGACCCTAGAAATTTT-TA-TTCTATTAGA-ATATAT--CCT
TAATATTTTTT-CGCTGGGGCGGCGGAGTAACATTAAA-CTTACTT-ACAT--AGACATG
CGCCTTGTTT--GGCATCTGA-TAAAATTACTCTAGGGATAACAGCATAATATTTAAAAG
TTTGTGACCTCGATGTTGG-ACTAGGACATAATAACCTAAAAGGTTTTTTATAATGCTCT
GTTCGAGCA-TAAACTCCTACATGATC
>E14_DQ462006
GAGCTAAATATA-C-TACAATAG-TA-GTTGTTTA--ATGGGGTGTGGCAAAACTCCACC
AAAAATTATATTTAGGGGTGATAGGCCTTTCAAAAACTAAGATATCTTGATTTCAATGAA
ATGTATTTAGTACAGTTA-ATACATTTATTAAGTGTTTAGGTTTAATAATAATATAAAAT
AATATA------CAATGTAA-TATTACGTTTTAATAAATAA-GTACTTACA-------A-
ACATAATATACTTC--TAT-AAAAGTTATAG-TTA--ATAATTGGATATAATTAAAATAA
ATTATAT----TGTAAATAATGTTAGTATTAGTATT-ACATATA------AGT-TTTTGT
AAGGAACTCGGCAAA-GTGCT--TCTCAACTGTTTATCAAAAACATAACTATGTGCAC--
TCATCCATAGCGGTATCTGCTCAATGAAT--TATT-AAATAGCCGCAGTATTCTGACTGT
GCAAAGGTAGCATAATCAATTGACTTGTAATTGAAGTCTGGAATGAAGGAAAGTATGGGG
-AGCCACTGTCTTGTAAAAAT--TGTGAGGAACTTATTTAGGAAGTGAAAATCCTTCTCT
-CGATATAAGGGACGAGAAGACCCTAGAAATTTT-TA-TTCTATTAGA-ATATAT--CTT
TAATATTTTTT-CGCTGGGGCGGCGGAGTAACATAAAA-CTTACTT-ACAT--AAACATG
CGCCTTATTT--GGTATCTGA-TAAAATTACTCTAGGGATAACAGCATAATATTTAAAAG
TTTGTGACCTCGATGTTGG-ACTAGGACATAATAACCTAAAAGGTTTTTTATAATGCTCT
GTTCGAGCA-TAGACTCCTACATGATC
>E15_DQ462010
GAGCTATATATA-T-TACAATAG-TA-GTTGTTTA--ATGGGGTGTGGCAAAACTCCACC
AAAAATTATATTTAGGGGTGATAGGCCTTTCAAAAACTAAGATATCTTGATTTCAATGAA
ATGTATTTAGTACAGTTA-ATACATTTATTAAGTGTTTAGGTTTAATAATAATATAAAAT
AATATA------CAATGTAA-TATTACGTTTTAATAAATAA-GTACTTACA-------A-
ACATAATATACTTC--TAT-AAAAGTTATAG-TTA--ATAATTGGATATAATTAAAATAA
ATTATAT----TGTAGATAATGTTAGTATTAGTATT-ACATATA------AGT-TTTTGT
AAGGAACTCGGCAAA-GTGCT--TCTCAACTGTTTATCAAAAACATAACTATGTGCAC--
TCATCCATAGCGGTATCTGCTCAATGAAT--TATT-AAATAGCCGCAGTATTCTGACTGT
GCAAAGGTAGCATAATCAATTGACTTGTAATTGAAGTCTGGAATGAAGGAAAGTATGGGG
-AGCCACTGTCTTGTAAAAAT--TGTGAGGAACTTATTTAGGAAGTGAAAATCCTTCTCT
-CGATATAAGGGACGAGAAGACCCTAGAAATTTT-TA-TTCTATTAGA-ATATAT--CTT
TAATATTTTTT-CGCTGGGGCGGCGGAGTAACATAAAA-CTTACTT-ACAT--AAACATG
CGCCTTATTT--GGTATCTGA-TAAAATTACTCTAGGGATAACAGCATAATATTTAAAAG
TTTGTGACCTCGATGTTGG-ACTAGGACATAATAACCTAAAAGGTTTTTTATAATGCTCT
GTTCGAGCA-TAGACTCCTACATGATC
>E16_DQ462011
GAGCTAAATATA-T-TACAATAG-TA-GTTGTTTA--ATGGGGTGTGGCAAAACTCCACC
AAAAATTATATTTAGGGGTGATAGGCCTTTCAAAAACTAAGATATCTTGATTTCAATGAA
ATGTATTTAGTACAGTTA-ATACATTTATTAAGTGTTTAGGTTTAATAATAATATAAAAT
AATATA------CAATGTAA-TATTACGTTTTAATAAATAA-GTACTTACA-------A-
ACATAATATACTTC--TAT-AAAAGTTATAG-TTA--ATAATTGGATATAATTAAAATAA
ATTATAT----TGTAGATAATGTTAGTATTAGTATT-ACATATA------AGT-TTTTGT
AAGGAACTCGGCAAA-GTGCT--TCTCAACTGTTTATCAAAAACATAACTATGTGCAC--
TCATCCATAGCGGTATCTGCTCAATGAAT--TATT-AAATAGCCGCAGTATTCTGACTGT
GCAAAGGTAGCATAATCAATTGACTTGTAATTGAAGTCTGGAATGAAGGAAAGTATGGGG
-AGCCACTGTCTTGTAAAAAT--TGTGAGGAACTTATTTAGGAAGTGAAAATCCTTCTCT
-CGATATAAGGGACGAGAAGACCCTAGAAATTTT-TA-TTCTATTAGA-ATATAT--CTT
TAATATTTTTT-CGCTGGGGCGGCGGAGTAACATAAAA-CTTACTT-ACAT--AAACATG
CGCCTTATTT--GGTATCTGA-TAAAATTACTCTAGGGATAACAGCATAATATTTAAAAG
TTTGTGACCTCGATGTTGG-ACTAGGACATAATAACCTAAAAGGTTTTTTATAATGCTCT
GTTCGAGCA-TAGACTCCTACATGATC
>qua1_AY251897
GAGCTAAATATAAT-TACAGTGT-TA-GTTGTTAA--ATTTGGTGTGGCAAAACCTTAAT
CAAAATTATATTTAGAGGTGATAGGCCTTCCAAAAACTAAGATATCTTGATTCTAATGAA
ATGTATTTAGTACAATTA-ATACATTTATTAAGTGTTTAGGCTTAATAATTATATTAAAT
TATATG-----T--GTATAATTATTACGTTTTAATAAATAA-ATATATACA-------AA
CCATATTATACTTC--TAT-AAAAGTTATAT-AAA--GTAATTAGGTGCAAATAAA-TAA
TA-ATATA---TGTTAATAATGTTGGTATTAGTAT-TATATATA------AGT-TTTTGT
TAGGAACTCGGCAAA-GTGGT--TCTCAACTGTTTATCAAAAACATAACTATGTGTAA--
TTATGCATAGCGGAATCTGCTCAATGATT--TATT-AAATAGCCGCAGTATTCTGACTGT
GCAAAGGTAGCATAATCAATTGACTTATAATTGAAGTCTGGAATGAAGGAAAGTATGGGG
-AGCGACTGTCTTATA-GGAT--TATAGAGAATTTATTTATGAAGTGAAAATCCTTCTTT
-TGACATAAGGGACGAGAAGACCCTAGAAATTTT-TAGTAATATTAA--TGATAT-----
TAAGTATTTTT-CGCTGGGGCGGCGGAGTAACATTGAA-CTTACTT-ACAC--AAACCTG
CGCCTTATTT--GGCAATTGA-TAAAATTACTCTAGGGATAACAGCATAATATTTAAAAG
TTTGTGACCTCGATGTTGG-ACTAGGATATAATAGCCTAAAAGGTTTTTTATAATGCTCT
GTTCGAGCA-TAAACTCCTACATGATC
>qua17_AY251891
GAGCTAAATATAGT-TACA-TAT-TA-GTTGTTAG--ATTTGGTGTGGCAGAACCTTATC
AAAAATTATATTTAGGGGTGATAGGCCTCTCAAAAACTAAGATATCTTGACCCCAATGAA
ATGTATTTAGTACAGTTA-ATACATTTATTAAGTGTTTAGGTTTAATAACAATATAAATT
TATATA------CTATGTAT-TATTACGTTTTAATAAATAA-ATACTCACA-------AA
ACATAATATACTTC--TAT-AAGGGTTATAG-TTA--ATAATTGGATACAATATAA-TTA
ACTATAT----TGTGAATAATGTTAGTATTAGTATT-ATATATA------AGT-TTTTGT
AAGGAACTCGGCAAAAGTGTT--TCTCAACTGTTTATCAAAAACATAACTATGTGTAC--
TTATTCATAGCGGTATCTGCTCAATGAAT--TATT-AAATAGCCGCAGTATTCTGACTGT
GCAAAGGTAGCATAATCAATTGACTTGTAATTGAAGTCTGGAATGAAGGAAAGTATGGGG
-AGCCACTGTCTTATAAAAAT--TATGGAGAACTTATTTAGGAAGTGAAAATCCTTCTCT
-ATACATAAGGGACGAGAAGACCCTAGAAATTTT-AA-TACTATTAGATATATATATCTT
TAATAA-TTTT-CGCTGGGGCGGCGGAGTAACATTAAA-CTTACTT-ATAT--AAACATG
CGCCTTGTTT--GGCAACTGA-TAAAATTACTCTAGGGATAACAGCATAATATTAAAAAG
TTTGTGACCTCGATGTTGG-ACTAGGACATAATAACCTAAAAGGTTTTTTATAATGCTCT
GTTCGAGCA-TAGACTCCTACATGATC
>qua16_AY251890
GAGCTAAATATAGT-TACA-TAT-TA-GTTGTTAA--ATTTGGTGTGGCAGAACCTTACC
AAAAATTATATTTAGGGGTGATAGGCCTCTCAAAAACTAAGATATCTTGACCCCAATGAA
ATGTATTTAGTACAGTTA-ATACATTTATTAAGTGTTTAGGTTTAATAACAATATAAATT
TATATA------CTATGTAT-TATTACGTTTTAATAAATAA-ATACTCACA-------AA
ACATAATATACTTC--TAT-AAGGGTTATAG-TTA--ATAATTGGATACAATATAA-TTA
ACTATAT----TGTGAATAATGTTAGTATTAGTATT-ATATATA------AGT-TTTTGT
AAGGAACTCGGCAAAAGTGTT--TCTCAACTGTTTATCAAAAACATAACTATGTGTAC--
TTATTCATAGCGGTATCTGCTCAATGAAT--TATT-AAATAGCCGCAGTATTCTGACTGT
GCAAAGGTAGCATAATCAATTGACTTGTAATTGAAGTCTGGAATGAAGGAAAGTATGGGG
-AGCCACTGTCTTATAAAAAT--TATGGAGAACTTATTTAGGAAGTGAAAATCCTTCTCT
-ATACATAAGGGACGAGAAGACCCTAGAAATTTT-AA-TACTATTAGATATATATATCTT
TAATAA-TTTT-CGCTGGGGCGGCGGAGTAACATTAAA-CTTACTT-ATAT--AAACATG
CGCCTTGTTT--GGCAACTGA-TAAAATTACTCTAGGGATAACAGCATAATATTAAAAAG
TTTGTGACCTCGATGTTGG-ACTAGGACATAATAACCTAAAAGGTTTTTTATAATGCTCT
GTTCGAGCA-TAGACTCCTACATGATC
>qua15_AY251889
GAGCTAAATATAGT-TACA-TAT-TA-GTTGTTAG--ATTTGGTGTGGCAGAACCTTACC
AAAAATTATATTTAGGGGTGATAGGCCTCTCAAAAACTAAGATATCTTGACCCCAATGAA
ATGTATTTAGTACAGTTA-ATACATTTATTAAGTGTTTAGGTTTAATAACAATATAAATT
TATATA------CTATGTAT-TATTACGTTTTAATAAATAA-ATACTCACA-------AA
ACATAATATACTTC--TAT-AAGGGTTATAG-TTA--ATAGTTGGATACAATATAA-TTA
ACTATAT----TGTGAATAATGTTAGTATTAGTATT-ATATATA------AGT-TTTTGT
AAGGAACTCGGCAAAAGTGTT--TCTCAACTGTTTATCAAAAACATAACTATGTGTAC--
TTATTCATAGCGGTATCTGCTCAATGAAT--TATT-AAATAGCCGCAGTATTCTGACTGT
GCAAAGGTAGCATAATCAATTGACTTGTAATTGAAGTCTGGAATGAAGGAAAGTATGGGG
-AGCCACTGTCTTATAAAAAT--TATGGAGAACTTATTTAGGAAGTGAAAATCCTTCTCT
-ATACATAAGGGACGAGAAGACCCTAGAAATTTT-AA-TACTATTAGATATATATATCTT
TAATAA-TTTT-CGCTGGGGCGGCGGAGTAACATTAAA-CTTACTT-ATAT--AAACATG
CGCCTTGTTT--GGCAACTGA-TAAAATTACTCTAGGGATAACAGCATAATATTAAAAAG
TTTGTGACCTCGATGTTGG-ACTAGGACATAATAACCTAAAAGGTTTTTTATAATGCTCT
GTTCGAGCA-TAGACTCCTACATGATC
>qua14_AY251888
GAGCTAAATATAGT-TACA-TAT-TA-GTTGTTAG--ATTTGGTGTGGCAGAACCTTACC
AAAAATTATATTTAGGGGTGATAGGCCTATCAAAAACTAAGATATCTTGACCCCAATGAA
ATGTATTTAGTACAGTTA-ATACATTTATTAAGTGTTTAGGTTTAATAACAATATAAATT
TATATA------CTATGTAT-TATTACGTTTTAATAAATAA-ATACTCACA-------AA
ACATAATATACTTC--TAT-AAGGGTTATAG-TTA--ATAGTTGGATACAATATAA-TTA
ACTATAT----TGTGAATAATGTTAGTATTAGTATT-ATATATA------AGT-TTTTGT
AAGGAACTCGGCAAAAGTGTT--TCTCAACTGTTTATCAAAAACATAACTATGTGTAC--
TTATTCATAGCGGTATCTGCTCAATGAAT--TATT-AAATAGCCGCAGTATTCTGACTGT
GCAAAGGTAGCATAATCAATTGACTTGTAATTGAAGTCTGGAATGAAGGAAAGTATGGGG
-AGCCACTGTCTTATAAAAAT--TATGGAGAACTTATTTAGGAAGTGAAAATCCTTCTAT
-ATACATAAGGGACGAGAAGACCCTAGAAATTTT-AA-TACTATTAGATATATATATCTT
TAATAA-TTTT-CGCTGGGGCGGCGGAGTAACATTAAA-CTTACTT-ATAT--AAACATG
CGCCTTGTTT--GGCAACTGA-TAAAATTACTCTAGGGATAACAGCATAATATTAAAAAG
TTTGTGACCTCGATGTTGG-ACTAGGACATAATAACCTAAAAGGTTTTTTATAATGCTCT
GTTCGAGCA-TAGACTCCTACATGATC
>qua13_AY251885
GAGCTAAATATAAT--ATAATAT-TA-GTT-GTTA-GATTTGGTGTAGCAAAACCTTACC
CAAAATTATATTTAGGGGTGATAGGCCTCTCAAAAACTAAGATATCTTGATTCCAATAAA
ATGTATTTAGTACAGTTA-ATACATTTATTAAGTGTTTAGGCTTAATAACAATATTAATT
TATATA------CTACGTTAT-TATACGTTTTAATAAATAA--TATACATAC----TACA
ACATATTATACTTC--TAT-AAAAATTATAG-TTA--GTAATTGGATACAATTAAATAAA
TATATAT----TGTGAATAATGTTGGTATTAGTATT-ATATATA------AGT-TTTAAT
AAGGAACTCGGCAAAAGTGCT--TCTCAACTGTTTATCAAAAACATAACTATGTGCAT--
ATATTCATAGCGGTATCTGCTCAATGATT---ATT-AAATAGCCGCAGTATACTGACTGT
GCAAAGGTAGCATAATCAATTGGCTTATAATTGAAGTCTGGAATGAAGGAAAGTATGGGG
-AGCCACTGTCTCATAAAAA---TACGGAGAATTTATTTATGAAGTGAAAATCCTTCT-C
TCAACATAAGGGACGAGAAGACCCTAGAAATTTT-TAGTAATAT-AG----GTATATCCT
TAGTAATTTT--CGCTGGGGCGGCGGAGTAACATTGAA-CTTACTT-ATATA--AACATG
CGCCTTGTTT--GGCAATTGA-TAAAATTACTCTAGGGATAACAGCATAATATTTAAAAG
TTTGTGACCTCGATGTTGG-ACTAGGACATAATAACCTAAAAGGTTTTTTACAGTGCTCT
GTTCGAGCA-TAAACTCCTACATGATC
>qua10_AY251884
GAGCTAAATATAAT--ATAATAT-TA-GTT-GTTA-GATTTGGTGTAGCAAAACCTTACC
CAAAATTATATTTAGGGGTGATAGGCCTCTCAAAAACTAAGATATCTTGATTCCAATAAA
ATGTATTTAGTACAGTTA-ATACATTTATTAAGTGTTTAGGCTTAATAACAATATTAATT
TATATG------CTACGTTAT-TATACGTTTTAATAAATAA--TATATGT------TACA
TCATATTATACATC--TAT-TAAAGTTATAG-TTA--GTAATTGGATACAATTAAATAA-
TATATAA----TGTGAATAATGTTGGTATTAGTATT-ATATGTA------AGT-TTTAAT
AAGGAACTCGGCAAAAGTGCT--TCTCAACTGTTTATCAAAAACATAACTATGTGTAT--
GTATTCATAGCGGTATCTGCTCAATGATT---ATT-AAATAGCCGCAGTATACTGACTGT
GCAAAGGTAGCATAATCAATTGGCTTGTAATTGAAGTCTGGAATGAAGGAAAGTATGGGG
-AGCCACTGTCTCATAGAAA---TACGGAGAATTTATTTATGAAGTGAAAATCCTTCT-C
TCAACATAAGGGACGAGAAGACCCTAGAAATTTT-TAGTAATAT-AG----GTATATCCT
TAGTAATTTT--CGCTGGGGCGGCGGAGTAACATAGAA-CTTACTT-ATATA--AACATG
CGCCTTGTTT--GGCAACTGA-TAAAATTACTCTAGGGATAACAGCATAATATTTAAAAG
TTTGTGACCTCGATGTTGG-ACTAGGATATAATAACCTAAAAGGTTTTTTACAGTGCTCT
GTTCGAGCA-TAAACTCCTACATGATC
>qua8A_AY251883
GAGCTAAATATAAT--ATAATAT-TA-GTT-GTTA-GATTTGGTGTAGCAAAACCTTACC
CAAAATTATATTTAGGGGTGATAGGCCTCTCAAAAACTAAGATATCTTGATTCCAATAAA
ATGTATTTAGTACAGTTA-ATACATTTATTAAGTGTTTAGGCTTAATAACAATATTAATT
TATTTG------CTACGTTAT-TATACGTTTTAATAAATAA--TATATGT------TACA
TCATATTATACATC--TAT-TAAAGTTATAG-TTA--GTAATTGGATACAATTAAATAA-
TATATAA----TGTGAATAATGTTGGTATTAGTATT-ATATGTA------AGT-TTTAAT
AAGGAACTCGGCAAAAGTGCT--TCTCAACTGTTTATCAAAAACATAACTATGTGTAT--
GTATTCATAGCGGTATCTGCTCAATGATT---ATT-AAATAGCCGCAGTATACTGACTGT
GCAAAGGTAGCATAATCAATTGGCTTGTAATTGAAGTCTGGAATGAAGGAAAGCATGGGG
-AGCCACTGTCTCATAGAAA---TACGGAGAATTTATTTATGAAGTGAAAATCCTTCT-C
TCAACATAAGGGACGAGAAGACCCTAGAAATTTT-TAGTAATAT-AG----GTATATCCT
TAGTAATTTT--CGCTGGGGCGGCGGAGTAACATAGAA-CTTACCT-ATATA--AACATG
CGCCTTGTTT--GGCAACTGA-TAAAATTACTCTAGGGATAACAGCATAATATTTAAAAG
TTTGTGACCTCGATGTTGG-ACTAGGATATAATAACCTAAAAGGTTTTTTACAGTGCTCT
GTTCGAGCA-TAAACTCCTACATGATC
>qua6A_AY251882
GAGCTAAATATAAT--ATAATAT-TA-GTT-GTTA-GATTTGGTGTAGCAAAACCTTACC
CAAAATTATATTTAGGGGTGATAGGCCTTTCAAAAACTAAGATATCTTGATTCCAATAAA
ATGTATTTAGTACAGTTA-ATACATTTATTAAGTGTTTAGGCTTAATAAGAATATTAAAT
TATATA------CTACGTTAT-TATACGTTTTAATAAATAA--TATATATA-----TACA
TCATATTATACTTC--TAT-GAAAATTATAG-CTA--GTAATTGGATACAATTAAATAA-
TATATAA----TGTGAATAATGTTGGTATTAGTATT-ATATGTA------AGT-TTTAAT
AAGGAACTCGGCAAAAGTGCT--TCTCAACTGTTTATCAAAAACATAACTATGTGTAT--
GTATTCATAGCGGTATCTGCTCAATGATT---ATT-AAATAGCCGCAGTATACTGACTGT
GCAAAGGTAGCATAATCAATTGGCTTGTAATTGAAGTCTGGAATGAAGGAAAGTATGGGG
-AGCCACTGTCTCATAGAAA---TACGGAGAATTTATTTATGAAGTGAAAATCCTTCT-C
TCAACATAAGGGACGAGAAGACCCTAGAAATTTT-TAGTAATAA-AG----GTATATCCA
TAGTAATTTT--CGCTGGGGCGGCGGAGTAACATTGAA-CTTACTT-ATATA--AACTTG
CGCCTTGTTT--GGCAACTGA-TAAAATTACTCTAGGGATAACAGCATAATATTTAAAAG
TTTGTGACCTCGATGTTGG-ACTAGGATATAATAACCTAAAAGGTTTTTTACAGTGCTCT
GTTCGAGCA-TAAACTCCTACATGATC
>qua4A_AY251881
GAGCTAAATATAAT--ATAATAT-TA-GTT-GTTA-GATTTGGTGTAGCAAAACCTTACC
CAAAATTATATTTAGGGGTGATAGGCCTCTCAAAAACTAAGATATCTTGATTCCAATAAA
ATGTATTTAGTACAGTTA-ATACATTTATTAAGTGTTTAGGCTTAATAACAATATTAATT
TATATG------CTACGTTAT-TATACGTTTTAATAAATAA--TATATGT------TACA
TCATATTATACATC--TAT-TAAAGTTATAG-TTA--GTAATTGGATACAATTAAATAA-
TATATAA----TGTGAATAATGTTGGTATTAGTATT-ATATGTA------AGT-TTTAAT
AAGGAACTCGGCAAAAGTGCT--TCTCAACTGTTTATCAAAAACATAACTATGTGTAT--
GTATTCATAGCGGTATCTGCTCAATGATT---ATT-AAATAGCCGCAGTATACTGACTGT
GCAAAGGTAGCATAATCAATTGGCTTGTAATTGAAGTCTGGAATGAAGGAAAGTATGGGG
-AGCCACTGTCTCATAGAAA---TACGGAGAATTTATTTATGAAGTGAAAATCCTTCT-C
TCAACATAAGGGACGAGAAGACCCTAGAAATTTT-TAGTAATAT-AG----GTATATCCT
TAGTAATTTT--CGCTGGGGCGGCGGAGTAACATAGAA-CTTACCT-ATATA--AACATG
CGCCTTGTTT--GGCAACTGA-TAAAATTACTCTAGGGATAACAGCATAATATTTAAAAG
TTTGTGACCTCGATGTTGG-ACTAGGATATAATAACCTAAAAGGTTTTTTACAGTGCTCT
GTTCGAGCA-TAAACTCCTACATGATC
>qua3A_AY251880
GAGCTAAATATAAT-TA-AATAT-TA-GTTGGTTA-GATTAGGTGTGGCAGAACCTTACC
CAAAATTATATTTAGAGGTGATAGGCCTATCAAAAACTAGGATATCTTGATTCCAATGAA
ATGTATTTAGTACAATTA-ATACATTTATTAAGTGTTTAGGCTTAATAATAATATTAAAA
TATATA-----TCTACATAATTATTACGTTTTAATAAATTA-ATATATGTA-------AA
ATATACTATACTTC--TAT-AGAAGTTATAT-ATAG--TAATTGGATGTATGTAAA-TAA
TA-ATACA---TGTAAATAATGTTGGTATTAGTAT--ATATGTA------AGT-TTTTGT
AAGGAACTCGGCAAAG-TGGT--TCTCAACTGTTTATCAAAAACATAACTATGTGTA--T
ATACACATAGCGGTTTCTGCTCAATGATT-ATATT-AAATAGCCGCAGTATACTGACTGT
GCAAAGGTAGCATAATCAATTGACTTGTAATTGAAGTCTGGAATGAAGGAAAGTATGGGG
-AGCGACTGTCTTATA-AGAT--TACGAGGAATTTACTTATGAAGTGAAAATACTTCTTT
-AAAAATAAGGGACGAGAAGACCCTAGAAATTTT-AAGTAACATAAT----TAAT--TAT
TAA-TAATTTT-CGCTGGGGCGGCGGAGTAACATTGAA-CTTACTT-ACAC--AAACTTG
CGCCTTGTTT--GGCAACTGA-TAAAATTACTCTAGGGATAACAGCATAATATTTTAAAG
TTTGTGACCTCGATGTTGG-ACTAGGACATAATAACCTAAAAGGTTTTTTATAATGCTCT
GTTCGAGCA-TAAACTCCTACATGATC
>qua2A_DQ462039
GAGCTAAATATAAT--ATAATAT-TA-GTT-GTTA-GATTTGGTGTAGCAAAACCTTACC
CAAAATTATATTTAGGGGTGATAGGCCTCTCAAAAACTAAGATATCTTGATTCCAATAAA
ATGTATTTAGTACAGTTA-AAACATTTATTAAGTGTTTAGGCTTAATAACAATATTAATT
TATATG------CTACGTTAT-TATACGTTTTAATAAATAA--TATATGT------TGCA
TCATATTATACATC--TAT-TAAAGTTATAG-TTA--GTAATTGGATACAATTAAATAA-
TATATAA----TGTGAATAATGTTGGTATTAGTATT-ATATGTA------AGT-TTTAAT
AAGGAACTCGGCAAAAGTGCT--TCTCAACTGTTTATCAAAAACATAACTATGTGTAT--
GTATTCATAGCGGTATCTGCTCAATGATT---ATT-AAATAGCCGCAGTATACTGACTGT
GCAAAGGTAGCATAATCAATTGGCTTGTAATTGAAGTCTGGAATGAAGGAAAGTATGGGG
-AGCCACTGTCTCATAGAAA---TACGGAGAATTTATTTATGAAGTGAAAATCCTTCT-C
TCAACATAAGGGACGAGAAGACCCTAGAAATTTT-TAGTAATAT-AG----GTATATCCT
TAGTAATTTT--CGCTGGGGCGGCGGAGTAACATAGAA-CTTACCT-ATATA--AACATG
CGCCTTGTTT--GGCAACTGA-TAAAATTACTCTAGGGATAACAGCATAATATTTAAAAG
TTTGTGACCTCGATGTTGG-ACTAGGATATAATAACCTAAAAGGTTTTTTACAGTGCTCT
GTTCGAGCA-TAAACTCCTACATGATC
>qua19_AY445022
GAGCTAAATATAAT-TATAATAT-TA-GTT-GTTA-GGTTTGGTGTAGCAAAACCTTACT
CAAAATTATATTTAGGGGTGATAGGCCTCTCAAAAACTAGGATATCTTGATTCCAATAAA
ATGTAT-TAGTACAGTTA-ATACATTTATTAAGTGTTTAGGCTTAGTAACAATATTAATT
TATACT------CTACGTTATTATTACGTTTTAATAAATAA-ATATATATA-------CA
ACGTATTATACTTC--TAT-GGAGGCTATAG-TTA--GTAATTGGATACATTTTAATAA-
ATTATAT----TGTAAATAATGTTGGTATTAGTATT-ATATGTA------AGT-TTTAAT
AAGGAACTCGGCAAAAATGCT--TCTCAACTGTTTATCAAAAACATAACTATGTGTAT--
ATATTCATAGCGGTATCTGCTCAATGATA---ATT-AAATAGCCGCAGTATACTGACTGT
GCAAAGGTAGCATAATCAATTGGCTTGTAATTGAAGTCTGGAATGAAGGAAAGTATGGGG
-AGCCACTGTCTCATAAAAA---TATAGAGAATTTATTTATGAAGTGAAAATCCTTCT-C
TCAACATAAGGGACGAGAAGACCCTAGAAATTTT-TAGTAATAT-AG----GTATATCCT
TAGTAATTTT--CGCTGGGGCGGCGGAGTAACATTGAA-CTTACTT-ATATA--AACATA
CACCTTGTTT--GGCAATTGA-TAAAATTACTCTAGGGATAACAGCATAATATTTAAAAG
TTTGTGACCTCGATGTTGG-ACTAGGACATAATAACCTAAAAGGTTTTTTATAGTGCTCT
GTTCGAGCA-TAGACTCCTACATGATC
>qua18_AY445008
GAGCTAAATATAAT-TATAATAT-TA-GTT-GTTA-GGTTTGGTGTAGCAAAACCTTACT
CAAAATTATATTTAGGGGTGATAGGCCTCTCAAAAACTAGGATATCTTGATTCCAATAAA
ATGTAT-TAGTACAGTTA-ATACATTTATTAAGTGTTTAGGCTTAGTAACAATATTAATT
TATACT------CTACGTTATTATTACGTTTTAATAAATAA-ATATATATA-------CA
ACGTATTATACTTC--TAT-GGAGGCTATAG-TTA--GTAATTGGATACATTTTAATAA-
ATTATAT----TGTAAATAATGTTGGTATTAGTATT-ATATGTA------AGT-TTTAAT
AAGGAACTCGGCAAAAATGCT--TCTCAACTGTTTATCAAAAACATAACTATGTGTAT--
ATATTCATAGTGGTATCTGCTCAATGATA---ATT-AAATAGCCGCAGTATACTGACTGG
GCAAAGGTAGCATAATCAATTGGCTTGTAATTGAAGTCTGGAATGAAGGAAAGTATGGGG
-AGCCACTGTCTCATAAAAA---TATAGAGAATTTATTTATGAAGTGAAAATCCTTCT-C
TCAACATAAGGGACGAGAAGACCCTAGAAATTTT-TAGTAATAT-AG----GTATATCCT
TAGTAATTTT--CGCTGGGGCGGCGGAGTAACATTGAA-CTTACTT-ATATA--AACATA
CACCTTGTTT--GGCAATTGA-TAAAATTACTCTAGGGATAACAGCATAATATTTAAAAG
TTTGTGACCTCGATGTTGG-ACTAGGACATAATAACCTAAAAGGTTTTTTATAGTGCTCT
GTTCGAGCA-TAGACTCCTACATGATC
>sen1_AY251892
GAGCTAAATATAAT-TACAATAT-TA-GTTGTTAG--ATTTGGTGTAGCAGAACCTTACC
AAAAATTATATTTAGGGGTGATAGGCCTCTCAAAAACTAAGATATCTTGATTCCAACGAA
ATGTATTTAGTACAGTTA-ATACATTTATTAAGTGTTTAGGTTTAATAACAATATAAAAT
TATATA------CTATGTAT-TATTACGTTTTAATAAATAA-ATACTCACA-------AG
ACATAATATACTTC--TAT-AAGGATTATAG-TTA--ATAATTGGATACAATTTAA-TAA
ATTATAT----TGTGAATAATGTTAGTATTAGTATT-ATGTATATA----AGT-TTTTTT
AAGGAACTCGGCAAA-GTGTT--TCTCAACTGTTTATCAAAAACATAACTATGTGTAC--
TTATTCATAGCGGTATCTGCTCAATGAAT--TATT-AAATAGCCGCAGTATTCTGACTGT
GCAAAGGTAGCATAATCAATTGACTTGTAATTGAAGTCTGGAATGAAGGAAAGTATGGGG
-AGCCACTGTCTTATAAAAAT--TATGGAGAACTTATTTAGGAAGTGAAAATCCTTCTCC
-TTACATAAGGGACGAGAAGACCCTAGAAATTTT-AA-TACTATTAGATACGTAT--CTT
AAATA--TTTT-CGCTGGGGCGGCGGAGTAACATTAAA-CTTACTT-ATAC--AAACATG
CGCCTTTTTT--GGCAACTGA-TAAAATTACTCTAGGGATAACAGCATAATATTAAAAAG
TTTGTGACCTCGATGTTGG-ACTAGGACATAATAACCTAAAAGGTTTTTTATAATGCTCT
GTTCGAGCA-TATACTCCTACATGATC
>sen2_AY251886
GAGCTAAATATAAT--ATAATAT-TA-GTT-ATTA-GATCTGGTGTAGCAAAACCTTACC
CAAAATTATATTTAGGGGTGATAGGCCTTTCAAAAACTAAGATATCTTGATTCCAATAAA
ATGTATTTAGTACAGTTA-ATACATTTATTAAGTGTTTAGGCTTAATAACAATATTAATT
TATATA------CTACGTTAT-TATACGTTTTAATAAATAA--TATATATA----CTACA
ACATATTATACTTC--TAT-TAAAGTTATAG-TTA--GTAATTGGATACAATTAAATAA-
TATATAT----TGTGAATAATGTTGGTATTAGTATT-ATATGTA------AGT-TTTAAT
AAGGAACTCGGCAAAAGTGCT--TCTCAACTGTTTATCAAAAACATAACTATGTGTAT--
ACATTCATAGCGGTATCTGCTCAATGATT---ATT-AAATAGCCGCAGTATACTGACTGT
GCAAAGGTAGCATAATCAATTGGCTTATAATTGAAGTCTGGAATGAAGGAAAGTATGGGG
-AGCGACTGTCTCAAAAAAA---TATGGAGAATTTATTTATGAAGTGAAAATCCTTCT-C
TCAACATAAGGGACGAGAAGACCCTAGAAATTTT-TAGTAATAT-AG----GTATATCCT
TAGTAATTTT--CGCTGGGGCGGCGGAGTAACATTGAA-CTTACTT-ATATA--AACATG
CGCCTTGTTT--GGCAATTGA-TAAAATTACTCTAGGGATAACAGCATAATATTTAAAAG
TTTGTGACCTCGATGTTGG-ACTAGGACATAATAACTTAAAAGGTTTTTTACAGTGCTCT
GTTCGAGCA-TAAACTCCTACATGATC
>sen13_AY445004
GAGCTAAATATAAT-TACAATAT-TA-GTTGTTAG--ATTTGGTGTAGCAGAACCTTACC
AAAAATTATATTTAGGGGTGATAGGCCTCCCAAAAACTAAGATATCT-GATTCCAACGAA
ATGTATTTAGTACAGTTA-ATACATTTATTAAGTGTTTAGGTTTAATAACAATATAAAAT
TATATA------CTATGTAT-TATTACGTTTTAATAAATAA-ATACTCACA-------AA
ACATAATATACTTC--TAT-AAGGATTATAG-TTA--ATAATTGGATACAATTTAA-TAA
ATTATAT----TGTGAATAATGTTAGTATTAGTATT-ATATATATA----AGT-TTTTGT
AAGGAACTCGGCAAA-GTGCT--TCTCAACTGTTTATCAAAAACATAACTATGTGTAC--
TTATTCATAGCGGTATCTGCTCAATGAAT--TATT-AAATAGCCGCAGTATTCTGACTGT
GCAAAGGTAGCATAATCAATTGACTTGTAATTGAAGTCTGGAATGAAGGAAAGTATGGGG
-AGCCACTGTCTTATAGAAAT--TATGGAGAACTTATTTAGGAAGTGAAAATCCTTCTCC
-TTACATAAGGGACGAGAAGACCCTAGAAATTTT-AA-TACTATTAGATATATAT--CTT
AAATA--TTTT-CGCTGGGGCGGCGGAGTAACATTAAA-CTTACTT-ATAC--AAACATG
CGCCTTTTTT--GGCAACTGA-TAAAATTACTCTAGGGATAACAGCATAATATTAAAAAG
TTTGTGACCTCGATGTTGG-ACTAGGATATAATAACCTAAAAGGTTTTT-ATAATGCTCT
GTTCGAGCA-TATACTCCTACATGATC
>sen5_AY251898
GAGCTAAATATAAT-GACAATAT-TA-GTTGGTTA-GATTAGGTGTGGCAGAACCTTACC
CAAAATCATATTTAGAGGTGATAGGCCTATCAAAAACTAGGATATCTTGATTCCAATGAA
ATGTATTTAGTACAATTA-ATACATTTATTAAGTGGTTAGGCTTAATAACAATATTAAAA
TATAT------TCTACATAATTATTACGTTTTAATAAATAA-ATATATATATATA--TAA
ATATACTATACTTC--TAT-AGAAGTTATAT-ATAG--TAATTGGATGTATGTAAA-TAA
TA-ATACA---TGTAAATAATGTTGGTATTAGTAT--ATATGTA------AGT-TTTTGT
AAGGAACTCGGCAAAAGTGGA--TCTCAACTGTTTATCAAAAACATAACTATGTGTAA-T
ATATACATAGCGGTATCTGCTCAATGATT-ATATT-AAATAGCCGCAGTATACTGACTGT
GCAAAGGTAGCATAATCAATTGACTTATAATTGAAGTCTGGAATGAAGGAAAGTATGGGG
-AGCGACTGTCTTATA-GGAT--TACGGGGAATTTACTTATGAAGTGAAAATACTTCTTT
-AAACATAAGGGACGAGAAGACCCTAGAAATTTT-AAGTAACATAA-----TAAT--ATT
AAAATAATTTT-CGCTGGGGCGGCGGAGTAACATTGAA-CTTACTC-ACAG--AGACCTG
CGCCTTGTTT--GGCAACTGA-TAAAATTACTCTAGGGATAACAGCATAATATTTAAAAG
TTTGTGACCTCGATGTTGG-ACTAGGACATAATAACCTAAAAGGTTTTTTATAATGCTCT
GTTCGAGCA-TAAACTCCTACATGATC
>TsukuB_AF354255
GAGCTAAATATAAT-TACATTGT-AG-TTGACAAA--ATTTGGTGTGGCAAAACCTTAAT
CAAAATTATATTTAGAGGTGATAGGCCTCCCAAAAACTAAGATATCTTGATTCCAATGAA
ATGTATTTAGTACAATTA-ATACATTTATTAAGTGTTTAGGCTTAATAATAATATTAAAA
TATATA-----TC-ATATAATTATTATGTTTTAATAAATAA-ATACATACA-------AA
CCATATTATATTTC--TAT-AAAAGTTATAA-TAA--GTAATTGGGTGCAAATAAA-TAA
TA-TTATA---TGTTAATAATGTTGGTATTAGTAT-TATATATA------AGT-TTATAT
AAGGAACTCGGCAAA-GTGCT--TCTCAACTGTTTATCAAAAACATAACTATGTGTAA--
TTATACATAGCGGTATCTGCTCAATGATT--TATT-AAATAGCCGCAGTATACTGACTGT
GCAAAGGTAGCATAATCAATTGACTTGTAATTGAAGTCTGGAATGAAAGAAAGTATGGGG
-AGCGACTGTCTTATA-AAAT--TATAGAGAACTTATTTATGAAGTGAAAATCCTTCTCT
-TAACATAAGGGACGAGAAGACCCTAGAAATTTT-TAGTAATATTAG--ATATAT--ATT
TAAGTATTTTT-CGCTGGGGCGGCGGAGTAACATTGAA-CTTACTT-ACAC--AAACCTG
CGCCAATGTT--GGCAATTGA-TAAAATTACTCTAGGGATAACAGCATAATATTTAAAAG
TTTGTGACCTCGATGTTGG-ACTAGGATATAATAGCCTAGAAGGTTTTTTATAATGCTCT
GTTCGAGCA-TAAACTCCTACATGATC
>TsukuA_AF354254
GAGCTAAATATAAT-TACAGTGT-TA-GTTGTTAA--ATTTGGTGTGGCAAAACCTTAAT
CAAAATTATATTTAGAGGTGATAGGCCTCCCAAAAACTAAGATATCTTGATTCCAATGAA
ATGTATTTAGTACAATTA-ATACATTTATTAAGTGTTTAGGCTTAATAATAATATTAATC
TATATA-----T--GTATAATTATTACGTTTTAATAAATAA-ATATATACA-------AA
CCATATTATACTTC--TAT-AAAAGTTATAT-AAA--GTAATTGGCTGCAAATAAA-TAA
TA-ATATA---TGTTAATAATGTTGGTATTAGTAT---TATATA------AAGTTTTTAT
AAGGAACTCGGCAAAAGTGGT--TCTCAACTGTTTATCAAAAACATAACTATGTGTAA--
TTATGCATAGCGGTATCTGCTCAATGATT--TATT-AAATAGCCGCAGTATACTGACTGT
GCAAAGGTAGCATAATCAATTGACTTATAATTGAAGTCTGGAATGAAGGAAAGTATGGGG
-AGCGACTGTCTTATA-GGAT--TACAGAGAATTTATTTATGAAGTGAAAATCCTTCTTT
-TAACATAAGGGACGAGAAGACCCTAGAAATTTT-TAGTACTATTAA--TGATAT-----
TAAGTATTTTT-CGCTGGGGCGGCGGAGTAACATTGAA-CTTACTT-ACAC--AAACCTG
CGCCTTATTT--GGCAACTGA-TAAAATTACTCTAGGGATAACAGCATAATATTTAAAAG
TTTGTGACCTCGATGTTGG-ACTAGGATATAATAGCCTAAAAGGTTTTTTATAATGCTCT
GTTCGAGCA-TAAACTCCTACATGATC
>Nany_AF354253
GAGCTAAATATAAT--ATAATAT-TA-GTT-GTTA-GATTTGGTGTAGCAAAACCTTACC
CAAAATTATATTTAGGGGTGATAGGCCTCTCAAAAACTAAGATATCTTGATTCCAATAAA
ATGTATTTAGTACAGTTA-ATACATTTATTAAGTGTTTAGGCTTAATAACAATATTAATT
TATATG------CTACGTTAT-TATACGTTTTAATAAATAA--TATATATATA--TTACA
TCATATTATACTTC--TAT-GAAAGTTATAG-TTA--GTAGTTGGATACAATTAAACAA-
TATATAA----TGTGAATAATGTTGGTATTAGTATT-ATATGTA------AGT-TTTAAT
AAGGAACTCGGCAAAAGTGCT--TCTCAACTGTTTATCAAAAACATAACTATGTGTAT--
GTATTCATAGCGGTATCTGCTCAATGATT---ATT-AAATAGCCGCAGTATACTGACTGT
GCAAAGGTAGCATAATCAATTGGCTTGTAATTGAAGTCTGGAATGAAGGAAAGTATGGGG
-AGCCACTGTCTCATAGAAA---TACGGAGAATTTATTTATGAAGTGAAAATCCTTCT-C
TCAACATAAGGGACGAGAAGACCCTAGAAATTTT-TAGTAATAT-AA----GTATATCCT
TAGTAATTTT--CGCTGGGGCGGCGGAGTAACATTGAA-CTTACTT-ATATA--AACATG
CGTCTTGTTT--GGCAACTGA-TAAAATTACTCTAGGGATAACAGCATAATATTTAAAAG
TTTGTGACCTCGATGTTGG-ACTAGGATATAATAACCTAAAAGGTTTTTTACAGTGCTCT
GTTCGAGCA-TAAACTCCTACATGATC
>HitaB_AF354251
GAGCTAAATATAAT--ATAATAT-TA-GTTTGTTA-GATCTGGTGTAGCAAAACCTTTCC
CAAAATTATATTTAGGGGTGATAGGCCTCTCAAAAACTAGGATATCTTGATTCCAATAAA
ATGTATTTAGTACAGTCA-ATACATTTATTAAGTGTTTAGGCTTAATAACAATATTAATT
TATATA------CTACATTATATATACGTTTTAATAAATAC--TATACATAC----TACA
ATATATTATACTTC--TAT-AAAAATTATAA-ATA--GTAATTGGATACTATTAAATAA-
TATACAT----TGTGAATAATGTTGGTATTAGTATT-ATATGTA------AGT-TTTAAT
AAGGAACTCGGCAAAAGTGCT--CCTCAACTGTTTATCAAAAACATAACTATGTGTAT--
ATATTCATAGCGGTATCTGCTCAATGATT---ATT-AAATAGCCGCAGTATACTGACTGT
GCAAAGGTAGCATAATCAATTGGCTTATAATTGAAGTCTGGAATGAAGGAAAGTATGGGG
-AGCAACTGTCTCAAAAAAA---ATACGAGAATTTATTTATGAAGTGAAAATCCTTCT-C
TCAATATAAGGGACGAGAAGACCCTAGAAATTTT-TAGTAATAC-GG----GTATATCCT
TAGTAATTTT--CGCTGGGGCGGCGGAGTAACATTGAA-CTTACTT-ATATA--A-CATG
CGCCTCGTTT--GGCAATTGA-TAAAATTACTCTAGGGATAACAGCATAATATTTAAAAG
TTTGTGACCTCGATGTTGG-ACTAGGACATAATAACCTAAAAGGTTTTTTACAGTGCTCT
GTTCGAGCA-TAAACTCCTACATGATC
>HitaA_AF354250
GAGCTAAATATAAT--ATAATAA-TA-GTT-GTTA-GATCTGGTGTAGCAAAACCTTACC
CAAAATTATATTTAGTGGTGATAGGCCTCTCAAAAACTAAGATATCTTGATTCCAATAAA
ATGTATTTAGTACAGTCA-ATACATTTATTAAGTGTTTAGGCTTAATAACAATATTAATT
TATATT------CTACATTAT-TATACGTTTTAATAAATAA--TACATATAC----T-CA
CCATATTATACTTC--TAT-AAAAATTATAA-ATA--GTAATTGGATACCATTAAATAA-
TATATAT----TGTGAATAATGTTGGTATTAGTATT-ATATATA------AGT-TTTAAT
AAGGAACTCGGCAAAATTGCT--CCTCAACTGTTTATCAAAAACATAACTATGTGTAT--
ATATTCATAGCGGTATCTGCTCAATGATT---ATT-AAATAGCCGCAGTATACTGACTGT
GCAAAGGTAGCATAATCAATTGGCTTATAATTGAAGTCTGGAATGAAGGAAAGTATGGGG
-AGCTACTGTCTCATAAAAA---TACGGAGAATTTATTTATGAAGTGAAAATCCTTCT-A
TCAATATAAGGGACGAGAAGACCCTAGAAATTTT-TAGTAATAC-GG-----TATATCCC
TAGTAATTTT--CGCTGGGGCGGCGGAGTAACATTGAA-CTTACTT-ATATA--A-CATG
CGCCTATTTT--GGCAATTGA-TAAAATTACTCTAGGGATAACAGCATAATATTTAAAAG
TTTGTGACCTCGATGTTGG-ACTAGGACATAATAACCTAAAAGGTTTTTTACAGTGCTCT
GTTCGAGCA-TAAACTCCTACATGATC
>KashiF_AF354249
GAGCTAAATATAAT-TACAGTGT--A-GTTGTTAA--ATTTGGTGTGGCAAAACCTTAAT
CAAAATTATATTTAGAGGTGATAGGCCTTCCAAAAACTAAGATATCTTGATTCTAATGAA
ATGTATTTAGTACAATTA-ATACATTTATTAAGTGTTTAGGCTTAATAATAATATTAAAT
TATATG-----T--GTATAATTATTACGTTTTAATAAATAA-ATATATACA-------AA
CCATATTATACTTC--TAT-AAAAGTTATAT-AAA--GTAATTGGGTGCAAATAAA-TAA
TA-ATATA---TGTTAATAATGTTGGTATTAGTAT-TATATATA------AGT-TTTTGT
AAGGAACTCGGCAAAAGTGGT--TCTCAACTGTTTATCAAAAACATAACTATGTGAAA--
TTATGCATAGCGGTATCTGCTCAATGATT--TATT-AAATAGCCGCAGTATACTGACTGT
GCAAAGGTAGCATAATCAATTGACTTATAATTGAAGTCTGGAATGAAGGAAAGTATGGGG
-AGCGACTGTCTTATA-GGAT--TATAGAGAATTTATTTATGAAGTGAAAATCCTTCTTT
-TGACATAAGGGACGAGAAGACCCTAGAAATTTT-TAGTAATATTAA--TGATAT-----
TAAGTATTTTT-CGCTGGGGCGGCGGAGTAACATTAAA-CTTACTT-ACAC--AAACCTG
CGCCTTATTT--GGCAATTGA-TAAAATTACTCTAGGGATAACAGCATAATATTTAAAAG
TTTGTGACCTCGATGTTGG-ACTAGGATATAATAGCCTAAAAGGTTTTTTATAATGCTCT
GTTCGAGCA-TAAACTCCTACATGATC
>KashiE_AF354248
GAGCTAAATATAAT-TACAGTGT-TA-GTTGTTAA--ATTTGGTGTGGCAAAACCTTAAT
CAAAATTATATTTAGAGGTGATAGGCCTTCCAAAAACTAAGATATCTTGATTCTAATGAA
ATGTATTTAGTACAATTA-ATACATTTATTAAGTGTTTAGGCTTAATAATAATATTAAAT
TATATG-----T--GTATAATTACTACGTTTTAATAAATAA-ATATATACA-------AA
CCATATTATACTTC--TAT-AAAAGTTATAT-AAA--GTAATTGGGTGCAAATAAA-TAA
TA-ATATA---TGTTAATAATGTTGGTATTAGTATATATATATA------AGT-TTTTGT
AAGGAACTCGGCAAAAGTGGT--TCTCAACTGTTTATCAAAAACATAACTATGTGTAA--
TTATACATAGCGGTATCTGCTCAATGATT--TATT-AAATAGCCGCAGTATACTGACTGT
GCAAAGGTAGCATAATCAATTGACTTATAATTGAAGTCTGGAATGAAGGAAAGTATGGGG
-AGCGACTGTCTTATA-GGAT--TATAGAGAATTTATTTATGAAGTGAAAATCCTTCTTT
-TGACATAAGGGACGAGAAGACCCTAGAAATTTT-TAGTAATATTAA--TGATAT-----
TAAGTATTTTT-CGCTGGGGCGGCGGAGTAACATTGAA-CTTACTT-ACAC--AAACCTG
CGCCTTATTT--GGCAATTGA-TAAAATTACTCTAGGGATAACAGCATAATATTTAAAAG
TTTGTGACCTCGATGTTGG-ACTAGGATATAATAGCCTAGAAGGTTTTTTATAATGCTCT
GTTCGAGCA-TAAACTCCTACATGATC
>KashiD_AF354247
GAGCTAAATATAGT-TACAATAT-TA-GTTGGTTA-GATTAGGTGTGGCAAAACCTTACC
CAAAATTATATTTAGAGGTGATAGGCCTATCAAAAACTAAGATATCTTGATTTCAATGAA
ATGTATTTAGTACAATTA-ATACATTTATTAAGTGTTTAGGCTTAATAACAATATTAAAA
TATAT------TCTACACAATTATTACGTTTTAATAAATAA-ATATATATA-------AA
ACATACTATACTTC--TAT-GGAAGTTATAT-GCA--GTAATTGGATGCAATTAAA-TAA
TA-GTACA---TGTAAATAATGTTGGTATTAGTAT--ATATGTA------AGT-TTTTGT
AAGGAACTCGGCAAAG-TGGT--CCTCAACTGTTTATCAAAAACATAACTATGTGCAA-T
ATATGCATAGCGGTATCTGCTCAATGATT-ATATT-AAATAGCCGCAGTATACTGACTGT
GCAAAGGTAGCATAATCAATTGACTTGTAATTGAAGTCTGGAATGAAGGAAAGTATGGGG
-AGCGACTGTCTTATA-AGAT--TACGGGGAATTTACTTATGAAGTGAAAATACTTCTTT
-AAACATAAGGGACGAGAAGACCCTAGAAATTTT-TAGTAACATA-A--AATAAT--ATT
AAA-TAATTTT-CGCTGGGGCGGCGGAGTAACATTGAA-CTTACTC-ACAC--AAACTTG
CGCCTTGTTT--GGCAACTGATA-AAATTACTCTAGGGATAACAGCATAATATTTAAAAG
TTTGTGACCTCGATGTTGG-ACTAGGACATAATAACCTAAAAGGTTTGTTATAATGCTCT
GTTCGAGCA-TAAACTCCTACATGATC
>KashiC_AF354246
GAGCTAAATATAGT-TACAATAT-TA-GTTGGTTA-GACTAGGTGTGGCAAAACCTTACC
CAAAATTATATTTAGAGGTGATAGGCCTATCAAAAACTAAGATATCTTGATTTCAATGAA
ATGTATTTAGTACAATTA-ATACATTTATTAAGTGTTTAGGCTTAATAACAATATTAAAA
TATAT------TCTACACAATTATTACGTTTTAATAAATAA-ATATATATA-------AA
ACATACTATACTTC--TAT-GGAAGTTATAT-GCA--GTAATTGGATGCAATTAAA-TAA
TA-GTACA---TGTAAATAATGTTGGTATTAGTAT--ATATGTA------AGT-TTTTGT
AAGGAACTCGGCAAAG-TGGT--CCTCAACTGTTTATCAAAAACATAACTATGTGCAA-T
ATATGCATAGCGGTATCTGCTCAATGATT-ATATT-AAATAGCCGCAGTATACTGACTGT
GCAAAGGTAGCATAATCAATTGACTTGTAATTGAAGTCTGGAATGAAGGAAAGTATGGGG
-AGCGACTGTCTTATA-AGAT--TACGGGGAATTTACTTATGAAGTGAAAATACTTCTTT
-AAACATAAGGGACGAGAAGACCCTAGAAATTTT-TAGTAACATA-A--AATAAT--ATT
AAA-TAATTTT-CGCTGGGGCGGCGGAGTAACATTGAA-CTTACTC-ACAC--AAACTTG
CGCCTTGTTT--GGCAACTGATA-AAATTACTCTAGGGATAACAGCATAATATTTAAAAG
TTTGTGACCTCGATGTTGG-ACTAGGACATAATAACCTAAAAGGTTTTTTATAATGCTCT
GTTCGAGCA-TAAACTCCTACATGATC
>KashiB_AF354245
GAGCTAAATATAAT-TACAATAT-TA-GTTGGTTA-GATTAGGTGTGGCAAAACCTTACC
CAAAATTATATTTAGAGGTGATAGGCCTATCAAAAACTAGGATATCTTGATTTCAATGAA
ATGTATTTAGTACAATTA-ATACATTTATTAAGTGGTTAGGCTTAATAATAATATTAAAA
TATAT------TCTACATAATTATTACGTTTTAATAAATAA-ATATATAAATAT----AA
ATATACTATACTTC--TAT-AGAAGTTATAT-ATAG--TAATTGGATGGATGTAAA-TAA
TA-ATACA---TGTAAATAATGTTGGTATTAGTAT--ATATGTA------AGT-TTTTGT
AAGGAACTCGGCAAAT-TGTA--TCTCAACTGTTTATCAAAAACATAACTATGTG-AA-T
ATATACATAGCGGTATCTGCTCAATGATT-ATATTCAAATAGCCGCAGTATACTGACTGT
GCAAAGGTAGCATAATCAATTGACTTGTAATTGAAGTCTGGAATGAAGGAAAGTATGGGG
-AGCGACTGTCTTATA-GGAT--TACGGGGAATTTACTTATGAAGTGAAAATACTTCTTT
-AAACATAAGGGACGAGAAGACCCTAGAAATTTT-AAGTAACATAA-----TAAT--ATT
AAA-TAATTTT-CGCTGGGGCGGCGGAGTAACACTGAA-CTTACTT-ACAC--AAACTTG
CGCCTTGTGT--GGCCACTGA-TAAAATTACTCTAGGGATAACAGCATAATATTTTAAAG
TTTGTGACCTCGATGTTGG-ACTAGGACATAATAACCTAAAAGGTTTTTTATAATGCTCT
GTTCGAGCA-TAAACTCCTACATGATC
>KashiA_AF354244
GAGCTAAATATAAT-TACAATAT-TA-GTTGGTTA-GATTAGGTGTGGCAAAACCTTACC
CAAAATTATATTTAGAGGTGATAGGCCTATCAAAAACTAGGATATCTTGATTTCAATGAA
ATGTATTTAGTACAATTA-ATACATTTATTAAGTGGTTAGGCTTAATAATAATATTAAAA
TATAT------TCTACATAATTATTACGTTTTAATAAATAA-ATATATAAATAT----AA
ATATACTATACTTC--TAT-AGAAGTTATAT-ATAG--TAATTGGATGTATGTAAA-TAA
TA-ATACA---TGTAAATAATGTTGGTATTAGTAT--ATATGTA------AGT-TTTTGT
AAGGAACTCGGCAAAT-TGTA--TCTCAACTGTTTATCAAAAACATAACTATGTG-AA-T
ATATACATAGCGGTATCTGCTCAATGATT-ATATTCAAATAGCCGCAGTATACTGACTGT
GCAAAGGTAGCATAATCAATTGACTTGTAATTGAAGTCTGGAATGAAGGAAAGTATGGGG
-AGCGACTGTCTTATA-GGAT--TACGGGGAATTTACTTATGAAGTGAAAATACTTCTTT
-AAACATAAGGGACGAGAAGACCCTAGAAATTTT-AAGTAACATAA-----TAAT--ATT
AAA-TAATTTT-CGCTGGGGCGGCGGAGTAACACTGAA-CTTACTT-ACAC--AAACTTG
CGCCTTGTGT--GGCCACTGA-TAAAATTACTCTAGGGATAACAGCATAATATTTAAAAG
TTTGTGACCTCGATGTTGG-ACTAGGACATAATAACCTAAAAGGTTTTTTATAATGCTCT
GTTCGAGCA-TAAACTCCTACATGATC
>UedaB_AF354243
GAGCTAAATATAGT-TACAATAT-TA-GTTGGTTA-GATTAGGTGTGGCAAAACCTTACC
CAAAATTATATTTAGAGGTGATAGGCCTATCAAAAACTAAGATATCTTGATTCCAATGAA
ATGTATTTAGTACAATTA-ATACATTTATTAAGTGTTTAGGCTTAATAACAATATTAAAA
TATAT------TCTACACAATTATTACGTTTTAATAAATAA-ATATATATA-------AA
ACATACTATACTTC--TAT-GGAAGTTATAT-ATA--GTAATTGGATGCAATTAAA-TAA
TA-ATACA---TGTAAATAATGTTGGTATTAGTAT--ATATGTA------AGT-TTTTGT
AAGGAACTCGGCAAAG-TGGT--CCTCAACTGTTTATCAAAAACATAACTATGTGTAA-T
ATATGCATAGCGGTATCTGCTCAATGATT-ATATT-AAATAGCCGCAGTATATTGACTGT
GCAAAGGTAGCATAATCAATTGACTTGTAATTGAAGTCTGGAATGAAGGAAAGTATGGGG
-AGCGACTGTCTTATA-AGAT--TATGGGGAATTTACTTATGAAGTGAAAATACTTCTTT
-AGACATAAGGGACGAGAAGACCCTAGAAATTTT-AAGTAACATA-A--AATGAT--ATT
AAA-TAATTTT-CGCTGGGGCGGCGGAGTAACATTGAA-CTTACTC-ACAC--AAACTTG
CGCCTAGTTT--GGCAACTGAAA-AAATTACTCTAGGGATAACAGCATAATATTTAAAAG
TTTGTGACCTCGATGTTGG-ACTAGGACATAATAACCTAAAAGGTTTTTTATAATGCTCT
GTTCGAGCA-TAAACTCCTACATGATC
>UedaA_AF354242
GAGCTAAATATAAT-TACAATAT-TA-GTTGGTTA-GATTAGGTGTGGCAAAACCTTACC
CAAAATTATACTTAGAGGTGATAGGCCTATCAAAAACTAAGATATCTTGATTTCAATGAA
ATGTATTTAGTACAATTA-ATACATTTATTAAGTGTTTAGGCTTAATAACAATATTAAAA
TATAT------TCTACACAATTATTACGTTTTAATAAATAA-ATATATATATATA---AA
ACATACTATACTTC--TAT-GGAAATTATAT-ATA--GTAATTGGATGCAATTTAA-TAA
TA-ATACA---TGTAAATAATGTTGGTATTAGTAT--ATATATA------AGT-TTTTGT
AAGGAACTCGGCAAAG-TGGT--CCTCAACTGTTTATCAAAAACATAACTATGTGTAA-T
ATATGCATAGCGGTATCTGCTCAATGATT-ATATT-AAATAGCCGCAGTATACTGACTGT
GCAAAGGTAGCATAATCAATTGACTTGTAATTGAAGTCTGGAATGAAGGAAAGTATGGGG
-AGCGACTGTCTTATA-AGAT--TACGGGGAATTTACTTATGAAGTGAAAATACTTCTTT
-AAACATAAGGGACGAGAAGACCCTAGAAATTTT-AAGTAACATA-A--AATGAT--ATT
AAA-TAATTTT-CGCTGGGGCGGCGGAGTAACATTGAA-CTTACTC-ACAC--AAACTTG
CGCCTTGTTT--GGCAACTGATA-AAATTACTCTAGGGATAACAGCATAATATTTAAAAG
TTTGTGACCTCGATGTTGG-ACTAGGACATAATAACCTAAAAGGTTTTTTATAATGCTCT
GTTCGAGCA-TAAACTCCTACATGATC
>KisaB_AF354241
GAGCTAAATATAAT-TACAATAT-TA-GTTGGTTA-GATTAGGTGTGGCAAAACCTTACC
CAAAATTATATTTAGAGGTGATAGGCCTATCAAAAACTAGGATATCTTGATTTCAATGAA
ATGTATTTAGTACAATTA-ATACATTTATTAAGTGGTTAGGCTTAATAATAATATTAAAA
TATAT------TCTACATAATTATTACGTTTTAATAAATAA-ATATATAAATAT----AA
ATATACTATACTTC--TAT-AGAAGTTATAT-ATAG--TAATTGGATGTATGTAAA-TAA
TA-ATACA---TGTAAATAATGTTGGTATTAGTAT--ATATGTA------AGT-TTTTGT
AAGGAACTCGGCAAAT-TGTA--TCTCAACTGTTTATCAAAAACATAACTATGTG-AA-T
ATATACATAGCGGTATCTGCTCAATGATT-ATATTCAAATAGCCGCAGTATACTGACTGT
GCAAAGGTAGCATAATCAATTGACTTGTAATTGAAGTCTGGAATGAAGGAAAGTATGGGG
-AGCGACTGTCTTATA-GGAT--TACGGGGAATTTACTTATGAAGTGAAAATACTTCTTT
-AAACATAAGGGACGAGAAGACCCTAGAAATTTT-AAGTAACATAA-----TAAT--ATT
TAA-TAATTTT-CGCTGGGGCGGCGGAGTAACACTGAA-CTTACTT-ACAC--AAACTTG
CGCCTTGTGT--GGCCACTGA-TTAAATTACTCTAGGGATAACAGCATAATATTTAAAAG
TTTGTGACCTCGATGTTGG-ACTAGGACATAATAACCTAAAAGGTTTTTTATAATGCTCT
GTTCGAGCA-TAAACTCCTACATGATC
>KisaA_AF354240
GAGCTAAATATAGT-TACAATAT-TA-GTTGGTTA-GATTAGGTGTGGCAAAACCTTACC
CAAAATTATATTTAGAGGTGATAGGCCTATCAAAAACTAGGATATCTTGATTCCAATGAA
ATGTATTTAGTACAATTA-ATACATTTATTAAGTGTTTAGGCTTAATAACAATATTAAAA
TATAT------TCTACATAATTATTACGTTTTAATAAATAA-ATATATATA-------AA
ACATATTATACTTC--TAT-GGAAGTTATAT-ATA--GTAATTGGATGCAACTAAA-TAA
TA-GTATA---TGTAAATAATGTTGGTATTAGTAT--ATATGTA------AGT-TTTTGT
TAGGAACTCGGCAAAG-TGGT--CCTCAACTGTTTATCAAAAACATAACTATGTGTAA-T
ATATGCATAGCGGTATCTGCTCAATGATT-ATATT-AAATAGCCGCAGTATACTGACTGT
GCAAAGGTAGCATAATCAATTGACTTGTAATTGAAGTCTGGAATGAAGGAAAGTATGGGG
-AGCGTCTGTCTTATA-AGAT--TACAGGGAATTTACTTATGAAGTGAAAATACTTCTTT
-AAACATAAGGGACGAGAAGACCCTAGAAATTTT-AAGTAACATAAA--AATAAT--ATT
AAA-TAATTTT-CGCTGGGGCGGCGGAGTAACATTGAA-CTTACTC-ACAC--AAACTTG
CGCCTTGTTT--GGCGACTGATG-AAATTACTCTAGGGATAACAGCATAATATTTAAAAG
TTTGTGACCTCGATGTTGG-ACTAGGACATAATAACCTAAAAGGTTTTTTATAATGCTCT
GTTCGAGCA-TAAACTCCTACATGATC
>TateB_AF354239
GAGCTAAATATAGT-GACAATAT-TA-GTTGGTTA-GATTTGGTGTGGCAAAACCTTACC
CAAAATTATATTTAGAGGTGATAGGCCTATCAAAAACTAGGATATCTTGATTCCAATGAA
ATGTATTTAGTACAATTA-ATACATTTATTAAGTGTTTAGGCTTAATAACAATATTAAAA
TATAT------TCTACATAATTATTACGTTTTAATAAATAA-ATATATATA-------AA
ACATATTATACTTC--TAT-GGACGTTATAT-ATA--GTAATTGGATGTAACTAAA-TAA
TA-GTGTA---TGTAAATAATGTTGGTATTAGTAT--ATATGTA------AGT-TTTTGT
AAGGAACTCGGCAAAG-TGGT--CCTCAACTGTTTATCAAAAACATAACTATGTGTAA-T
ATATGCATAGCGGTATCTGCTCAATGATT-ATATT-TAATAGCCGCAGTATACTGACTGT
GCAAAGGTAGCATAATCAATTGACTTGTAATTGAAGTCTGGAATGAAGGAAAGTATGGGG
-AGCGACTGTCTTATA-AGAT--TACAGGGAATTTACTTATGAAGTGAAAATACTTCTTT
-TAACATAAGGGACGAGAAGACCCTAGAAATTTT-AAGTAACATAAA--AATAAT--ATT
AAA-TAATTTT-CGCTGGGGCGGCGGAGTAACATTGAA-CTTACTC-ACAC--AAACTTG
CGCCTTGTTT--GGCGACTGATG-AAATTACTCTAGGGATAACAGCATAATATTTAAAAG
TTTGTGACCTCGATGTTGG-ATTAGGACATAATAACCTAAAAGGTTTTTTATAATGCTCT
GTTCGAGCA-TAAACTCCTACATGATC
>TateA_AF354238
GAGCTAAATATAGT-TACAATAT-TA-GTTGGTTA-GATTAGGTGTGGCAAAACCTTACC
CAAAATTATATTTAGAGGTGATAGGCCTATCAAAAACTAGGATATCTTGATTCCAATGAA
ATGTATTTAGTACAATTA-ATACATTTATTAAGTGTTTAGGCTTAATAACAATATTAAAA
TATAT------TCTACATAATTATTACGTTTTAATAAATAA-ATATATATATA-----AA
ACATATTATACTTC--CAT-GGAAGTTATAT-ATA--GTAATTGGATGCAAGTAAA-TAA
TA-GTATA---TGTAAATAATGTTGGTATTAGTAT--ATATGTA------AGT-TTTTGT
AAGGAACTCGGCAAAG-TGGT--CCTCAACTGTTTATCAAAAACATAACTATGTGTAA-T
ATATGCATAGCGGTATCTGCTCAATGATT-ATATT-AAATAGCCGCAGTATACTGACTGT
GCAAAGGTAGCATAATCAATTGACTTGTAATTGAAGTCTGGAATGAAGGAAAGTATGGGG
-AGCGACTGTCTTATA-AGAT--TACAGGGAATTTACTTATGAAGTGAAAATACTTCTTT
-AAACATAAGGGACGAGAAGACCCTAGAAATTTT-AAGTAACATAAA--AATAAT--ATA
TAA-TAATTTT-CGCTGGGGCGGCGGAGTAACATTGAA-CTTACTC-ACAC--AAACTTG
CGCCTTGTTT--GGCGACTGATG-AAATTACTCTAGGGATAACAGCATAATATTTAAAAG
TTTGTGACCTCGATGTTGG-ACTAGGACATAATAACCTAAAAGGTTTTTTATAATGCTCT
GTTCGAGCA-TAAACTCCTACATGATC
>KawE_AF354237
GAGCTAAATATAAT-TACAATGT-TA-GTTGTTTA-GATTTGGTGTGGCAAAACCTTAAC
CGAAATTATATTTAGGGGTGATAGGCCTCTCAAAAACTAAGATATCTTGATTCTGATGAA
ATGTATTTAGTACAGTTA-ATACATTTATTAAGTGTTTAGGCTTAATAATAATATTAAAA
TATATA------CTATATTA-TATTACGTTTTAATAAATAA-ATATATATA-------AA
ACACATTATACTTC--TAT-TAAAGTTATAA-TTA--GTAATTGGGTGCAGTTTAA-TAA
TA-ATATG---TGTAAAAAATGTTGGTATTAGTATG-ATAAGTA------ATT-TTTAAT
AAGGAACTCGGCAAAAATGTT--TCTCAACTGTTTATCAAAAACATAACTATGTGTGT--
TTATACATAGCGGTATCTGCTCAATGATT--TATT-AAATAGCCGCAGTATACTGACTGT
GCAAAGGTAGCATAATCAATTGACTTATAATTGAAGTCTAGAATGAAGGAAAGCATGGGG
-AGCCACTGTCTTATA-AAAA--TATAGAGAAATTATTTATGAAGTGAAAATCCTTCTCT
-TAAGATAAGGGACGAGAAGACCCTAGAAAATTT-TAGTAATATTAAA-TATTAT--CTT
AATATTTTTT--CGCTGGGGCGGCGGAGTAACATTAAA-CCTACTT-ATAT--AAACCTG
CGCCTTGTTT--GGCGATTGA-TTAATTTACTCTAGGGATAACAGCATAATATTGAAAAG
TTTGTGACCTCGATGTTGG-ACTAGGACATAATAACCTAAAAGGTTTTTTATAATGCTCT
GTTCGAGCA-TATACTCCTACATGATC
>KawD_AF354236
GAGCTAAATATAAT-TACAATAT-TA-GTTGTTTA-GATTTGGTGTGGCAAAACCTTAAC
CGAAATTATATTTAGGGGTGATAGGCCTCTCAAAAACTAAGATATCTTGATTCCGATGAA
ATGTATTTAGTACAGTTA-ATACATTTATTAAGTGTTTAGGCTTAATAATAATATTAAAA
TATATA------CTATATTA-TATTATGTTTTAATAAATAA-ATATATATATA-----AA
ACATATTATATTTC--TAT-TAAAGTTATAA-TTA--GTAATTGGGTGCAGTTTAA-TAA
TA-ATATG---TGTAAAAAATGTTGGTATTAGTATG-ATAAGTA------ATT-TTTAAT
AAGGAACTCGGCAAAAATGTT--TCTCAACTGTTTATCAAAAACATAACTATGTGTGC--
TTATACATAGCGGTATCTGCTCAATGATT--TATT-AAATAGCCGCAGTATACTGACTGT
GCAAAGGTAGCATAATCAATTGACTTATAATTGAAGTCTAGAATGAAGGAAAGCATGGGG
-AGCCACTGTCTTATA-AAAA--TATAGAGAAATTATTTATGAAGTGAAAATCCTTCTCT
-TAAGATAAGGGACGAGAAGACCCTAGAAAATTT-TAGTAATATTAAA-TATTAT--CTT
AATATTTTTT--CGCTGGGGCGGCGGAGTAACATTAAA-CCTACTT-ATAT--AAACCTG
CGTCTTGTTT--GGCGATTGA-TTAATTTACTCTAGGGATAACAGCATAATATTGAAAAG
TTTGTGACCTCGATGTTGG-ACTAGGACATAATAACCTAAAAGGTTTTTTATAATGCTCT
GTTCGAGCA-TAGACTCCTACATGATC
>KawC_AF354235
GAGCTAAATATAAT-TACAATAT-TA-GTTGTTTA-GATTTGGTGTGGCAAAACCTTAAC
CGAAATTATATTTAGGGGTGATAGGCCTCTCAAAAACTAAGATATCTTGATTCCGATGAA
ATGTATTTAGTACAGTTA-ATACATTTATTAAGTGTTTAGGCTTAATAATAATATTAAAA
TATATA------CTATATTA-TATTACGTTTTAATAAATAA-ATATATATAT-------A
ACATATTATATTTC--TAT-TAAAGTTATAA-TTA--GTAATTGGGTGCAGTTTAA-TAA
TA-ATATG---TGTAAAAAATGTTTGTATTAGTATG-ATAAGTA------ATT-TTTAAT
AAGGAACTCGGCAAAAGTGTT--TCTCAACTGTTTATCAAAAACATAACTATGTGTGC--
TTATACATAGCGGTATCTGCTCAATGATT--TATT-AAATAGCCGCAGTATACTGACTGT
GCAAAGGTAGCATAATCAATTGACTTATAATTGAAGTCTAGAATGAAGGAAAGCATGGGG
-AGCCACTGTCTTATA-AAAA--TATAGAGAAATTATTTATGAAGTGAAAATCCTTCTCT
-TAAGATAAGGGACGAGAAGACCCTAGAAAATTT-TAGTAATATTAAA-TATTAT--CTT
AATATTTTTT--CGCTGGGGCGGCGGAGTAACATTAAA-CCTACTT-ATAT--AAACCTG
CGTCTTGTTT--GGCGACTGA-TTAATTTACTCTAGGGATAACAGCATAATATTGAAAAG
TTTGTGACCTCGATGTTGG-ACTAGGACATAATAACCTAAAAGGTTTTTTATAATGCTCT
GTTCGAGCA-TAGACTCCTACATGATC
>KawB_AF354234
GAGCTAAATATAAT-TACAATAT-TA-GTTGTTTA-GATTTGGTGTGGCAAAACCTTAAC
CGAAATTATATTTAGGGGTGATAGGCCTCTCAAAAACTAAGATATCTTGATTCCGATGAA
ATGTATTTAGTACAGTTA-ATACATTTATTAAGTGTTTAGGCTTAATAATAATATTAAAA
TATATA------CGACATTA-TATTACGTTTTAATAAATAA-ATATATATA-------AA
ACATATTATATTTC--TAT-TAAAGTTATAA-TTA--GTAATTGGGTGCAGTTTAA-TAA
TA-ATATG---TGTAAAAAATGTTGGTATTAGTATG-ATAAGTA------ATT-TTTAAT
AAGGAACTCGGCAAAAATGTT--TCTCAACTGTTTATCAAAAACATAACTATGTGTGT--
TTATACATAGCGGTATCTGCTCAATGATT--TATT-AAATAGCCGCAGTATACTGACTGT
GCAAAGGTAGCATAATCAATTGACTTATAATTGAAGTCTAGAATGAAGGAAAGCATGGGA
-AGCCACTGTCTTATA-AAAA--TATAGAGAAATTATTTATGAAGTGAAAATCCTTCTCT
-TAAGATAAGGGACGAGAAGACCCTAGAAAATTT-TAGTAATATTAAA-TATTAT--CTT
AATATTTTTTT-CGCTGGGGCGGCGGAGTAACATTAAA-CCTACTT-ATAT--AAACCTG
CGTCTTGTTT--GGCGATTGA-TTAATTTACTCTAGGGATAACAGCATAATATTGAAAAG
TTTGTGACCTCGATGTTGG-ACTAGGACATAATAACCTAAAAGGTTTTTTATAATGCTCT
GTTCGAGCA-TAGACTCCTACATGATC
>KawA_AF354233
GAGCTAAATATAAT-TACAATAT-TA-GTTGTTTA-GATTTGGTGTGGCAAAACCTTAAC
CGAAATTATATTTAGGGGTGATAGGCCTCTCAAAAACTAAGATATCTTGATTCCAATGAA
ATGTATTTAGTACAGTTA-ATACATTTATTAAGTGTTTAGGCTTAATAATAATATTAAAA
TATATA------CTACATTA-TATTACGTTTTAATAAATAA-ATATATATA-------AA
ACATATTATATTTC--TAT-TAAAGTTATAA-TTA--GTAATTGGGTGCAGTTTAA-TAA
TA-ATATG---TGTAAAAAATGTTGGTATTAGTATG-ATAAGTA------ATT-TTTAAT
AAGGAACTCGGCAAAAATGTT--TCTCAACTGTTTATCAAAAACATAACTATGTGTGT--
TTATACATAGCGGTATCTGCTCAATGATT--TATT-AAATAGCCGCAGTATACTGACTGT
GCAAAGGTAGCATAATCAATTGACTTATAATTGAAGTCTAGAATGAAGGAAAGCATGGGA
-AGCCACTGTCTTATA-AAAA--TATAGAGAAATTATTTATGAAGTGAAAATCCTTCTCT
-TAAGATAAGGGACGAGAAGACCCTAGAAAATTT-TAGTAATATTAAA-TATTAT--CTT
AATATTTTTT--CGCTGGGGCGGCGGAGTAACATTAAA-CCTACTT-ATAT--AAACCTG
CGTCTTGTTT--GGCGATTGA-TTAATTTACTCTAGGGATAACAGCATAATATTGAAAAG
TTTGTGACCTCGATGTTGG-ACTAGGACATAATAACCTAAAAGGTTTTTTATAATGCTCT
GTTCGAGCA-TAGACTCCTACATGATC
>KannC_AF213729
GAGCTAAATATAAT-TACAGTGT-TA-GTTGTTAA--ATTTGGTGTGGCAAAACCTTAAT
CAAAATTATATTTAGAGGTGATAGGCCTTCCAAAAACTAAGATATCTTGATTCTAATGAA
ATGTATTTAGTACAATTA-ATACATTTATTAAGTGTTTAGGCTTAATAATAATATTAAAT
TATATG-----T--GTATAATTATTACGTTTTAATAAATAA-ATATATACA-------AA
CCATATTATACTTC--TAT-AAAAGTTATAT-AAA--GTAATTAGGTGCAAATAAA-TAA
TA-ATATA---TGTTAATAATGTTGGTATTAGTAT-TATATATA------AGT-TTTTGT
TAGGAACTCGGCAAAAGTGGT--TCTCAACTGTTTATCAAAAACATAACTGTGTGTAA--
TTATGCATAGCGGAATCTGCTCAATGATT--TATT-AAATAGCCGCAGTATTCTGACTGT
GCAAAGGTAGCATAATCAATTGACTTATAATTGAAGTCTGGAATGAAGGAAAGTATGGGG
-AGCGACTGTCTTATA-GGAT--TATAGAGAATTTATTTATGAAGTGAAAATCCTTCTTT
GTGACATAAGGGACGAGAAGACCCTAGAAATTTT-TAGTAATATTAA--TGATAT-----
TAAGTATTTTT-CGCTGGGGCGGCGGAGTAACATTGAA-CTTACTT-ACAC--AAACCTG
CGCCTTATTT--GGCAATTGA-TAAAATTACTCTAGGGATAACAGCATAATATTTAAAAG
TTTGTGACCTCGATGTTGG-ACTAGGATATAATAGCCTAAAAGGTTTTTTATAATGCTCT
GTTCGAGCA-TAAACTCCTACATGATC
>KannB_AF213728
GAGCTAAATATAAT-TACAGTGT-TA-GTTGTTAA--ATTTGGTGTGGCAAAACCTTAAT
CAAAATTATATTTAGAGGTGATAGGCCTTCCAAAAACTAAGATATCTTGATTCTAATGAA
ATGTATTTAGTACAATTA-ATACATTTATTAAGTGTTTAGGCTTAATAATAATATTAAAT
TATATG-----T--GTATAATTATTACGTTTTAATAAATAA-ATATATACA-------AA
CCATATTATACTTC--TAT-AAAAGTTATAT-AAA--GTAATTAGGTGCAAATAAA-TAA
TA-ATATA---TGTTAATAATGTTGGTATTAGTAT-TATATATA------AGT-TTTTGT
TAGGAACTCGGCAAAAGTGGT--TCTCAACTGTTTATCAAAAACATAACTGTGTGTAA--
TTATGCATAGCGGAATCTGCTCAATGATT--TATT-AAATAGCCGCAGTATTCTGACTGT
GCAAAGGTAGCATAATCAATTGACTTATAATTGAAGTCTGGAATGAAGGAAAGTATGGGG
-AGCGACTGTCTTATA-GGAT--TATAGAGAATTTATTTATGAAGTGAAAATCCTTCTTT
-TGACATAAGGGACGAGAAGACCCTAGAAATTTT-TAGTAATATTAA--TGATAT-----
TAAGTATTTTT-CGCTGGGGCGGCGGAGTAACATTGAA-CTTACTT-ACAC--AAACCTG
CGCCTTATTT--GGCAATTGA-TTAAATTACTCTAGGGATAACAGCATAATATTTAAAAG
TTTGTGACCTCGATGTTGG-ACTAGGATATAATAGCCTAAAAGGTTTTTTATAATGCTCT
GTTCGAGCA-TAAACTCCTACATGATC
>NizuA_AF213727
GAGCTAAATATAAT-TACAATAT-TA-GTTGTTTA-GATTTGGTGTGGCAAAACCTTAAC
CGAAATTATATTTAGGGGTGATAGGCCTCTCAAAAACTAAGATATCTTGATTCCGATGAA
ATGTATTTAGTACAGTTA-ATACATTTATTAAGTGTTTAGGCTTAATAATAATATTAAAA
TATATA------CTATATTA-TATTACGTTTTAATAAATAA-ATATATATA-------AA
ACATATTATATTTC--TAT-TAAAGTTATAA-TTA--GTAATTGGGTGCAGTTTAA-TAA
TA-ATATG---TGTAAAAAATGTTGGTATTAGTATG-ATAGGTA------ATT-TTTAAT
AAGGAACTCGGCAAAAGTGTT--TCTCAACTGTTTATCAAAAACATAACTATGTGTGC--
TTATACATAGCGGTATCTGCTCAATGATT--TATT-AAATAGCCGCAGTATACTGACTGT
GCAAAGGTAGCATAATCAATTGACTTATAATTGAAGTCTAGAATGAAGGAAAGCATGGGG
-AGCCACTGTCTTATA-AAAA--TATAGAGAAATTATTTATGAAGTGAAAATCCTTCTCT
-TAAGATAAGGGACGAGAAGACCCTAGAAAATTT-TAGTAATATTAA--TATTAT--CTT
AATATTTTTT--CGCTGGGGCGGCGGAGTAACATTAAA-CCTACTT-ATAT--AAACCTG
CGTCTTGTTT--GGCGATTGA-TTAATTTACTCTAGGGATAACAGCATAATATTGAAAAG
TTTGTGACCTCGATGTTGG-ACTAGGACATAATAACCTAAAAGGTTTTTTATAATGCTCT
GTTCGAGCA-TAGACTCCTACATGATC
>SasiB_AF213726
GAGCTAAATATAAT-TACAATAT-TA-GTTGGTTA-GATTAGGTGTGGCAAAACCTAACC
CAAAATTATATTTAGAGGTGATAGGCCTATCAAAAACTAGGATATCTTGATTCCAATGAA
ATGTATTTAGTACAATTA-ATACATTTATTAAGTGTTTAGGCTTAATAACAATATTAAAA
TATAT------TCTACATAATTATTACGTTTTAATAAATAA-ATATATATA-------AA
ATATACTATACTTC--TAT-GAAAGTTATAT-ATA--GTAATTAGATACAATTAAA-TAA
TA-ATATA---TGTAAATAATGTTGGTATTAGTAT--ATATGTA------AGT-TTTTGT
AAGGAACTCGGCAAAG-TGGT--CCTCAACTGTTTATCAAAAACATAACTATGTGTAA-T
ATATGCATAGCGGTATCTGCTCAATGATT-ATATT-AAATAGCCGCAGTATACTGACTGT
GCAAAGGTAGCATAATCAATTGACTTGTAATTGAAGTCTGGAATGAAGGAAAGTATGGGG
-AGCGACTGTCTTATA-AGAT--TACAAGGAATTTACTTATGAAGTGAAAATACTTCTTT
-TAACATAAGGGACGAGAAGACCCTAGAAATTTT-AAGTA-CATA-A--AATAAT--ATT
TAA-TAATTTT-CGCTGGGGCGGCGGAGTAACATTGAA-CTTACTC-ACAC--AAACTTG
CGCCTTGTTT--GGCAACTGATA-AAATTACTCTAGGGATAACAGCATAATATTTAAAAG
TTTGTGACCTCGATGTTGG-ACTAGGACATAATAACCTAAAAGGTTTTTTATAATGCTCT
GTTCGAGCA-TAAACTCCTACATGATC
>HetaB_AF213724
GAGCTAAATATAAT-TACAATGT-TA-GTTGTTTA-GATTTGGTGTGGCAAAACCTCAAC
CGAAATTATATTTAGGGGTGATAGGCCTCTCAAAAACTAAGATATCTTGATTCCGATGAA
ATGTATTTAGTACAGTTA-ATACATTTATTAAGTGTTTAGGCTTAATAATAATATTAATA
TATATATATATACTACATTA-TATTACGTTTTAATAAATAA-ATATATATATA-----AA
ACATATTATACTTC--TAT-TAAAGTTATAT-TTA--GTAATTGGGTGCAGTTAAA-TAA
TA-ATATG---TGTAAAAAATGTTGGTATTAGTATA-ATAAGTA------ATT-TTTAAT
AAGGAACTCGGCAAAA-TGTT--TCTCAACTGTTTATCAAAAACATAACTATGTGTGT--
TTATACATAGCGGTGTCTGCTCAATGATT--TATT-AAATAGCCGCAGTATACTGACTGT
GCAAAGGTAGCATAATCAATTGGCTTATAATTGAAGTCTAGAATGAAGGAAAGCATGGGG
-AGCCACTGTCTTATA-AAAA--TATAGAGAAATTATTTATGAAGTGAAAATCCTTCTCT
-TAAGATAAGGGACGAGAAGACCCTAGAAAATTT-TAGTAATATTAA--TATTAT--CTT
AATATTTTTT--CGCTGGGGCGGCGGAGTAACATTAAA-CCTACTT-ATAT--AAACCTG
CGTCTTGTTT--GGCGATTGA-TTAATTTACTCTAGGGATAACAGCATAATATTGAAAAG
TTTGTGACCTCGATGTTGG-ATTAGGACATAATAACCTAAAAGGTTTTTTATAATGCTCT
GTTCGAGCA-TAGACTCCTACATGATC
>KamoB_AF213723
GAGCTAAATATAAT-TACAATAT-TA-GTTGGTTA-GATTAGGTGTGGCAGAACCTTACC
CAAAATTATATTTAGAGGTGATAGGCCTATCAAAAACTAGGATATCTTGATTCCAATGAA
ATGTATTTAGTACAATTA-ATACATTTATTAAGTGGTTAGGCTTAATAACAATATTAAAA
TATAT-------CTACATAATTATTACGTTTTAATAAATAA-ATATATATA-------AA
ATATACTATACTTC--TAT-GGAAGTTATAT-ATAG--TAATTGGATGTATGTAAA-TAA
TA-ATACA---TGTAAATAATGTTGGTATTAGTAT--ATATGTA------AGT-TTTTGT
AAGGAACTCGGCAAAG-GGGT--TCTCAACTGTTTATCAAAAACATAACTATGTGTAA-T
ACATACATAGCGGTATCTGCTCAATGATT-ATATT-AAATAGCCGCAGTATACTGACTGT
GCAAAGGTAGCATAATCAATTGACTTGTAATTGGAGTCTGGAATGAAGGAAAGTATGGGG
-AGCGACTGTCTTATA-AGAT--TACGGGGAATTTACTTATGAAGTGAAAATACTTCTTT
-TAACATAAGGGACGAGAAGACCCTAGAAATTTT-AAGTAACATAA-----TAAT--ATT
TAA-TAATTTT-CGCTGGGGCGGCGGAGTAACATTGAA-CTTACTC-ACAC--AAACTTG
CGCCTTGTTT--GGCAACTGA-TAAAATTACTCTAGGGATAACAGCATAATATTTAAAAG
TTTGTGACCTCGATGTTGG-ACTAGGACATAATAACCTAAAAGGTTTTTTATAATGCTCT
GTTCGAGCA-TAAACTCCTACATGATC
>AjirB_	AF213722
GAGCTAAATATAAT-TACAATGT-TA-GTTGTTTA-GATTTGGTGTGGCATAACCATAAC
CGAAATTATATTTAGGGGTGACAGGCCTCTCAAAAACTAAGATATCTTGATTCCGATGAA
ATGTATTTAGTACAGTTA-ATACATTTATTAAGTGTTTAGGCTTAATAATAATATTAAAA
TATATA------CTACATTA-TATTACGTTTTAATAAATAA-ATATATATATA-----AA
ACATATTATACTTC--TAT-TAAAGTTATAA-TTA--GTAATTGGGTGCAATTTAA-TAA
TA-ATATA---TGTAAAAAATGTTGGTATTAGTAT--ATAAGTA------ATT-TTTAAT
AAGGAACTCGGCAAAAGTGTT--TCTCAACTGTTTATCAAAAACATAACTATGTGTAC--
TTATACATAGCAGTTTCTGCTCAATGATT--TATT-AAATAGCCGCAGTATACTGACTGT
GCAAAGGTAGCATAATCAATTGACTTATAATTGAAGTCTAGAATGAAGGAAAGTATGGGG
-AGCCACTGTCTTATA-AAAA--TAAAGAGAAATTATTTATGAAGTGAAAATCCTTCTCT
-TAAGATAAGGGACGAGAAGACCCTAGAAATTTT-TAGTAATATTAGA-TATTAT--ACT
AATATTTTTTT-CGCTGGGGCGGCGGAGTAACATTTAA-CCTACTT-ATAT--AAACCTG
CGTCTTGTTT--GGCGATTGA-TTAATTTACTCTAGGGATAACAGCATAATATTCAAAAG
TTTGTGACCTCGATGTTGG-ACTAGGATATAATAACCTAAAAGGTTTTTTATAATGCTCT
GTTCGAGCA-TAAACTCCTACATGATC
>AtamB_AF213721
GAGCTAAATATAGT-TACAATGT-TA-GTTGTTTA-GATTTGGTGTGACAAAACCTTTAC
CGAAATTATATTTAGGGGTGACAGGCCTCTCAAAAACTAGGATATCTTGATTCCGATTAA
ATGTATTTAGTACAGTTA-ATACATTTATTAAGTGTTTAGGCTTAATAATAATATTAAAA
TATATT------CTGCATTA-TATTACGTTGTAAAAAATAA--TATATATAT------AA
ACATATTATACTTC--TAT-TAAAGTTATAG-TTA--GTAATTGGGTGCAATTTAA-TAA
TA-ATATG---TGTAAAAAATGTTGGTATTAGTATG-ATTGGTA------ATT-TTTTAT
AAGGAACTCGGCAAAAGTGTT--TCTCAACTGTTTATCAAAAACATAACTATGTGTAC--
TCATACATAGCAGTTTCTGCTCAATGATT--TATT-AAATAGCCGCAGTATACTGACTGT
GCAAAGGTAGCATAATCAATTGACTTATAATTGAAGTCTAGAATGAAGGAAAGTATGGGG
-AGCCACTGTCTTATA-AAAA--TAGAGAGAAATTATTTATGAAGTGAAAATCCTTCTCT
-TAAGATAAGGGACGAGAAGACCCTAGAAATTTT-TAGTAATATTAGA-TAT-AT--CCT
AATATTTTTT--CGCTGGGGCGGCGGAGTAACATTTAA-CCTACTT-ATAT--AAACCTG
CGTCTTGTTT--GGCGATTGA-TTAATTTACTCTAGGGATAACAGCATAATATTCAAAAG
TTTGTGACCTCGATGTTGG-ACTAGGATATAATAACCTAAAAGGTTTTTTATAATGCTCT
GTTCGAGCA-TAAACTCCTACATGATC
>AtamA_AF213720
GAGCTAAATATAAT-TACAATGT-TA-GTTGTTTA-GATTTGGTGTGGCATAACCATTAC
CGAAATTATATTTAGGGGTGACAGGCCTCTCAAAAACTAGGATATCTTGATTCCGATGAA
ATGTATTTAGTACAGTTA-ATACATTTATTAAGTGTTTAGGCTTAATAATAATATTAAAA
TATATA------CTACATTA-TATTACGTTTTAATAAATAA-ATATATATA-------AA
ACATATTATACTTC--TAT-TAAAGTTATAA-TTA--GTAATTGGGTGCAAATTAA-TAA
TA-ATATA---TGTAAAAAATGTTGGTATTAGTAT--ATAAGTA------ATT-TTTAAT
AAGGAACTCGGCAAAAGTGTT--TCTCAACTGTTTATCAAAAACATAACTATGTGTAC--
TTATACATAGCAGTTTCTGCTCAATGATT--AATT-AAATAGCCGCAGTATACTGACTGT
GCAAAGGTAGCATAATCAATTGACTTATAATTGAAGTCTAGAATGAAGGAAAGTATGGGG
-AGCCACTGTCTTATA-AAAA--TAAAGAGAAATTATTTATGAAGTGAAAATCCTTCTCT
-TAAGATAAGGGACGAGAAGACCCTAGAAATTTT-TAGTAATATTAGA-TATTAT--ACT
AATATTTTTT--CGCTGGGGCGGCGGAGTAACATTTAA-CCTACTT-ATAT--TAACCTG
CGTCTTGTTT--GGCGATTGA-TTAATTTACTCTAGGGATAACAGCATAATATTCAAAAG
TTTGTGACCTCGATGTTGG-ACTAGGATATAATAACCTAAAAGGTTTTTTATAATGCTCT
GTTCGAGCA-TAAACTCCTACATGATC
>TahiB_AF213719
GAGCTAAATATAAT-TACAATGT-TA-GTTGTTTA-GATTTGGTGTGGCAAAACCTTAAC
CGAAATTATATTTAGGGGTGATAGGCCTCTCAAAAACTAAGATATCTTGATTCCGATGAA
ATGTATTTAGTACAGTTA-ATACATTTATTAAGTGTTTAGGCTTAATAATAATATTAATA
TATATATATA--CTACATTA-TATTACGTTTTAATAAATAA-ATATATATA-------AA
ACATATTATACTTC--TAT-TAAAGTTATAT-TTA--GTAGTTGGGTGCAGTTAAA-TAT
TA-ATATG---TGTAAAAAATGTTGGTATTAGTATA-ATAAGTA------ATT-TTTAAT
AAGGAACTCGGCAAAA-TGTT--TCTCAACTGTTTATCAAAAACATAACTATGTGTGT--
TTATACATAGCGGTGTCTGCTCAATGATT--TATT-AAATAGCCGCAGTATACTGACTGT
GCAAAGGTAGCATAATCAATTGGCTTATAATTGAAGTCTAGAATGAAGGAAAGCATGGGG
-AGCCACTGTCTTATA-AAAA--TATAGAGAAATTATTTATGAAGTGAAAATCCTTCTCT
-TAAGATAAGGGACGAGAAGACCCTAGAAAATTT-TAGTAATATTAA--TATTAT--CTT
AATATTTTTT--CGCTGGGGCGGCGGAGTAACATTAAA-CCTACTT-ATAT--AAACCTG
CGTCTTGTTT--GGCGATTGA-TTAATTTACTCTAGGGATAACAGCATAATATTGAAAAG
TTTGTGACCTCGATGTTGG-ACTAGGACATAATAACTTAAAAGGTTTTTTATAATGCTCT
GTTCGAGCA-TAGACTCCTACATGATC
>TamaB_AF213718
GAGCTAAATATAAT-TACAATAT-TA-GTTGGTTA-GATTAGGTGTGGCAAAACCTAACC
CAAAATTATATTTAGAGGTGATAGGCCTATCAAAAACTAGGATATCTTGATTCCAATGAA
ATGTATTTAGTACAATTA-ATACATTTATTAAGTGTTTAGGCTTAATAACAATATTAAAA
TATAT------TCTACATAATTATTACGTTTTAATAAATAA-ATATATATA-------AA
ACATACTATACTTC--TAT-GGAAGTTATAT-ATA--GTAATTAGATACAATTAAA-TAA
TA-ATATA---TGTAAATAATGTTGATATTAGTAT--ATATGTA------AGT-TTTTGT
AAGGAACTCGGCAAAG-TGGT--CCTCAACTGTTTATCAAAAACATAACTATGTGTAA-T
ATATGCATAGCGGTATCTGCTCAATGATT-ATATT-AAATAGCCGCAGTATACTGACTGT
GCAAAGGTAGCATAATCAATTGACTTGTAATTGAAGTCTGGAATGAAGGAAAGTATGGGG
-AGCGACTGTCTTATA-AGAT--TACAAGGAATTTACTTATGAAGTGAAAATACTTCTTT
-AAACATAAGGGACGAGAAGACCCTAGAAATTTT-AAGTAACATA-A--AATAAT--ATT
AA--TAATTTT-CGCTGGGGCGGCGGAGTAACATTGAA-CTTACTC-ACAC--AAACTTG
CGCCTTGTTT--GGCAACTGATA-AAATTACTCTAGGGATAACAGCATAATATTTAAAAG
TTTGTGACCTCGATGTTGG-ACTAGGACATAATAACCTAAAAGGTTTTTTATAATGCTCT
GTTCGAGCA-TAAACTCCTACATGATC
>ManaB_AF213717
GAGCTAAGTATAGT-TACAATAT-TA-GTTGTTTA-GATTTGGTGTGGCAAAACCTTAAC
CGAAATTATATTTAGGGGTGACAGGCCTCTCAAAAACTAGGATATCTTGATTCCGATGAA
ATGTATGTAGTACAGTTA-ATGCATTTATTGAGTGTTTAGGCTTAATAATAATATCAAAA
TATATT------CTATATTA-TATTACGTTTTAATAAATAATATATATATCA-------A
ACATATTATACTGC--TAT-TCAAGTTATAT-TTA--GTAATTGGGTGCAATTAAA-TAA
TATGTATG---TGTAAAAAATGTTGGTATTAGTAT--ATTAGTA------ATT-TTCTGT
AAGGAACTCGGCAAAAGTGTT--TCTCAACTGTTTATCAAAAACATAACTATGTGCTC--
TTATACATAGCG-TATCTGCTCAATGATT--TATT-AAATAGCCGCAGTATACTGACTGT
GCAAAGGTAGCATAATCAATTGACTTATAATTGAAGTCTAGAATGAAGGAAAGCATGGGG
-AGCCACTGTCTTATT-AAAA--TAGAGAGAAATTATTTATGAAGTGAAAATCCTTCTAT
-TTAGATAAGGGACGAGAAGACCCTAGAAAATTT-AAGTAGTATTAGA-TATTAT--CCT
GA-ATATTTTT-CGCTGGGGCGGCGGAGTAACATTTAA-CTTACTT-ATAT--ATACCTG
CGTCTTGTTT--GGCGACTGA-TTAATTTACTCTAGGGATAACAGCATAATATTCAAAAG
TTTGTGACCTCGATGTTGG-ACTAGGACATAATAACCTAAAAGGTTTTTTATAATGCTCT
GTTCGAGCA-TATACTCCTACATGATC
>ChigB_AF213716
GAGCTAAGTATAGT-TACAATAT-TA-GTTGTTTA-GATTTGGTGTGGCAAAACCTTAAC
CGAAATTATATTTAGGGGTGACAGGCCTCTCAAAAACTAGGATATCTTGATTCCGATGAA
ATGTATGTAGTACAGTTA-ATACATTTATTGAGTGTTTAGGCTTAATAATAATATTAAAA
TATATT------CAATATTA-TGTTACGTTTTAATAAATAATATATATATA--------A
ACATATTATACTTC--TAT-TAAAGTTATAT-TAA--GTAATTGGGTGCAATTTAA-TAA
TA-ATATG---TGTAGAGAATGTTGGTATTAGTAT--ATTAGTA------ATT-TTCTGT
AAGGAACTCGGCAAAAGTGTT--TCTCAACTGTTTATCAAAAACATAACTATGTGCTC--
TTATACATAGCGGTATCTGCTCAATGATT--TATT-AAATAGCCGCAGTATACTGACTGT
GCAAAGGTAGCATAATCAATTGACTTATAATTGAAGTCTAGAATGAAGGAAAGCATGGGG
-AGCCACTGTCTTATA-AAAA--TAGAGAGAAATTATTTATGAAGTGAAAATCCTTCTAT
-TTAGATAAGGGACGAGAAGACCCTAGAAAATTT-AAGTAGTATTAGA-TATTAT--CCT
GA-ATATTTTT-CGCTGGGGCGGCGGAGTAACATTAAA-CTTACTT-ACAT--ATACCTG
CGTCTTGTTT--GGCGACTGA-TTAATTTACTCTAGGGATAACAGCATAATATTCAAAAG
TTTGTGACCTCGATGTTGG-ACTAGGACATAATAACCTAAAAGGTTTTTTATAATGCTCT
GTTCGAGCA-TATACTCCTACATGATC
>UkisI_AF213714
GAGCTAAATATAAT-TACAATAT-TA-GTTGGTTA-GATTAGGTGTGGCAAAACCTAACC
CAAAATTATATTTAGAGGTGATAGGCCTATCAAAAACTAGGATATCTTGATTCCAATGAA
ATGTATTTAGTACAATTA-ATACATTTATTAAGTGTTTAGGCTTAATAACAATATTAAAA
TATAT------TCTACATAGTTATTACGTTTTAATAAATAA-ATATATATA-------AA
ACATACTATACTTC--TAT-GGAAGTTATAT-ATA--GTAATTGGATACAATTAAA-TAA
TA-ATACA---TGTAAATAATGTTGGTATTAGTAT--ATATGTA------AGT-TTTTGT
AAGGAACTCGGCAAAG-TGGT--CCTCAACTGTTTATCAAAAACATAACTATGTGTAA-T
ATATGCATAGCGGTATCTGCTCAATGATT-ATATT-AAATAGCCGCAGTATACTGACTGT
GCAAAGGTAGCATAATCAATTGACTTGTAATTGAAGTCTGGAATGAAGGAAAGTATGGGG
-AGCGACTGTCTTATA-AGAT--TACAAGGAATTTACTTATGAAGTGAAAATACTTCTTT
-AAACATAAGGGACGAGAAGACCCTAGAAATTTT-AAGTAACATA-A--AATAAT--ATT
AAA-TAATTTT-CGCTGGGGCGGCGGAGTAACATTGAA-CTTACTC-ACAC--AAACTTG
CGCCTTGTTT--GGCAACTGATA-AAATTACTCTAGGGATAACAGCATAATATTTAAAAG
TTTGTGACCTCGATGTTGG-ACTAGGACATAATAACCTAAAAGGTTTTTTATAATGCTCT
GTTCGAGCA-TAAACTCCTACATGATC
>TahiA_AF213712
GAGCTAAATATAAT-TACAATGT-TA-GTTGTTTA-GATTTGGTGTGGCAAAACCTTAAC
CGAAATTATATTTAGGGGTGATAGGCCTCTCAAAAACTAAGATATCTTGATTCCGATGAA
ATGTATTTAGTACAGTTA-ATACATTTATTAAGTGTTTAGGCTTAATAATAATATTAATA
TATATATATATACTACATTA-TATTACGTTTTAATAAATAA-ATATATATA-------AA
ACATATTATACTTC--TAT-TAAAGTTATAT-TTA--GTAATTGGGTGCAGTTAAA-TAT
TA-ATATG---TGTAAAAAATGTTGGTATTAGTATA-ATAAGTA------ATT-TTTAAT
AAGGAACTCGGCAAAA-TGTT--TCTCAACTGTTTATCAAAAACATAACTATGTGTGT--
TTATACATAGCGGTGTCTGCTCAATGATT--TATT-AAATAGCCGCAGTATACTGACTGT
GCAAAGGTAGCATAATCAATTGGCTTATAATTGAAGTCTAGAATGAAGGAAAGCATGGGG
-AGCCACTGTCTTATA-AAAA--TATAGAGAAATTATTTATGAAGTGAAAATCCTTCTCT
-TAAGATAAGGGACGAGAAGACCCTAGAAAATTT-TAGTAATATTAA--TATTAT--CTT
AATATTTTTT--CGCTGGGGCGGCGGAGTAACATTAAA-CCTACTT-ATAT--AAACCTG
CGTCTTGTTT--GGCGATTGA-TTAATTTACTCTAGGGATAACAGCATAATATTGAAAAG
TTTGTGACCTCGATGTTGG-ACTAGGACATAATAACCTAAAAGGTTTTTTATAATGCTCT
GTTCGAGCA-TAGACTCCTACATGATC
>HetaA_AF213711
GAGCTAAATATAAT-TACAATGT-TA-GTTGTTTA-GATTTGGTGTGGCAAAACCTTAAC
CGAAATTATATTTAGGGGTGATAGGCCTCTCAAAAACTAAGATATCTTGATTCCGATGAA
ATGTATTTAGTACAGTTA-ATACATTTATTAAGTGTTTAGGCTTAATAATAATATTAAAA
TATGTA------CTACATTA-TATTACGTTTTAATAAATAA-ATATATATA-------AA
ACATATTATACTTC--TAT-TAAAGTTATAA-TTA--GTAATTGGGTGCAGTTTAA-TAA
TA-ATATG---TGTAAAAAATGTTGGTATTAGTATG-ATAAGTA------AAT-TTTAAT
AAGGAACTCGGCAAAAATGTT--TCTCAACTGTTTATCAAAAACATAACTATGTGTGT--
TTATACATAGCGGTATCTGCTCAATGATT--TATT-AAATAGCCGCAGTATACTGACTGT
GCAAAGGTAGCATAATCAATTGGCTTATAATTGGAGTCTAGAATGAAGGAAAGCATGGGG
-AGCCACTGTCTTATA-AAAA--TATAGAGAAATTATTTATGAAGTGAAAATCCTTCTCT
-TAAGATAAGGGACGAGAAGACCCTAGAAAATTT-TAGTAATATTAA--TATTAT--CTT
AATATTTTTT--CGCTGGGGCGGCGGAGTAACATTAAAACCTACTT-ATAT--AAACCTG
CGCCTTGTTT--GGCGATTGA-TTAATTTACTCTAGGGATAACAGCATAATATTGAAAAG
TTTGTGACCTCGATGTTGG-ACTAGGACATAATAACCTAAAAGGTTTTTTATAATGCTCT
GTTCGAGCA-TAGACTCCTACATGATC
>KamoA_AF213710
GAGCTAAATATAAT-TACAATGT-TA-GTTGTTTA-GATTTGGTGTGGCAAAACCTTAAC
CGAAATTATATTTAGGGGTGATAGGCCTCTCAAAAACTAAGATATCTTGATTCCGATGAA
ATGTATTTAGTACAGTTA-ATACATTTATTAAGTGTTTAGGCTTAATAATAATATTAAAA
TATGTA------CTACATTA-TATTACGTTTTAATAAATAA-ATATATATA-------AA
ACATATTATACTTC--TAT-TAAAGTTATAA-TTA--GTAATTGGGTGCAGTTTAA-TAA
TA-ATATG---TGTAAAAAATGTTGGTATTAGTATG-ATAAGTA------ATT-TTTAAT
AAGGAACTCGGCAAAAATGTT--TCTCAACTGTTTATCAAAAACATAACTATGTGTGT--
TCATACATAGCGGTATCTGCTCAATGATT--TATT-AAATAGCCGCAGTATACTGACTGT
GCAAAGGTAGCATAATCAATTGGCTTATAATTGAAGTCTAGAATGAAGGAAAGCATGGGG
-AGCCACTGTCTTATA-AAAA--TATAGAGAAATTATTTATGAAGTGAAAATCCTTCTCT
-TAAGATAAGGGACGAGAAGACCCTAGAAAATTT-TAGTAATATTAA--TATTAT--CTT
AATATTTTTT--CGCTGGGGCGGCGGAGTAACATTAAAACCTACTT-ATAT--AAACCTG
CGCCTTGTTT--GGCGATTGA-TTAATTTACTCTAGGGATAACAGCATAATATTGAAAAG
TTTGTGACCTCGATGTTGG-ACTAGGACATAATAACCTAAAAGGTTTTTTATAATGCTCT
GTTCGAGCA-TAGACTCCTACATGATC
>AjirA_AF213709
GAGCTAAATATAAT-TACAATGT-TA-GTTGTTTA-GATTTGGTGTGGCATAACCATAAC
CGAAATTATATTTAGGGGTGACAGGCCTCTCAAAAACTAAGATATCTTGATTCCGATGAA
ATGTATTTAGTACAGTTA-ATACATTTATTAAGTGTTTAGGCTTAATAATAATATTAAAA
TATATA------CTACATTA-TATTACGTTTTAATAAATAA-ATATATATA-------AA
ACATATTATACTTC--TAT-TAAAGTTATAA-TTA--GTAATTGGGTGCAATTTAA-TAA
TA-ATATA---TGTAAAAAATGTTGGTATTAGTAT--ATAAGTA------ATT-TTTAAT
AAGGAACTCGGCAAAAGTGTT--TCTCAACTGTTTATCAAAAACATAACTATGTGTAC--
TTATACATAGCAGTTTCTGCTCAATGATT--AATT-AAATAGCCGCAGTATACTGACTGT
GCAAAGGTAGCATAATCAATTGACTTATAATTGAAGTCTAGAATGAAGGAAAGTATGGGG
-AGCCACTGTCTTATA-AAAA--TAAAGAGAAATTATTTATGAAGTGAAAATCCTTCTCT
-TAAGATAAGGGACGAGAAGACCCTAGAAATTTT-TAGTAATATTAGA-TATTAT--ACT
A-TATTTTTTT-CGCTGGGGCGGCGGAGTAACATTTAA-CCTACTT-ATAT--AAACCTG
CGTCTTGTTT--GGCGATTGA-TTAATTTACTCTAGGGATAACAGCATAATATTCAAAAG
TTTGTGACCTCGATGTTGG-ACTAGGATATAATAACCTAAAAGGTTTTTTATAATGCTCT
GTTCGAGCA-TAAACTCCTACATGATC
>TamaA_AF213708
GAGCTAAGTATATT-TACAATGT-TA-GTTGTTTA-GATGTGGTGTGGCAAAACCTTTAC
CAAAATTATATTTAGGGGTGACAGGCCTCTCAAAAACTAGGATATCTTGATTCCGATGAA
ATGTATTTAGTACAGTTA-ATACATTTATTTAGTGTTTAGGCTTAATAATAATATTAAAA
TATATC------CTACATTA-TATTACGTTTTAATAAACTA-ATATATATAT-------A
ACATATTATACTTC--TAT-TAAAGTTATAT-TAA--GTAATTGGGTGCAATATAA-TAA
TA-ATATG---TGTAAAAAATGTTGGTATTAGTAT--ATTGGTA------ATT-TTTTGT
AAGGAACTCGGCAAGGGTGTT--TCTCAACTGTTTATCAAAAACATAACTATGTGCTC--
TTATACATAGCGGTATCTGCTCAATGATT--TATT-AAATAGCCGCAGTATACTGACTGT
GCAAAGGTAGCATAATCAATTGACTTATAATTGAAGTCTAGAATGAAGGAAAGCATGGGG
-AGCCACTGTCTTATA-AAAA--TAGAGAGAAATTATTTATGAAGTGAAAATCCTTCTAT
-TTAGATAAGGGACGAGAAGACCCTAGAAAATTT-AAGTAGTATTAGA-TATTAT--CCT
GA-ATATTTTT-CGCTGGGGCGGCGGAGTAACATTTAA-CTTACTT-ACAT--ATACCTG
CGTCTTGTTT--GGCGATTGA-TTAATTTACTCTAGGGATAACAGCATAATATTCAAAAG
TTTGTGACCTCGATGTTGG-ACTAGGACATAATAACCTAAAAGGTTTTTTATAATGCTCT
GTTCGAGCA-TATACTCCTACATGATC
>ChigA_AF213707
GAGCTAAGTATAGT-TACAATAT-TA-GTTGTTTA-GATTTGGTGTGGCAAAACCTTAAC
CGAAATTATATTTAGGGGTGACAGGCCTCTCAAAAACTAGGATATCTTGATTCCGATGAA
ATGTATGTAGTACAGTTA-ATACATTTATTGAGTGTTTAGGCTTAATAATAATATTAAAA
TATATT------CAATATTA-TATTACGTTTTAATAAATAATATATATATA--------A
ACATATTATACTTC--TGT-TAAAGTTATAT-TAA--GTAATTGGGTGCAATTTAA-TAA
TA-ATATG---TGTAAAGAATGTTGGTATTAGTAT--ATTAGTA------ATT-TTCTGT
AAGGAACTCGGCAAAAGTGTT--TCTCAACTGTTTATCAAAAACATAACTATGTGCTC--
TTATACATAGCGGTATCTGCTCAATGATT--TATT-AAATAGCCGCAGTATACTGACTGT
GCAAAGGTAGCATAATCAATTGACTTATAATTGAAGTCTAGAATGAAGGAAAGCATGGGG
-AGCCACTGTCTTATA-TAAA--TAGAGAGAAATTATTTATGAAGTGAAAATCCTTCTAT
-TTAGATAAGGGACGAGAAGACCCTAGAAAATTT-AAGTAGTATTAGA-TATTAT--CCT
GA--TATTTTT-CGCTGGGGCGGCGGAGTAACATTAAA-CTTACTT-ACAT--ATACCTG
CGTCTTGTTT--GGCGACTGA-TTAATTTACTCTAGGGATAACAGCATAATATTCAAAAG
TTTGTGACCTCGATGTTGG-ACTAGGACATAATAACCTAAAAGGTTTTTTATAATGCTCT
GTTCGAGCA-TATACTCCTACATGATC
>ManaA_AF213706
GAGCTAAGTATAGT-TACAATAT-TA-GTTGTTTA-GATTTGGTGTGGCAAAACCTTAAC
CGAAATTATATTTAGGGGTGACAGGCCTCTCAAAAACTAGGATATCTTGATTCCGATGAA
ATGTATGTAGTACAGTAA-ATGCATTTATTGAGTGTTTAGGCTTAATAATAATATCAAAA
TATATT------CTATATTA-TATTACGTTTTAATTAATAATATATATATAT-------A
ACATATTATACTGC--TAT-TAAAGTTATAT-TTA--GTAATTGGGTGCAATTAAA-TAA
TATGTATG---TGTAAAAAATGTTGGTATTAGTAT--ATTAGTA------ATT-TTCTGT
AAGGAACTCGGCAAAAGTGTT--TCTCAACTGTTTATCAAAAACATAACTATGTGCTC--
TTATACATAGCGGTATCTGCTCAATGATT--TATT-AAATAGCCGCAGTATACTGACTGT
GCAAAGGTAGCATAATCAATTGACTTATAATTGAAGTCTAGAATGAAGGAAAGCATGGGG
-AGCCACTGTCTTATT-AAAA--TAGAGAGAAATTATTTATGAAGTGAAAATCCTTCTAT
-TTAGATAAGGGACGAGAAGACCCTAGAAAATTT-AAGTAGTATTAGA-TATTAT--CCT
GA-ATATTTTT-CGCTGGGGCGGCGGAGTAACATTTAA-CTTACTT-ATAT--ATACCTG
CGTCTTGTTT--GGCGACTGA-TTAATTTACTCTAGGGATAACAGCATAATATTCAAAAG
TTTGTGACCTCGATGTTGG-ACTAGGACATAATAACCTAAAAGGTTTTTTATAATGCTCT
GTTCGAGCA-TATACTCCTACATGATC
>Bou10P_DQ462067
GAGCTAAATATAAT-TACAATAT-TA-GTTGGTTA-GATTTGGTGTGGCAGAACCTTACC
CAAAATTATATTTAGAGGTGATAGGCCTATCAAAAACTAGGATATCTTGATTCCAATGAA
ATGTATTTAGTACAATTA-ATACATTTATTAAGTGTTTAGGCTTAATGACAATATTAAAA
TATAT------TCTACATAATTATTACGTTTTAATAAATAA-ATATATATAT-------A
AAATACTATACTTC--TAT-AAACGTTATAT-ATAG--TAATTGGATGTATGTAAA-TAA
TA-ATACA---TGTAAATAATGTTGGTATTAGTAT--ATATGTA------AGT-TTTTGT
AAGGAACTCGGCAAAG-TGGT--TCTCAACTGTTTATCAAAAACATAACTATGTGTAA-T
ATATACATAGCGGTATCTGCTCAATGAT--ATATT-AAATAGCCGCAGTATACTGACTGT
GCAAAGGTAGCATAATCAATTGACTTGTAATTGAAGTCTGGAATGAAGGAAAGTATGGGG
-AGCGACTGTCT-ATA-AGAT--TACGGGGAATTTACTTATGAAGTGAAAATACTTCTTT
-AAACATAAGGGACGAGAAGACCCTAGAAATTTT-AAGTAACATAA-----TAAT--ATT
AA--TAATTTT-CGCTGGGGCGGCGGAGTAACATTGAA-CTTACTC-ACAC--AAACTTG
CGCCTTGTTT--GGCAACTGA-TAAAATTACTCTAGGGATAACAGCATAATATTTAAAAG
TTTGTGACCTCGATGTTGG-ACTAGGACATAATAACCTAAAAGGTTTTTTATAATGCTCT
GTTCGAGCA-TAAACTCCTACATGATC
>Bou2A_DQ462045
GAGCTAAATATAAT-TACAATAT-TA-GTTGGTTA-GATTAGGTGTGGCAAAACCTTACC
CAAAATTATATTTAGAGGTGATAGGCCTATCAAAAACTAGGATATCTTGATTTCAATGAA
ATGTATTTAGTACAATTA-ATACATTTATTAAGTGGTTAGGCTTAATAATAATATTAAAA
TATAT------TCTACATAATTATTACGTTTTAATAAATAA-ATATATAAATAT----AA
ATATACTATACTTC--TAT-AGAAGTTATAT-ATAG--TAATTGGATGTATGTAAA-TAA
TA-ATACA---TGTAAATAATGTTGGTATTAGTAT--ATATGTA------AGT-TTTTGT
AAGGAACTCGGCAAAT-TGTA--TCTCAACTGTTTATCAAAAACATAACTATGTG-AA-T
ATATACATAGCGGTATCTGCTCAATGATT-ATATT-AAATAGCCGCAGTATACTGACTGT
GCAAAGGTAGCATAATCAATTGACTTGTAATTGAAGTCTGGAATGAAGGAAAGTATGGGG
-AGCGACTGTCTTATA-GGAT--TACGGGGAATTTACTTATGAAGTGAAAATACTTCTTT
-AAACATAAGGGACGAGAAGACCCTAGAAATTTT-AAGTAACATAA-----TAAT--ATT
AAA-TAATTTT-CGCTGGGGCGGCGGAGTAACACTGAA-CTTACTT-ACAC--AAACTTG
CGCCTTGTGT--GGTCACTGA-TAAAATTACTCTAGGGATAACAGCATAATATTTAAAAG
TTTGTGACCTCGATGTTGGGACTAGGACATAATAACCTAAAAGGTTTTTTATAATGCTCT
GTTCGAGCA-TAAACTCCTACATGATC
>Bou2B_DQ462046
GAGCTAAATATAGT-TACAATAT-TA-GTTGGTTA-GATTTGGTGTGGCAAAACCTTACC
CAAAATTATATTTAGAGGTGATAGGCCTATCAAAAACTAAGATATCTTGATTCCAATGAA
ATGTATTTAGTACAATTA-ATACATTTATTAAGTGTTTAGGCTTAATAACAATATTAAAA
TATAT------TCTACACAATTATTACGTTTTAATAAATAA-ATTTATATA-------AA
ACATACTATACTTC--TAT-GGAAGTTATAT-ATA--GTAATTGGATGTAATTTAA-TAA
TA-ATACA---TGTAAATAATGTTGGTATTAGTAT--ATATGTA------AGT-TTTTGT
AAGGAACTCGGCAAAG-TGGT--CCTCAACTGTTTATCAAAAACATAACTATGTGTAA-T
ATATGCATAGCGGTATCTGCTCAATGATTTATATT-AAATAGCCGCAGTATACTGACTGT
GCAAAGGTAGCATAATCAATTGACTTGTAATTGAAGTCTGGAATGAAGGAAAGTATGGGG
-AGCGACTGTCTTATA-AGAT--TACGGGGAATTTACTTATGAAGTGAAAATACTTCTTT
-AAACATAAGGGACGAGAAGACCCTAGAAATTTT-TAGTAACATA-A--AATAAT--ATT
AAA-TAATTTT-CGCTGGGGCGGCGGAGTAACATTGAA-CTTACTC-ACAC--AAACTTG
CGCCTTGTTT--GGCAACTGATA-AAATTACTCTAGGGATAACAGCATAATATTTAAAAG
TTTGTGACCTCGATGTTGG-ACTAGGACATAATAACCTAAAAGGTTTTTTATAATGCTCT
GTTCGAGCA-TAAACTCCTACATGATC
>Bou3C_DQ462048
GAGCTAAATATAGT-TACAATAT-TA-GTTGGTTA-GATTAGGTGTGGCAAAACCTTACC
CAAAATTATATTTAGAGGTGATAGGCCTATCAAAAACTAAGATATCTTGATTCCAATGAA
ATGTATTTAGTACAATTA-ATACATTTATTAAGTGTTTAGGCTTAATAACAATATTAAAA
TATAT------TCTACACAATTATTACGTTTTAATAAATAA-ATTTATATA-------AA
ACATACTATACTGC--TAT-GGAAGTTATAT-ATATAGTAATTGGATGCAATTAAA-TAA
TA-ATACA---TGTAAATAATGTTGGTATTAGTAT--ATATGTA------AGT-TTTTGT
AAGGAACTCGGCAAAG-TGGT--CCTCAACTGTTTATCAAAAACATAACTATGTGTAA-T
ATATGCATAGCGGTATCTGCTCAATGATTTATATT-AAATAGCCGCAGTATACTGACTGT
GCAAAGGTAGCATAATCAATTGACTTGTAATTGAAGTCTGGAATGAAGGAAAGTATGGGG
-AGCGACTGTCTTATA-AGAT--TACGGGGAATTTACTTATGAAGTGAAAATACTTCTCT
-AAACATAAGGGACGAGAAGACCCTAGAAATTTT-AAGTA-CATA-G--AATAAT--ATT
TAA-TAATTTT-CGCTGGGGCGGCGGAGTAACATTGAA-CTTACTC-ACAC--AAACTTG
CGCCTTGTTT--GGCAACTGATA-AAATTACTCTAGGGATAACAGCATAATATTTAAAAG
TTTGTGACCTCGATGTTGG-ACTAGGACATAATAACCTAAAAGGTTTTTTATAATGCTCT
GTTCGAGCA-TAAACTCCTACATGATC
>Bou4A_DQ462049
GAGCTAAATATAGT-TACAATAT-TA-GTTGGTTA-GATTAGGTGTGGCAAAACCTTACC
CAAAATTATATTTAGAGGTGATAGGCCTATCAAAAACTAAGATATCTTGATTCCAATGAA
ATGTATTTAGTACAATTA-ATACATTTATTAAGTGTTTAGGCTTAATAACAATATTAAAA
TATAT------TCTACACAATTATTACGTTTTAATAAATAA-ATTTATATA-------AA
ACATACTATACTTC--TAT-GGAAGTTATAT-ATA--GTAATTGGATGCAATTAAA-TAA
TA-ATACA---TGTAAATAATGTTGGTATTAGTAT--ATATGTA------AGT-TTTTGT
AAGGAACTCGGCAACG-TGGT--CCTCAACTGTTTATCAAAAACATAACTATGCGTAA-T
ATATGCATAGCGGTATCTGCTCAATGATTTATATT-AAATAGCCGCAGTATACTGACTGT
GCAAAGGTAGCATAATCAATTGACTTGTAATTGAAGTCTGGAATGAAGGAAAGTATGGGG
-AGCGACTGTCTTATA-AGAT--TACGGGGAATTTACTTATGAAGTGAAAATACTTCTTT
-AAACATAAGGGACGAGAAGACCCTAGAAATTTT-AAGTAACATA-A--AATAAT--ATT
TAA-TAATTTT-CGCTGGGGCGGCGGAGTAACATTGAA-CTTACTC-ACAC--AAACTTG
CGCCTTGTTT--GGCAACTGATA-AAATTACTCTAGGGATAACAGCATAATATTTAAAAG
TTTGTGACCTCGATGTTGG-ACTAGGACATAATAACCTAAAAGGTTTTTTATAATGCTCT
GTTCGAGCA-TAAACTCCTACATGATC
>Bou4B_DQ462050
GAGCTAAATATAAT-TACAATAT-TA-GTTGGTTA-GATTAGGTGTGGCAAAACCTTACC
CAAAATTATATTTAGAGGTGATAGGCCTATCAAAAACTAAGATATCTTGATTCCAATGAA
ATGTATTTAGTACAATTA-ATACATTTATTAAGTGTTTAGGCTTAATAACAATATTAAAA
TATAT------TCTACACAATTATTACGTTTTAATAAATAA-ATTTATATA-------AA
TCATACTATACTTC--TAT-GGAGGTTATAT-AT--AGTAATTGGATGCAATTAAA-TAA
TA-ATACA---TGTAAATAATGTTGGTATTAGTAT--ATATGTA------AGT-TTTTGT
AAGGAACTCGGCAACG-TGGT--CCTCAACTGTTTATCAAAAACATAACTATGTGTAA-T
ATATGCATAGCGGTATCTGCTCAATGATTTATATT-AAATAGCCGCAGTATACTGACTGT
GCAAAGGTAGCATAATCAATTGACTTGTAATTGAAGTCTGGAATGAAGGAAAGTATGGGG
-AGCGACTGTCTTATA-AGAT--TACGGGGAATTTACTTATGAAGTGAAAATACTTCTTT
-AAACATAAGGGACGAGAAGACCCTAGAAATTTT-AAGTAACATA-A--AATAAT--ATT
TAA-TAATTTT-CGCTGGGGCGGCGGAGTAACATTGAA-CTTACTT-ACAC--AAACTTG
CGCCTTGTTT--GGCAACTGATA-AAATTACTCTAGGGATAACAGCATAATATTTAAAAG
TTTGTGACCTCGATGTTGG-ACTAGGACATAATAACCTAAAAGGTTTTTTATAATGCTCT
GTTCGAGCA-TAAACTCCTACATGATC
>Bou7A_DQ462051
GAGCTAAATATAGT-TACAATAT-TA-GTTGGTTA-GATTAGGTGTGGCAAAACCTTACC
CAAAATTATATTTAGAGGTGATAGGCCTATCAAAAACTAGGATATCTTGATTCCAATGAA
ATGTATTTAGTACAATTA-ATACATTTATTAAGTGTTTAGGCTTAATAACAATATTAAAA
TATATA-----TCTACATAATTATTACGTTTTAATAAATAA-ATATATATA-------AA
ACATATTATACTTC--TAT-GGAAGTTATAT-ATA--GTAATTGGATGCAAGTAAA-TAA
TA-GTATA---TGTAAATAATGTTGGTATTAGTAT--ATATGTA------AGT-TTTTGT
AAGGAACTCGGCAAAG-TGGT--CCTCAACTGTTTATCAAAAACATAACTATGTGTAA-T
ATATGCATAGCGGTATCTGCTCAATGATT-ATATT-AAATAGCCGCAGTATACTGACTGT
GCAAAGGTAGCATAATCAATTGACTTGTAATTGAAGTCTGGAATGAAGGAAAGTATGGGG
-AGCGACTGTTTTATA-AGAT--TACAGGGAATTTACTTATGAAGTGAAAATACTTCTTT
-AAACATAAGGGACGAGAAGACCCTAGAAATTTT-AAGTAACATAAA--AATAAT--ATT
AAA-TAATTTT-CGCTGGGGCGGCGGAGTAACATTGAA-CTTACTC-ACAC--AAACTTG
CGCCTGGTTT--GGCGACTGAAGGAAATTACTCTAGGGATAACAGCATAATATTTAAAAG
TTTGTGACCTCGATGTTGG-ACTAGGACATAATAACCTAAAAGGTTTTTTATAATGCTCT
GTTCGAGCA-TAAACTCCTACATGATC
>Bou7B_DQ462052
GAGCTAAATATAGT-TACAATAT-TA-GTTGGTTA-GATTAGGTGTGGCAAAACCTTACC
CAAAATTATATTTAGAGGTGATAGGCCTATCAAAAACTAGGATATCTTGATTCCAATGAA
ATGTATTTAGTACAATTA-ATACATTTATTAAGTGTTTAGGCTTAATAACAATATTAAAA
TATATA-----TCTACATAATTATTACGTTTTAATAAATAA-ATATATATA-------AA
ACATATTATACTTC--TAT-GGAAGTTATAT-ATA--GTAATTGGATGCAAGTAAA-TAA
TA-GTATA---TGTAAATAATGTTGGTATTAGTAT--ATATGTA------AGT-TTTTGT
AAGGAACTCGGCAAAG-TGGT--CCTCAACTGTTTATCAAAAACATAACTATGTGTAA-T
ATATGCATAGCGGTATCTGCTCAATGATT-ATATT-AAATAGCCGCAGTATACTGACTGT
GCAAAGGTAGCATAATCAATTGACTTGTAATTGAAGTCTGGAATGAAGGAAAGTATGGGG
-AGCGACTGTCTTATA-AGAT--TACAGGGAATTTACTTATGAAGTGAAAATACTTCTTT
-AAACATAAGGGACGAGAAGACCCTAGAAATTTT-AAGTAACATAAA--AATAAT--ATT
AAA-TAATTTT-CGCTGGGGCGGCGGAGTAACATTGAA-CTTACTC-ACAC--AAACTTG
CGCCTTGTTT--GGCGACTGATG-AAATTACTCTAGGGATAACAGCATAATATTTAAAAG
TTTGTGACCTCGATGTTGG-ACTAGGACATAATAACCTAAAAGGTTTTTTATAATGCTCT
GTTCGAGCA-TAAACTCCTACATGATC
>Bou7C_DQ462053
GAGCTAAATATAGT-TACAATAT-TA-GTTGGCCT-GATTAGGTGTGGCAAAACCTTACC
CAAAATTATATTTAGAGGTGATAGGCCTATCAAAAACTAGGATATCTTGATTCCAATGAA
ATGTATTTAGTACAATTA-ATACATTTATTAAGTGTTTAGGCTTAATAACAATATTAAAA
TATAT------TCTACATAATTATTACGTTTTAATAAATAA-ATATATATA-------AA
ACATATTATACTTC--TAT-GGAAGCTATAT-ATA--GTAATTGGATGCAAGTAAA-TAA
TA-GTATA---TGTAAATAATGTTGGTATTAGTAT--ATATGTA------AGT-TTTTGT
AAGGAACTCGGCAAAG-TGGT--CCTCAACTGTTTATCAAAAACATAACTATGTGTAA-T
ATATGCATAGCGGTATCTGCTCAATGATT-ATATT-AAATAGCCGCAGTATACTGACTGT
GCAAAGGTAGCATAATCAATTGACTTGTAATTGAAGTCTGGAATGAAGGAAAGTATGGGG
-AGCGACTGTCTTATA-AGAT--TACAGGGAATTTACTTATGAAGTGAAAATACTTCTTT
-AAACATAAGGGACGAGAAGACCCTAGAAATTTT-AAGTAACATTTA--AATAAT--ATT
TAA-TAATTTT-CGCTGGGGCGGCGGAGTAACATTGAA-CTTACTC-ACAC--AAACTTG
CGCCTTGTTT--GGCGACTGATG-AAATTACTCTAGGGATAACAGCATAATATTTAAAAG
TTTGTGACCTCGATGTTGG-ACTAGGACATAATAACCTAAAAGGTTTTTTATAATGCTCT
GTTCGAGCA-TAAACTCCTACATGATC
>Bou7D_DQ462054
GAGCTAAATATAGT-TACAATAT-TA-GTTGTTTA-GATTAGGTGTGGCAAAACCTTACC
CAAAATTATATTTAGAGGTGATAGGCCTATCAAAAACTAGGATATCTTGATTCCAATGAA
ATGTATTTAGTACAATTA-ATACATTTATTAAGTGTTTAGGCTTAATAACAATATTAAAA
TATAT------TCTACATAATTATTACGTTTTAATAAATAA-ATATATATA-------AA
ACATTTTATACTTC--TAT-GGAAGTTATAT-ATA--GTAATTGGATGCAACTAAA-TAA
TA-GTATA---TGTAAATAATGTTGGTATTAGTAT--ATATGTA------AGT-TTTTGT
AAGGAACTCGGCAAAG-TGGT--CCTCAACTGTTTATCAAAAACATAACTATGTGTAA-T
ATATGCATAGCGGTATCTGCTCAATGATT-ATATT-AAATAGCCGCAGTATACTGACTGT
GCAAAGGTAGCATAATCAATTGACTTGTAATTGAAGTCTGGAATGAAGGAAAGTATGGGG
-AGCGACTGTCTTATA-AGAT--TACAGGGAATTTACTTATGAAGTGAAAATACTTCTTT
-AAACATAAGGGACGAGAAGACCCTAGAAATTTT-AAGTAACATAAA--AATAAT--ATT
-AA-TAATTTT-CGCTGGGGCGGCGGAGTAACATTGAA-CTTACTC-ACAC--AAACTTG
CGCCTTGTTT--GGCGACTGATG-AAATTACTCTAGGGATAACAGCATAATATTTAAAAG
TTTGTGACCTCGATGTTGG-ACTAGGACATAATAACCTAAAAGGTTTTTTATAATGCTCT
GTTCGAGCA-TAAACTCCTACATGATC
>Bou7F_DQ462055
GAGCTAAATATAGT-TACAATAT-TA-GTTGGTTA-GATTAGGTGTGGCAAAACCTTACC
CAAAATTATATTTAGAGGTGATAGGCCTATCAAAAACTAGGATATCTTGATTCCAATGAA
ATGTATTTAGTACAATTA-ATACATTTATTAAGTGTTTAGGCTTAATAACAATATTAAAA
TATATA-----TCTACATAATTATTACGTTTTAATAAATAA-ATATATATA-------AA
ACATATTATACTTC--TAT-GGAAGTTATAT-ATA--GTAATTGGATGCAAGTAAA-TAA
TA-GTATA---TGTAAATAATGTTGGTATTAGTAT--ATATGTA------AGT-TTTTGT
AAGGAACTCGGCAAAG-TGGT--CCTCAACTGTTTATCAAAAACATAACTATGTGTAA-T
ATATGCATAGCGGTATCTGCTCAATGATT-ATATT-AAATAGCCGCAGTATACTGACTGT
GCAAAGGTAGCATAATCAATTGACTTGTAATTGAAGTCTGGAATGAAGGAAAGTATGGGG
-AGCGACTGTCTTATA-AGAT--TACAGGGAATTTACTTATGAGGTGAAAATACTTCTTT
-AAACATAAGGGACGAGAAGACCCTAGAAATTTT-AAGTAACATAAA--AATAAT--ATT
AAA-TAATTTT-CGCTGGGGCGGCGGAGTAACATTGAA-CTTACTC-ACAC--AAACTTG
CGCCTTGTTT--GGCGACTGATG-AAATTACTCTAGGGATAACAGCATAATATTTAAAAG
TTTGTGACCTCGATGTTGG-ACTAGGACATAATAACCTAAAAGGTTTTTTATAATGCTCT
GTTCGAGCA-TAAACTCCTACATGATC
>Bou7H_DQ462057
GAGCTAAATATAGT-TACAATAT-TA-GTTGGTTA-GATTAGGTGTGGCAAAACCTTACC
CAAAATTATATTTAGAGGTGATAGGCCTATCAAAAACTAGGATATCTTGATTCCAATGAA
ATGTATTTAGTACAATTA-ATACATTTATTAAGTGTTTAGGCTTAATAACAATATTAAAA
TATAT------TTTACATAATTATTACGTTTTAATAAATAA-ATATATATA-------AA
ACATATTATACTTC--TAT-GGAAGTTATAT-ATA--GTAATTGGATGCAAAGTAA-TAA
TA-GTATA---TGTAAATAATGTTGGTATAAGTAT--ATATGTA------AGT-TTTTGT
AAGGAACTCGGCAAAG-TGGT--CCTCAACTGTTTATCAAAAACATAACTATGTGTAA-T
ATATGCATAGCGGTATCTGCTCAATGATT-TTATT-TAATAGCCGCAGTATACTGACTGT
GCAAAGGTAGCATAATCAATTGACTTGTAATTGAAGTCTGGAATGAAGGAAAGTATGGGG
-AGCGACTGTCTTATA-AGAT--TACAGGGAATTTACTTATGAAGTGAAAATACTTCTTT
-AAACATAAGGGACGAGAAGACCCTAGAAATTTT-AAGTAACATATA--AATAAT--ATT
AAA-TAATTTT-CGCTGGGGCGGCGGAGTAACATTGAA-CTTACTC-ACAC--AAACTTG
CGCCTTGTTT--GGCGACTGATG-AAATTACTCTAGGGATAACAGCATAATATTTAAAAG
TTTGTGACCTCGATGTTGG-ACTAGGACATAATAACCTAAAAGGTTTTTTATAACGCTCT
GTTCGAGCA-TAAACTCCTACATGATC
>Bou8A_DQ462058
GAGCTAAATATAAT-TACAATAT-TA-GTTGGTTA-GATTAGGTGTGGCAGAACCTTACC
CAAAATTATATTTAGAGGTGATAGGCCTATCAAAAACTAGGATATCTTGATTCCAATGAA
ATGTATTTAGTACAATTA-ATACATTTATTAAGTGTTTAGGCTTAATAACAATATTAAAA
TATAT------TCTACATAATTATTACGTTTTAATAAATAA-ATATATATA-------AA
ATATACTATACTTC--TAT-AGAAGTTATAT-ATAG--TAATTTGATGTATGTAAA-TAA
TA-ATACA---TGTAAATAATGTTGGTATTAGTAT--ATATGTA------AGT-TTTTGT
AAGGAACTCGGCAAAAGAGGT--TCTCAACTGTTTATCAAAAACATAACTATGTGTAA-T
ATATACATAGCGGTATCTGCTCAATGATT-ATATT-AAATAGCCGCAGTATACTGACTGT
GCAAAGGTAGCATAATCAATTGACTTGTAATTGAAGTCTGGAATGAAGGAAAGTATGGGG
-AGCGACTGTCTTATA-AGAT--TACGGGGAATTTACTTATGAAGTGAAAATACTTCTTT
-AAACATAAGGGACGAGAAGACCCTAGAAATTTT-AAGTAACATAAA----TATT--AAT
AAA-TAATTTT-CGCTGGGGCGGCGGAGTAACATTGAA-CTTACTC-ACAC--AAACTTG
CGCCTTGT-T--GGCAATTGA-TAAAATTACTCTAGGGATAACAGCATAATATTTAAAAG
TTTGTGACCTCGATGTTGG-ACTAGGACATAATAACCTAAAAGGTTTTTTATAATGCTCT
GTTCGAGCA-TAAACTCCTACATGATC
>Bou9A_DQ462059
GAGCTAAATATAAT-TACAATAT-TA-GTTGGTTA-GATTAGGTGTGGCAGAACCTTACC
CAAAATTATATTTAGAGGTGATAGGCCTATCAAAAACTAGGATATCTTGATTCCAATGAA
ATGTATTTAGTACAATTA-ATACATTTATTAAGTGTTTAGGCTTAATAACAATATTAAAA
TATAT------TCTACATAATTATTACGTTTTAATAAATAA-ATATATATA-------AA
ATATACTATACTTC--TAT-AGAAGTTATAT-ATAG--TAATTGGATGTATGTAAA-TAA
TA-ATACA---TGTAAATAATGTTGGTATTAGTAT--ATATGTA------AGT-TTTTGT
AAGGAACTCGGCAAAAGAGGT--TCTCAACTGTTTATCAAAAACATAACTATGTGTAA-T
ATATACATAGCGGTATCTGCTCAATGATT-ATATT-AAATAGCCGCAGTATACTGACTGT
GCAAAGGTAGCATAATCAATTGACTTGTAATTGAAGTCTGGAATGAAGGAAAGTATGGGG
-AGCGACTGTCTTATA-AGAT--TACGGGGAATTTACTTATGAAGTGAAAATACTTCTTT
-AAACATAAGGGACGAGAAGACCCTAGAAATTTT-AAGTAACATAAA----TATT--AAT
AAA-TAATTTT-CGCTGGGGCGGCGGAGTAACATTGAA-CTTACTC-ACAC--AAACTTG
CGCCTTGT-T--GGCAATTGA-TAAAATTACTCTAGGGATAACAGCATAATATTTAAAAG
TTTGTGACCTCGATGTTGG-ACTAGGACATAATAACCTAAAAGGTTTTTTATAATGCTCT
GTTCGAGCA-TAAACTCCTACATGATC
>Bou9B_DQ462060
GAGCTAAATATAGT-TACAATAT-TA-GTTGGTTA-GATTAGGTGTGGCAAAACCTTACC
CAAAATTATATTTAGAGGTGATAGGCCTATCAAAAACTAGGATATCTTGATTCCAATGAA
ATGTATTTAGTACAATTA-ATACATTTATTAAGTGTTTAGGCTTAATAACAATATTAAAA
TATAT------TCTACATAATTATTACGTTTTAATAAATTA-ATATATATATA-----AA
ACATATTATACTTC--TAT-GGAGGTTATAT-ATA--GTAATTGGATGCAAGTAAA-TAA
TA-GTATA---TGTAAATAATGTTGGTATTAGTAT--ATATGTA------AGT-TTTTGT
AAGGAACTCGGCAAAG-TGGT--CCTCAACTGTTTATCAAAAACATAACTATGTGTAA-T
ATATGCATAGCGGTATCTGCTCAATGATT-ATATT-AAATAGCCGCAGTATACTGACTGT
GCAAAGGTAGCATAATCAATTGACTTGTAATTGAAGTCTGGAATGAAGGAAAGTATGGGG
-AGCGACTGTCTTATA-AGAT--TACAGGGAATTTACTTATGAAGTGAAAATACTTCTTT
-AAACATAAGGGACGAGAAGACCCTAGAAATTTT-AAGTAGCATAAA--AATAAT--ATT
AAA-TAATTTT-CGCTGGGGCGGCGGAGTAACATTGAA-CTTACTC-ACAC--AAACTTG
CGCCTTGTTT--GGCGACTGATG-AAATTACTCTAGGGATAACAGCATAATATTTAAAAG
TTTGTGACCTCGATGTTGG-ACTAGGACATAATAACCTAAAAGGTTTTTTATAATGCTCT
GTTCGAGCA-TAAACTCCTACATGATC
>Bou9D_DQ462061
GAGCTAAATATAGT-TACAATAT-TA-GTTGGTTA-GATTAGGTGTGGCAAAACCTTACC
CAAAATTATATTTAGAGGTGATAGGCCTATCAAAAACTAGGATATCTTGATTCCAATGAA
ATGTATTTAGTACAATTA-ATACATTTATTAAGTGTTTAGGCTTAATAACAATATTAAAA
TATAT------TCTACATGATTATTACGTTTTAATAAATAA-ATATATATA-------AA
ACATATTATACTTC--TAT-GGAAGTTATAT-ATA--GTAATTGGATGCAACTAAA-TAA
TA-GTATA---TGTAAATAATGTTGGTATTAGTAT--ATATGTA------AGT-TTTTGT
AAGGAACTCGGCAAAG-TGGT--CCTCAACTGTTTATCAAAAACATAGCTATGTGTAA-T
ATATGCATAGCGGTATCTGCTCAATGATT-ATATT-AAATAGCCGCAGTATACTGACTGT
GCAAAGGTAGCATAATCAATTGACTTGTAATTGAAGTCTGGAATGAAGGAAAGTATGGGG
-AGCGTCTGTCTTATG-AGAT--TACAGGGAATTTACTTATGAAGTGAAAATACTTCTTT
-AAACATAAGGGACGAGAAGACCCTAGAAATTTT-AAGTAACATAAA--AATAAT--ATT
AAA-TAATTTT-CGCTGGGGCGGCGGAGTAACATTGAA-CTTACTC-ACAC--AAACTTG
CGCCTTGTTT--GGCGACTGATG-AAATTACTCTAGGGATAACAGCATAATATTTAAAAG
TTTGTGACCTCGATGTTGG-ACTAGGACATAATAACCTAAAAGGTTTTTTATAATGCTCT
GTTCGAGCA-TAAACTCCTACATGATC
>Bou10A_DQ462062
GAGCTAAATATAGT-TACAATAT-TA-GTTGGTTA-GATTAGGTGTGGCAAAACCTTACC
CAAAATTATATTTAGAGGTGATAGGCCTATCAAAAACTAGGATATCTTGATTCCAATGAA
ATGTATTTAGTACAATTA-ATACATTTATTAAGTGTTTAGGCTTAATAACAATATTAAAA
TATAT------TCTACATAATTATTACGTTTTAATAAATAA-ATATATATA-------AA
ACATATTATACTTC--TAT-GGAAGTTATAT-ATA--GTAATTGGATGCAACTAAA-TAA
TA-GTATA---TGTAAATAATGTTGGTATTAGTAT--ATATGTA------AGT-TTTTGT
AAGGAACTCGGCAAAG-TGGT--CCTCAACTGTTTATCAAAAACATAACTATGTGTAA-T
ATATGCATAGCGGTATCTGCTCAATGATT-ATATT-AAATAGCCGCAGTATACTGACTGT
GCAAAGGTAGCATAATCAATTGACTTGTAATTGAAGTCTGGAATGAAGGAAAGTATGGGG
-AGCGACTGTCTTATA-AGAT--TACAGGGAATTTACTTATGAAGTGAAAATACTTCTTT
-AAACATAAGGGACGAGAAGACCCTAGAAATTTT-AAGTAACATAAA--A-TAAT--ATT
AAA-TAATTTT-CGCTGGGGCGGCGGAGTAACATTGAA-CTTACTC-ACAC--AAACTTG
CGCCTTGTT---GGCGACTGATG-AAATTACTCTAGGGATAACAGCATAATATTTAAAAG
TTTGTGACCTCGATGTTGG-ACTAGGACATAATAACCTAAAAGGTTTTTTATAATGCTCT
GTTCGAGCA-TAAACTCCTACATGATC
>Bou10B_DQ462063
GAGCTAAATATCGT-TACACTAT-TA-GTTGGTTA-GATTAGGTGTGGCAAAACCTTACC
CAAAATTATATTTAGAGGTGATAGGCCTATCAAAAACTAGGATATCTTGATTCCAATGAA
ATGTATTTAGTACAATTA-ATACATTTATTAAGTGTTTAGGCTTAATAACAATATTAAAA
TATAT------TCTACATAATTATTACGTTTTAATAAATAA-ATATATATA-------AA
-CATATTATACTTC--TAT-GGAAGTTATAT-ATA--GTAATTGGATGCAACTAAA-TAA
TA-GTATA---TGTAAATAATGTTGGTATTAGTAT--ATATGTA------AGT-TTTTGT
AAGGAACTCGGCAAAG-TGGT--CCTCAACTGTTTATCAAAAACATAACTATGTGTAAAT
ATATGCATAGCGGTATCTGCTCAATGATT-ATATT-AAATAGCCGCAGTATACTGACTGT
GCAAAGGTAGCATAATCAATTGACTTGTAATTGAAGTCTGGAATGAAGGAAAGTATGGGG
-AGCGACTGTCTTATA-AGAT--TACAGGGAATTTACTTATGAAGTGAAAATACTTCTTT
-AAACATAAGGGACGAGAAGACCCTAGAAATTTT-TAGTAACATTTA--AATAAT--ATT
AAA-TAATTTT-CGCTGGGGCGGCGGAGTAACATTGAA-CTTACTC-ACAC--AAACTTG
CGCCTTGTTT--GGCGACTGATG-AAATTACTCTAGGGATAACAGCATAATATTTAAAAG
TTTGTGACCTCGATGTTGG-ACTAGGACATAATAACCTAAAAGGTTTTTTATAATGCTCT
GTTCGAGCA-TAAACTCCTACATGATC
>Bou10E_DQ462065
GAGCTAAATATAGT-TACAATAT-TA-GTTGGTTA-GATTAGGTGTGGCAAAACCTTACC
CAAAATTATATTTAGAGGTGATAGGCCTATCAAAAACTAGGATATCTTGATTCCAATGAA
ATGTATTTAGTACAATTA-ATACATTTATTAAGTGTTTAGGCTTAATAACAATATTAAAA
TATAT------TCTACATAATTATTACGTTTTAATAAATAA-ATATATATA-------AA
ACATATTATACTTC--TAT-GGAAGTTATAT-ATA--GTAATTGGATGCAAGTAAA-TAA
TA-GTATA---TGTAAATAATGTTGGTATTAGTAT--ATATGTA------AGT-TTTTGT
AAGGAACTCGGCAAAG-TGGT--CCTCAACTGTTTATCAAAAACATAACTATGTGTAA-T
ATATGCATAGCGGTATCTGCTCAATGATT-ATATT-AAATAGCCGCAGTATACTGACTGT
GCAAAGGTAGCATAATCAATTGACTTGTAATTGAAGTCTGGAATGAAGGAAAGTATGGGG
-AGCGACTGTCTTATA-AGAT--TACAGGGAATTTACTTATGAAGTGAAAATACTTCTTT
-AAACATAAGGGACGAGAAGACCCTAGAAATTTT-AAGTAACATAAA--AATAAT--ATT
AAA-TAATTTT-CGCTGGGGCGGTGGAGTAACATTGAA-CTTACTC-ACAC--AAACTTG
CGCCTTGTTT--GGCGATTGATG-AAATTACTCTAGGGATAACAGCATAATATTTTAAAG
TTTGTGACCTCGATGTTGG-ACTAGGATATAATAACCTAAAAGGTTTTTTATAATGCTCT
GTTCGAGCA-TAAACTCCTACATGATC
>Bou10F_DQ462066
GAGCTAAATATAGT-TACAATAT-TA-GTTGGTTA-GATTAGGTGTGGCAAAACCTTACC
CAAAATTATATTTAGAGGTGATAGGCCTATCAAAAACTAGGATATCTTGATTCCAATGAA
ATGTATTTAGTACAATTA-ATACACTTATTTAGTGTTTAGGCTAAATAACAATATTAAAA
TATAT------TCTACATAATTATTACGTTTTAATAAATAA-ATATATATA-------AA
ACATATTATACTTC--TAT-GGAAGTTATAT-ATA--GTAATTGGATGCAAGTAAA-TAA
TA-GTATA---TGTAAATAATGTTGGTATTAGTAT--ATATGTA------AGT-TTTTGT
AAGGAACTCGGCAAAG-TGGT--CCTCAACTGTTTATCAAAAACATAACTATGTGTAA-T
ATATGCATAGCGGTATCTGCTCAATGATT-ATATT-AAATAGCCGCAGTATACTGACTGT
GCAAAGGTAGCATAATCAATTGACTTGTAATTGAAGTCTGGAATGAAGGAAAGTATGGGG
-AGCGACTGTCTTATA-AGAT--TACAGGGAATTTACTTATGAAGTGAAAATACTTCTTT
-AAACATAAGGGACGAGAAGACCCTAGAAATTTT-AAGTAACATAAA--AATAAT--ATT
AAA-TAATTTT-CGCTGGGGCGGCGGAGTAACATTGAA-CTTACTC-ACAC--AAACTTG
CGCCTTGTTT--GGCGACTGATG-AAATTACTCTAGGGATAACAGCATAATATTTAAAAG
TTTGTGACCTCGATGTTGG-ACTAGGACATAATAACCTAAAAGGTTTTTTATAATGCTCT
GTTCGAGCA-TAAACTCCTACATGATC
>Bou10I_DQ462068
GAGCTGAATATAGT-TACGATAT-TA-GTTGGTTA-GATTAGGTGTGGCAAAACCTTACC
CAAAATTATATTTAGAGGTGATAGGCCTATCAAAAACTAGGATATCTTGATTCCAATGAA
ATGTATTTAGTACAATTA-ATACATTTATTTAGTGTTTAGGCTAAATAACAATATTAAAA
TATAT------TCTACATAATTATTACGTTTTAATAAATAA-ATATATATA-------AA
ACATATTATACTTC--TAT-GGAAGTTATAT-ATA--GTAATTGGATGCAAGTAAA-TAA
TA-GTATA---TGTAAATAATGTTGGTATTAGTAT--ATATATA------AGT-TTTTGT
AAGGAACTCGGCAAAG-TGGT--CCTCAACTGTTTATCAAAAACATAACTATGTGTAA-T
ATATGCATAGCGGTATCTGCTCAATGATT-ATATT-AAATAGCCGCAGTATACTGACTGT
GCAAAGGTAGCATAATCAATTGACTTGTAATTGAAGTCTGGAATGAAGGAAAGTATGGGG
-AGCGACTGTCTTATA-AGAT--TACAGGGAATTTACTTATGAAGTGAAAATACTTCTTT
-AAACATAAGGGACGAGAAGACCCTAGAAATTTT-AAGTAACATAAA--AATAAT--ATT
AAA-TAATTTT-CGCTGGGGCGGCGGAGTAACATTGAA-CTTACTC-ACAC--AAACTTG
CGCCTTGTTT--GGCGACTGATG-AAATTACTCTAGGGATAACAGCATAATATTTAAAAG
TTTGTGACCTCGATGTTGG-ACTAGGACATAATAACCTAAAAGGTTTTTTATAATGCTCT
GTTCGAGCA-TAAACTCCTACATGATC
>Bou10J_DQ462069
GAGCTAAATATAGT-TACTATAT-TA-GTTGGCTA-GATTTGGTGTGGCAAAACCTTACC
CAAAATTATATTTAGAGGTGATAGGCCTATCAAAAACTAGGATATCTTGATTCCAATAAA
ATGTATTTAGTACAATTA-ATACATTTATTAAGTGTTTAGGCTTAATAACAATATTAAAA
TATAT------TCTACATAATTATTACGTTTTAATAAATAA-ATATATATATATA---AA
ACATATTATACTTC--TAT-GGAAGTTATAT-ATA--GTAATTGGATGCAAGTAAA-TAA
TA-GTATA---TGTAAATAATGTTGGTATTAGTAT--ATATGTA------AGT-TTTTGT
AAGGAACTCGGCAAAG-TGGT--CCTCAACTGTTTATCAAAAACATAACTATGTGTAA-T
ATATGCATAGCGGTATCTGCTCAATGATT-ATATT-AAATAGCCGCAGTATACTGACTGT
GCAAAGGTAGCATAATCAATTGACTTGTAATTGAAGTCTGGAATGAAGGAAAGTATGGGG
-AGCGACTGTCTTATA-AGAT--TACAGGGAATTTACTTATGAAGTGAAAATACTTCTTT
-AAACATAAGGGACGAGAAGACCCTAGAAATTTT-AAGTAACATAAA--AATAAT--ATT
TAA-TAATTTT-CGCTGGGGCGGCGGAGTAACATTGAA-CTTACTC-ACAC--AAACTTG
CGCCTTGTTT--GGCGATTGATG-AAATTACTCTAGGGATAACAGCATAATATTTTAAAG
TTTGTGACCTCGATGTTGG-ACTAGGATATAATAACCTAAAAGGTTTTTTATAATGCTCT
GTTCGAGCA-TAAACTCCTACATGATC
>Bou10K_DQ462062
GAGCTAAATATAGT-TACAATAT-TA-GTTGGTTA-GATTAGGTGTGGCAAAACCTTACC
CAAAATTATATTTAGAGGTGATAGGCCTATCAAAAACTAGGATATCTTGATTCCAATGAA
ATGTATTTAGTACAATTA-ATACATTTATTAAGTGTTTAGGCTTAATAACAATATTAAAA
TATAT------TCTACATAATTATTACGTTTTAATAAATAA-ATATATATA-------AA
ACATATTATACTTC--TAT-GGAAGTTATAT-ATA--GTAATTGGATGCAACTAAA-TAA
TA-GTATA---TGTAAATAATGTTGGTATTAGTAT--ATATGTA------AGT-TTTTGT
AAGGAACTCGGCAAAG-TGGT--CCTCAACTGTTTATCAAAAACATAACTATGTGTAA-T
ATATGCATAGCGGTATCTGCTCAATGATT-ATATT-AAATAGCCGCAGTATACTGACTGT
GCAAAGGTAGCATAATCAATTGACTTGTAATTGAAGTCTGGAATGAAGGAAAGTATGGGG
-AGCGACTGTCTTATA-AGAT--TACAGGGAATTTACTTATGAAGTGAAAATACTTCTTT
-AAACATAAGGGACGAGAAGACCCTAGAAATTTT-AAGTAACATAAA--A-TAAT--ATT
AAA-TAATTTT-CGCTGGGGCGGCGGAGTAACATTGAA-CTTACTC-ACAC--AAACTTG
CGCCTTGTT---GGCGACTGATG-AAATTACTCTAGGGATAACAGCATAATATTTAAAAG
TTTGTGACCTCGATGTTGG-ACTAGGACATAATAACCTAAAAGGTTTTTTATAATGCTCT
GTTCGAGCA-TAAACTCCTACATGATC
>Bou10L_DQ462070
GAGCTAAATATAGT-TACAATAT-TA-GTTGGTTA-GATTAGGTGTGGCAAAACCTTACC
CAAAATTATATTTAGAGGTGATAGGCCTATCAAAAACTAGGATATCTTGATTCCAATGAA
ATGTATTTAGTACAATTA-ATACATTTATTAAGTGTTTAGGCTTAATAACAATATTAAAA
TATAT------TCTACATAATTATTACGTTTTAATAAATAA-ATATATATA-------AA
ACATATTATACTTC--TAT-GGAAGTTATAT-ATA--GTAATTGGATGCAACTAAA-TAA
TA-GTATA---TGTAAATAATGTTGGTATTAGTAT--ATATGTA------AGT-TTTTGT
AAGGAACTCGGCAAAG-TGGT--CCTCAACTGTTTATCAAAAACATAACTATGTGTAA-T
ATATGCATAGCGGTATCTGCTCAATGATT-ATATT-AAATAGCCGCAGTATACTGACTGT
GCAAAGGTAGCATAATCAATTGACTTGTAATTGAAGTCTGGAATGAAGGAAAGTATGGGG
-AGCGACTGTCTTATA-AGAT--TACAGGGAATTTACTTATGAAGTGAAAATACTTCTTT
-AAACATAAGGGACGAGAAGACCCTAGAAATTTT-AAGTAACATAAA--A-TAAT--ATT
TAA-TTATTTT-CGCTGGGGCGGCGGAGTAACATTAAA-CTTACTC-ACAC--AAACTTG
CGCCT-GTTT--GGCGACTGATG-AAATTACTCTAGGGATAACAGCATAATATTTAAAAG
TTTGTGACCTCGATGTTGG-ACTAGGACATAATAACCTAAAAGGTTTTTTATAATGCTCT
GTTCGAGCA-TAAACTCCTACATGATC
>N01_MG136924
GAGCTAAATATAAT--ATAATAT-TA-GTT-GTTA-GATCTGGTGTAGCAAAACCTCACC
CAAAATTATATTTAGGGGTGATAGGCCTTTCAAAAACTAAGATATCTTGATTCCAATAAA
ATGTATTTAGTACAGTTA-ATACATTTATTAAGTGTTTAGGCTTAATAACAATATTAATT
TATATA------CTACGTTAT-TATACGTTTTAATAAATAA--TATATATAT--ATTACA
ACATATTATACTTC--TAT-GAAAGTTATAG-TCA--GTAATTGGATACAATTAAATAA-
TATATAT----TGTGAATAATGTTGGTATTAGTATT-ATATGTA------AGT-TTTAAT
AAGGAACTCGGCAAA-GTGCT--TCTCAACTGTTTATCAAAAACATAACTATGTGTAT--
ATATTCATAGCGGTATCTGCTCAATGATT---ATT-AAATAGCCGCAGTATACTGACTGT
GCAAAGGTAGCATAATCAATTGGCTTATAATTGAAGTCTGGAATGAAGGAAAGTATGGGG
-AGCGACTGTCTCAAAAAAA---TATGGAGAATTTATTTATGAAGTGAAAATCCTTCT-C
TCAACATAAGGGACGAGAAGACCCTAGAAATTTT-TAGTAATAT-AG----GTATATCCC
TAGTAATTTT--CGCTGGGGCGGCGGAGTAACATTGAA-CTTACTT-ATATA--AACATG
CGCCTTGTTT--GGCAATTGA-TAAAATTACTCTAGGGATAACAGCATAATATTTAAAAG
TTTGTGACCTCGATGTTGG-ACTAGGACATAATAACTTAAAAGGTTTTTTACAGTGCTCT
GTTCGAGCA-TAAACTCCTACATGATC
>N02_MG136925
GAGCTAAATATAAT--ATAATAT-TA-GTT-GTTA-GATCTGGTGTAGCAAAACCTTACC
CAAAATTATATTTAGGGGTGATAGGCCTTTCAAAAACTAAGATATCTTGATTCCAATAAA
ATGTATTTAGTACAGTTA-ATACATTTATTAAGTGTTTAGGCTTAATAACAATATTAATT
TATATA------CTACATTAT-TATACGTTTTAATAAATAA--TATATATAT----TACA
ACATATTATACTTC--TAT-GAAAGTTATAG-TTA--GTAATTGGATACAATTAAATAA-
TATATAT----TGTGAATAATGTTGGTATTAGTATT-ATATGTA------AGT-TTTAAT
AAGGAACTCGGCAAAAGTGCT--TCTCAACTGTTTATCAAAAACATAACTATGTGTAT--
ACATTCATAGCGGTATCTGCTCAATGATT---ATT-AAATAGCCGCAGTATACTGACTGT
GCAAAGGTAGCATAATCAATTGGCTTATAATTGAAGTCTGGAATGAAGGAAAGTATGGGG
-AGCGACTGTCTCAAAAAAA---TATGGAGAATTTATTTATGAAGTGAAAATCCTTCT-C
TCAACATAAGGGACGAGAAGACCCTAGAAATTTT-TAGTAACAT-AG----GTATATCCT
TAGTAATTTT--CGCTGGGGCGGCGGAGTAACATTGAA-CTTACTT-ATATA--AACATG
CGCCTTGTTT--GGCAATTGA-TAAAATTACTCTAGGGATAACAGCATAATATTTAAAAG
TTTGTGACCTCGATGTTGG-ACTAGGACATAATAACTTAAAAGGTTTTTTACAGTGCTCT
GTTCGAGCA-TAAACTCCTACATGATC
>N03_MG136926
GAGCTAAATATAAT--ATAATAT-TA-GTT-GTTA-GATCTGGTGTAGCAAAACCTTACC
CAAAATTATATTTAGGGGTGATAGGCCTCTCAAAAACTAAGATATCTTGATTCCAATAAA
ATGTATTTAGTACAGTTA-ATACATTTATTAAGTGTTTAGGCTTAATAACAATATTAATT
TATATA------CTACGTTAT-TATACGTTTTAATAAATAA--TATATATAT--ATTACA
ACATATTATACTTC--TAT-GAAAGTTATAG-TTA--GTAATTGGATACAATTAAATAA-
TATATAT----TGTGAATAATGTTGGTATTAGTATT-ATATGTA------AGT-TTTAAT
AAGGAACTCGGCAAA-GTGCT--TCTCAACTGTTTATCAAAAACATAACTATGTGTAT--
ACATTCATAGCGGTATCTGCTCAATGATT---ATT-AAATAGCCGCAGTATACTGACTGT
GCAAAGGTAGCATAATCAATTGGCTTATAATTGAAGTCTGGAATGAAGGAAAGTATGGGG
-AGCGACTGTCTCAAAAAAA---TACGGAGAATTTATTTATGAAGTGAAAATCCTTCT-T
TCAACATAAGGGACGAGAAGACCCCAGAAATTTT-TAGTAATAT-AG----GTATATCCC
TAGTAATTTT--CGCTGGGGCGGCGGAGTAACATTGAA-CTTACTT-ATATA--AACATG
CGCCTTGTTT--GGCTATTGA-TAAAATTACTCTAGGGATAACAGCATAATATTTAAAAG
TTTGTGACCTCGATGTTGG-ACTAGGACATAATAACTTAAAAGGTTTTTTACAGTGCTCT
GTTCGAGCA-TAAACTCCTACATGATC
>N04_MG136927
GAGCTAAATATAAT--ATAATAT-TA-GTT-GTTA-GATCTGGTGTAGCAAAACCTTACC
CAAAATTATATTTAGGGGTGATAGGCCTTTCAAAAACTAAGATATCTTGATTCCAATAAA
ATGTATATAGTACAGTTA-ATACATTTATTAAGTGTTTAGGCTTAATAACAATATTAATT
TATATA------CTACGTTAT-TATACGTTTTAATAAATAA--TATATAT------TACA
ACATATTATACTTC--TAT-GAAAGTTATAG-TTA--GTAATTGGATACAATCAAATAA-
TATATAT----TGTGAATAATGTTGGTATTAGTATT-ATATGTA------AGT-TTTAAT
AAGGAACTCGGCAAA-GTGCT--TCTCAACTGTTTATCAAAAACATAACTATGTGTAT--
ACATTCATAGCGGTATCTGCTCAATGATT---ATT-AAATAGCCGCAGTATACTGACTGT
GCAAAGGTAGCATAATCAATTGGCTTATAATTGAAGTCTGGAATGAAGGAAAGTATGGGG
-AGCGACTGTCTCAAAAAAAA--TATGGAGAATTTATTTATGAAGTGAAAATCCTTCT-C
TCAACATAAGGGACGAGAAGACCCTAGAAATTTT-TAGTAATAT-AG----GTATATCCT
TAGTAATTTT--CGCTGGGGCGGCGGAGTAACATTGAA-CTTACTT-ATATA--AACATG
CGCCTTGTTT--GGCAATTGA-TAAAATTACTCTAGGGATAACAGCATAATATTTAAAAG
TTTGTGACCTCGATGTTGG-ACTAGGACATAATAACTTAAAAGGTTTTTTACAGTGCTCT
GTTCGAGCA-TAAACTCCTACATGATC
>N05_MG136928
GAGCTAAATATAAT--ATAATAT-TA-GTT-GTTA-GATCTGGTGTAGCAAAACCTTACC
CAAAATTATATTTAGGGGTGATAGGCCTTTCAAAAACTAAGATATCTTGATTCCAATAAA
ATGTATATAGTACAGTTA-ATACATTTATTAAGTGTTTAGGCTTAATAACAATATTAATT
TATATA------CTACGTTAT-TATATGCTTTAATAAATAA--TATATAT------TACA
ACATATTATACTTC--TAT-GAAAGTTATAG-TTA--GTAATTGGATACAATTAAATAA-
TATATAT----TGTGAATAATGTTGGTATTAGTATT-ATATGTA------AGT-TTTAAT
AAGGAACTCGGCAAA-GTGCT--TCTCAACTGTTTATCAAAAACATAACTATGTGTAT--
ACATTCATAGCGGTATCTGCTCAATGATT---ATT-AAATAGCCGCAGTATACTGACTGT
GCAAAGGTAGCATAATCAATTGGCTTATAATTGAAGTCTGGAATGAAGGAAAGCATGGGG
-AGCGACTGTCTCACAAAAA---TATGGAGAATTTATTTATGAAGTGAAAATCCTTCT-T
TCAACATAAGGGACGAGAAGACCCTAGAAATTTT-TAGTAATAT-AG----GTATATCCT
TAGTAATTTT--CGCTGGGGCGGCGGAGTAACATTGAA-CTTACTT-ATATA--AACATG
CGCCTTGTTT--GGCAATTGA-TAAAATTACTCTAGGGATAACAGCATAATATTTAAAAG
TTTGTGACCTCGATGTTGG-ACTAGGACATAATAACTTAAAAGGTTTTTTACAGTGCTCT
GTTCGAGCA-TAAACTCCTACATGATC
>N06_MG136929
GAGCTAAATATAAT--ATAATAT-TA-GTT-ATTA-GATCTGGTGTAGCAAAACCTTACC
CAAAATTATATTTAGGGGTGATAGGCCTTTCAAAAACTAAGATATCTTGATTCCAATAAA
ATGTATATAGTACAGTTA-ATACATTTATTAAGTGTTTAGGCTTAATAACAATATTAATT
TATATA------CTACGTTAT-TATACGTTTTAATAAATAA--TATATAT------TACA
ACATATTATACTTC--TAT-GAAAGTTATAG-TTA--GTAATTGGATACAATCAAATAA-
TATATAT----TGTGAATAATGTTGGTATTAGTATT-ATATGTA------AGT-TTTAAT
AAGGAACTCGGCAAA-GTGCT--TCTCAACTGTTTATCAAAAACATAACTATGTGTAT--
ACATTCATAGCGGTATCTGCTCAATGATT---ATT-AAATAGCCGCAGTATACTGACTGT
GCAAAGGTAGCATAATCAATTGGCTTATAATTGAAGTCTGGAATGAAGGAAAGTATGGGG
-AGCAACTGTCTCAAAAAAAA--TATGGAGAATTTATTTATGAAGTGAAAATCCTTCT-C
TCAACATAAGGGACGAGAAGACCCTAGAAATTTT-TAGTAATAT-AG----GTATATCCT
TAGTAATTTT--CGCTGGGGCGGCGGAGTAACATTGAA-CTTACTT-ATATA--AACATG
CGCCTTGTTT--GGCAATTGA-TAAAATTACTCTAGGGATAACAGCATAATATTTAAAAG
TTTGTGACCTCGATGTTGG-ACTAGGACATAATAACTTAAAAGGTTTTTTACAGTGCTCT
GTTCGAGCA-TAAACTCCTACATGATC
>N07_MG136930
GAGCTAAATATAAT--ATAATAT-TA-GTT-GTTA-GATTTGGTGTAGCAAAACCTCACC
CAAAATTATATTTAGGGGTGATAGGCCTCTCAAAAACTAAGATATCTTGATTTCAATAAA
ATGTATTTAGTACAGTTA-ATACATTTATTAAGTGTTTAGGCTTAATAACAATATTAATT
TATATA------CTACGTTAT-TATACGTTTTAATAAATAA--TATATATAT----TACA
TCATATTATACTTC--TAT-GAAAGTTATAG-TTA--GTAATTGGATACAATTAAATAA-
TATATAT----TGTGAATAATGTTGGTATTAGTATT-ATATGTA------AGT-TTTAAT
AAGGAACTCGGCAAAAGTGCT--TCTCAACTGTTTATCAAAAACATAACTATGTGTAT--
ATATTCATAGCGGTATCTGCTCAATGATC---ATT-AAATAGCCGCAGTATACTGACTGT
GCAAAGGTAGCATAATCAATTGGCTTGTAATTGAAGTCTGGAATGAAGGAAAGTATGGGG
-AGCCACTGTCTCATAGAAA---TACGGAGAATTTATTTATGAAGTGAAAATCCTTCT-C
TCAACATAAGGGACGAGAAGACCCTAGAAATTTT-TAGTAATAT-AG----GTATATCCT
TAGTAATTTT--CGCTGGGGCGGCGGAGTAACATTGAA-CTTACTT-ATATA--AACTTG
CGCCTTGTTT--GGCAACTGA-TAAAATTACTCTAGGGATAACAGCATAATATTTAAAAG
TTTGTGACCTCGATGTTGG-ACTAGGATATAATAACCTAAAAGGTTTTTTACAGTGCTCT
GTTCGAGCA-TAAACTCCTACATGATC
>N08_MG136931
GAGCTAAATATAAT--ATAATAT-TA-GTT-GTTA-GATTTGGTGTAGCAAAACCTCACC
CAAAATTATATTTAGGGGTGATAGGCCTCTCAAAAACTAAGATATCTTGATTTCAATAAA
ATGTATTTAGTACAGTTA-ATACATTTATTAAGTGTTTAGGCTTAATAACAATATTAATT
TATATA------CTACGTTAT-TATACGTTTTAATAAATAA--TATATATAT----TACA
TCATATTATACTTC--TAT-GAAAGTTATAG-TTA--GTAATTGGATACAATTAAATAA-
TATATAT----TGTGAATAATGTTGGTATTAGTATT-ATATGTA------AGT-TTAAAT
AAGGAACTCGGCAAAAGTGCT--TCTCAACTGTTTATCAAAAACATAACTATGTGTAT--
ATATTCATAGCGGTATCTGCTCAATGATC---ATT-AAATAGCCGCAGTATACTGACTGT
GCAAAGGTAGCATAATCAATTGGCTTGTAATTGAAGTCTGGAATGAAGGAAAGTATGGGG
-AGCCACTGTCTCATAGAAA---TACGGAGAATTTATTTATGAAGTGAAAATCCTTCT-C
TCAACATAAGGGACGAGAAGACCCTAGAAATTTT-TAGTAATAT-AG----GTATATCCT
TAGTAATTTT--CGCTGGGGCGGCGGAGTAACATTGAA-CTTACTT-ATATA--AACTTG
CGCCTTGTTT--GGCAACTGA-TAAAATTACTCTAGGGATAACAGCATAATATTTAAAAG
TTTGTGACCTCGATGTTGG-ACTAGGATATAATAACCTAAAAGGTTTTTTACAGTGCTCT
GTTCGAGCA-TAAACTCCTACATGATC
>N10_MG136932
GAGCTAAATATAAT-TACAATAT-TA-GTTGTTAG--ATTTGGTGTAGCAGAACCTTACC
AAAAATTATATTTAGGGGTGATAGGCCTCCCAAAAACTAAGATATCTTGATTCCAACGAA
ATGTGTTTAGTACAGTTA-ATACATTTATTAAGTGTTTAGGTTTAATAACAATATAAAAT
TATATA------CTATGTAT-TATTACGTTTTAATAAATAA-ATACTCACA-------AA
ACATAATATACTTC--TAT-AAGGATTATAG-TTA--ATAATTGGATACAATTTAA-TAA
ATTATAT----TGTGAATAATGTTAGTATTAGTATT-ATATATATATATAAGT-TTTTGT
AAGGAACTCGGCAAA-GTGCT--TCTCAACTGTTTATCAAAAACATAACTATGTGTAC--
TTATTCATAGCGGTATCTGCTCAATGAAT--TATT-AAATAGCCGCAGTATTCTGACTGT
GCAAAGGTAGCATAATCAATTGACTTGTAATTGAAGTCTGGAATGAAGGAAAGTATGGGG
-AGCCACTGTCTTATAGAAAT--TATGGAGAACTTATTTAGGAAGTGAAAATCCTTCTCC
-TTACATAAGGGACGAGAAGACCCTAGAAATTTT-AA-TACTATTAGATATATAT--CTT
AAATA--TTTT-CGCTGGGGCGGCGGAGTAACATTAAA-CTTACTT-ATAC--AAACATG
CGCCTTTTTT--GGCAACTGA-TAAAATTACTCTAGGGATAACAGCATAATATTAAAAAG
TTTGTGACCTCGATGTTGG-ACTAGGATATAATAACCTAAAAGGTTTTTTATAATGCTCT
GTTCGAGCA-TATACTCCTACATGATC
>N11_MG136933
GAGCTAAATATAAT-TACAATAT-TA-GTTGTTAG--ATTTGGTGTAGCAGAACCTTACC
AAAAATTATATTTAGGGGTGATAGGCCTCCCAAAAACTAAGATATCTTGATTCCAACGAA
ATGTATTTAGTACAGTTA-ATACATTTATTAAGTGTTTAGGTTTAATAACAATATAAAAT
TATATA------CTATGTAT-TATTACGTTTTAATAAATAA-ATACTCACA-------AA
ACATAATATACTTC--TAT-AAGGATTATAG-TTA--ATAATTGGATACAATTTAA-TAA
ATTATAT----TGTGAATAATGTTAGTATTAGTATT-ATATATATA----AGT-TTTTGT
AAGGAACTCGGCAAA-GTGCT--TCTCAACTGTTTATCAAAAACATAACTATGTGTAC--
TTATTCATAGCGGTATCTGCTCAATGAAT--TATT-AAATAGCCGCAGTATTCTGACTGT
GCAAAGGTAGCATAATCAATTGACTTGTAATTGAAGTCTGGAATGAAGGAAAGTATGGGG
-AGCCACTGTCTTATAGAAAT--TATGGAGAACTTATTTAGGAAGTGAAAATCCTTCTCC
-TTACATAAGGGACGAGAAGACCCTAGAAATTTT-AA-TACTATTAGATATATAT--CTT
AAATA--TTTT-CGCTGGGGCGGCGGAGTAACATTAAA-CTTACTT-ATAC--AAACATG
CGCCTTTTTT--GGCAACTGA-TAAAATTACTCTAGGGATAACAGCATAATATTAAAAAG
TTTGTGACCTCGATGTTGG-ACTAGGATATAATAACCTAAAAGGTTTTTTATAATGCTCT
GTTCGAGCA-TATACTCCTACATGATC
>N12_MG136934
GAGCTAAATATAAT--ATAATAT-TA-GTT-GTTA-GATCTGGTGTAGCAAAACCTTACC
CAAAATTATATTTAGGGGTGATAGGCCTCTCAAAAACTAAGATATCTTGATTCCAATAAA
ATGTATTTAGTACAGTCA-ATACATTTATTAAGTGTTTAGGCTTAATAACAATATTAATT
TATATA------CTACATTATATATACGTTTTAATAAATAA--TATACATAC----TACA
ATATATTATACTTCTCTAT-AAAAATTATAA-ATA--GTAATTGGATACTATTAAATAA-
TATACAT----TGTGAATAATGTTGGTATTAGTATT-ATATGTA------AGT-TTTAAT
AAGGAACTCGGCAAAAGTGCT--CCTCAACTGTTTATCAAAAACATAACTATGTGTAT--
ATATTCATAGCGGTATCTGCTCAATGATT---ATT-AAATAGCCGCAGTATACTGACTGT
GCAAAGGTAGCATAATCAATTGGCTTATAATTGAAGTCTGGAATGAAGGAAAGTATGGGG
-AGCAACTGTCTCATAAAAA---TACGGAGAATTTATTTATGAAGTGAAAATCCTTCT-C
TCAATATAAGGGACGAGAAGACCCTAGAAATTTT-TAGTAATAC-GG----GTATATCCT
TAGTAATTTT--CGCTGGGGCGGCGGAGTAACATTGAA-CTTACTT-ATATA--A-CATG
CGCCTAGTTT--GGCAATTGA-CAAAATTACTCTAGGGATAACAGCATAATATTTAAAAG
TTTGTGACCTCGATGTTGG-ACTAGGACATAATAACCTAAAAGGTTTTTTACAGTGCTCT
GTTCGAGCA-TAAACTCCTACATGATC
>N13_MG136935
GAGCTAAATATAAT-TACAATAT-TA-GTTGTTAG--ATTTGGTGTAGCAGAACCTTACC
AAAAATTATATTTAGGGGTGATAGGCCTCCCAAAAACTAAGATATCTTGATTCCAACGAA
ATGTATTTAGTACAGTTA-ATACATTTATTAAGTGTTTAGGTTTAATAACAATATAAAAT
TATATA------CTATGTAT-TATTACGTTTTAATAAATAA-ATACTCACA-------AA
ACATAATATACTTC--TAT-AAGGATTATAG-TTA--ATAATTGGACACAATTAAA-TAA
ATTATAT----TGTGAATAATGTTAGTATTAGTATT-ATATATA------AGT-TTTTGT
AAGGAACTCGGCAAA-GTGTT--TCTCAACTGTTTATCAAAAACATAACTATGTGTAC--
TTATTCATAGCGGTATCTGCTCAATGAAT--TATT-AAATAGCCGCAGTATTCTGACTGT
GCAAAGGTAGCATAATCAATTGACTTGTAATTGAAGTCTGGAATGAAGGAAAGTATGGGG
-AGCCACTGTCTTATAAAAAT--TATGGAGAACTTATTTAGGAAGTGAAAATCCTTCTCC
-TTACATAAGGGACGAGAAGACCCTAGAAATTTT-AA-TACTATTAGATATATAT--CT-
ATATA--TTTT-CGCTGGGGCGGCGGAGTAACATTAAA-CTTACTT-ATAC--AAACATG
CGCCTTTTTT--GGCAACTGA-TAAAATTACTCTAGGGATAACAGCATAATATTAAAAAG
TTTGTGACCTCGATGTTGG-ACTAGGACATAATAACCTAAAAGGTTTTTTATAATGCTCT
GTTCGAGCA-TACACTCCTACATGATC
>N14_MG136936
GAGCTAAATATAAT-TACAATAT-TA-GTTGTTAG--ATTTGGTGTAGCAGAACCTTACC
AAAAATTATATTTAGGGGTGATAGGCCTCCCAAAAACTAAGATATCTTGATTCCAACGAA
ATGTATTTAGTACAGTTA-ATACATTTATTAAGTGTTTAGGTTTAATAACAATATAAAAT
TATATA------CTATGTAT-TATTACGTTTTAATAAATAA-ATACTCACA-------AA
ACATAATATACTTC--TAT-AGGGATTATAG-TTA--ATAATTGGATACAATTTAA-TAA
ATTATAT----TGTGAATAATGTTAGTATTAGTATT-ATATATATAT--AAGT-TTTTGT
AAGGAACTCGGCAAA-GTGCT--TCTCAACTGTTTATCAAAAACATAACTATGTGTAC--
TTATTCATAGCGGTATCTGCTCAATGAAT--TATT-AAATAGCCGCAGTATTCTGACTGT
GCAAAGGTAGCATAATCAATTGACTTGTAATTGAAGTCTGGAATGAAGGAAAGTATGGGG
-AGCCACTGTCTTATAGAAAT--TATGGAGAACTTATTTAGGAAGTGAAAATCCTTCTCC
-TTACATAAGGGACGAGAAGACCCTAGAAATTTT-AA-TACTATTAGATATATAT--CTT
AAATA--TTTT-CGCTGGGGCGGCGGAGTAACATTAAA-CTTACTT-ATAC--AAACATG
CGCCTTTTTT--GGCAACTGA-TAAAATTACTCTAGGGATAACAGCATAATATTAAAAAG
TTTGTGACCTCGATGTTGG-ACTAGGATATAATAACCTAAAAGGTTTTTTATAATGCTCT
GTTCGAGCA-TATACTCCTACATGATC
>N15_MG136937
GAGCTAAATATAAT-TACAATAT-TA-GTTGTTAG--ATTTGGTGTGGCAGAACCTTACC
AAAAATTATATTTAGGGGTGATAGGCCTCTCAAAAACTAAGATATCTTGATTCCAATGAA
ATGTATTTAGTACAGTTA-ATACATTTATTAAGTGTTTAGGTTTAATAACAATATAAAAT
TATATG------CTATGTAT-TATTACGTTTTAATAAATAA-ATACTCACA-------AA
ACATAATATACTTC--TAT-AAGGATTATAG-TTA--ATAGTTGGATACAATTTAA-TAA
ATTATAT----TGTGAATAATGTTAGTATTAGTATT-ATATATA------AGT-TTTTGT
AAGGAACTCGGCAAA-GTGTT--TCTCAACTGTTTATCAAAAACATAACTATGTGTAC--
TTATTCATAGCGGTATCTGCTCAATGAAT--TATT-AAATAGCCGCAGTATTCTGACTGT
GCTAAGGTAGCATAATCAATTGACTTGTAATTGAAGTCTGGAATGAAGGAAAGTATGGGG
-AGCCACTGTCTTATAAAAAT--TATGAAGAACTTATTTAGGAAGTGAAAATCCTTCTTT
-TAACATAAGGGACGAGAAGACCCTAGAAATTTT-AA-TACTATTAGATATATAT--CCT
TAATAA-TTTT-CGCTGGGGCGGCGGAGTAACATTAAA-CTTACTT-ATAT--AAACATG
CGCCTTTTTT--GGCAACTGA-TAAAATTACTCTAGGGATAACAGCATAATATTAAAAAG
TTTGTGACCTCGATGTTGG-ATTAGGACATAATAACCTAAAAGGTTTTTTATAATGCTCT
GTTCGAGCA-TAGACTCCTACATGATC
>N18_MG136938
GAGCTAAATATAAT-TACAATAT-TA-GTTGTTAG--ATTTGGTGTAGCAGAACCTTACC
AAAAATTATATTTAGGGGTGATAGGCCTCCCAAAAACTAAGATATCTTGATTCCAACGAA
ATGTATTTAGTACAGTTA-ATACATTTATTAAGTGTTTAGGTTTAATAACAATATAAAAT
TATATA------CTATGTAT-TATTACGTTTTAATAAATAA-ATACTCACA-------AA
ACATAATATACTTC--TAT-AAGGATTATAG-TTA--ATAATTGGATACAATTTAA-TAA
ATTATAT----TGTGAATAATGTTAGTATTAGTATT-ATATATATA----AGT-TTTTGT
AAGGAACTCGGCAAA-GTGCT--TCTCAACTGTTTATCAAAAACATAACTATGTGTAC--
TTATTCATAGCGGTATCTGCTCAATGAAT--TATT-AAATAGCCGCAGTATTCTGACTGT
GCAAAGGTAGCATAATCAATTGACTTGTAATTGAAGTCTGGAATGAAGGAAAGTATGGGG
-AGCCACTGTCTTATAAAAAT--TATGGAGAACTTATTTAGGAAGTGAAAATCCTTCTCC
-TTACATAAGGGACGAGAAGACCCTAGAAATTTT-AA-TACTATTAGATATATAT--CTT
AAATA--TTTT-CGCTGGGGCGGCGGAGTAACATTAAA-CTTACTT-ATAC--AAACATG
CGCCTTTTTT--GGCAACTGA-TAAAATTACTCTAGGGATAACAGCATAATATTAAAAAG
TTTGTGACCTCGATGTTGG-ACTAGGATATAATAACCTAAAAGGTTTTTTATAATGCTCT
GTTCGAGCA-TATACTCCTACATGATC
>N19_MG136939
GAGCTAAATATAAT-TACAATAT-TA-GTTGTTAG--ATTTGGTGTAGCAGAACCTTACC
AAAAATTATATTTAGGGGTGATAGGCCTCTCAAATACTAAGATATCTTGATTCCAATGAA
ATGTATTTAGTACAGTTA-ATACATTTATTAAGTGTTTAGGTTTAATAACAATATAAAAT
TATATA------CTATGTAT-TATTACGTTTTAATAAATAA-CTACTCACA-------AA
ACATAATATACTTC--TAT-AAGGATTATAG-TTA--ATAATTGGATACAATTTAA-TAA
ATTATAT----TGTGAATAATGTTAGTATTAGTATT-ATATATATA----AGT-TTTTGT
AAGGAACTCGGCAAA-GTGTT--TCTCAACTGTTTATCAAAAACATAACTATGTGTAC--
TTATTCATAGCGGTATCTGCTCAATGAAT--TATT-AAATAGCCGCAGTATTCTGACTGT
GCAAAGGTAGCATAATCAATTGACTTGTAATTGAAGTCTGGAATGAAGGAAAGTATGGGG
-AGCCACTGTCTTATAAAAAT--TATGGAGAACTTATTTAGGAAGTGAAAATCCTTCTCC
-TTACATAAGGGACGAGAAGACCCTAGAAATTTT-AA-TACTATTAGATATATAT--CTT
TAATAA-TTTT-CGCTGGGGCGGCGGAGTAACATTAAA-CTTACTT-ACAT--AAACATG
CGCCTTTTTT--GGCAACTGA-TAAAATTACTCTAGGGATAACAGCATAATATTAAAAAG
TTTGTGACCTCGATGTTGG-ACTAGGACATAATAACCTAAAAGGTTTTTTATAATGCTCT
GTTCGAGCA-TAGTCTCCTACATGATC
>N20_MG136940
GAGCTAAATATAAT--ATAATAT-TA-GTT-GTTA-GATCTGGTGTAGCAAAACCTTACC
CAAAATTATATTTAGGGGTGATAGGCCTCTCAAAAACTAAGATATCTTGATTCCAATAAA
ATGTATTTAGTACAGTCA-ATACATTTATTAAGTGTTTAGGCTTAATAACAATATTAATT
TATATA------CTACATTATATATACGTTTTAATAAATAA--TATACATAC----TACA
ATATATTATACTTCTCTAT-AAAAATTATAA-ATA--GTAATTGGATACTATTAAATAA-
TATACAT----TGTGAATAATGTTGGTATTAGTATT-ATATGTA------AGT-TTTAAT
AAGGAACTCGGCAAAAGTGCT--CCTCAACTGTTTATCAAAAACATAACTATGTGTAT--
ATATTCATAGCGGTATCTGCTCAATGATT---ATT-AAATAGCCGCAGTATACTGACTGT
GCAAAGGTAGCATAATCAATTGGCTTATAATTGAAGTCTGGAATGAAGGAAAGTATGGGG
-AGCAACTGTCTCATAAAAA---TACGGAGAATTTATTTATGAAGTGAAAATCCTTCT-C
TCAATATAAGGGACGAGAAGACCCTAGAAATTTT-TAGTAATAC-GG----GTATATCCT
TAGTAATTTT--CGCTGGGGCGGCGGAGTAACATTGAA-CTTACTT-ATATA--A-CAT-
CGCCTAGTTT--GGCAATTGA-TAAAATTACTCTAGGGATAACAGCATAATATTTAAAAG
TTTGTGACCTCGATGTTGG-ACTAGGACATAATAACCTAAAAGGTTTTTTACAGTGCTCT
GTTCGAGCA-TAAACTCCTACATGATC
>N21_MG136944
GAGCTAAATATAAT-TACAATAT-TA-GTTGTTAG--ATTTGGTGTAGCAGAACCTTACC
AAAAATTATATTTAGGGGTGATAGGCCTCTCAAAAACTAAGATATCTTGATTCCAATGAA
ATGTATTTAGTACAGTTA-ATACATTTATTAAGTGTTTAGGTTTAATAACAATATAAAAT
TATATA------CTATGTAT-TATTACGTTTTAATAAATAA-TTACTCACA-------AA
ACATAATATACTTC--TAT-AAGGATTATAG-TTA--ATAATTGGATACAATTTAA-TAA
ATTATAT----TGTGAATAATGTTAGTATTAGTATT-ATATATATA----AGT-TTTTGT
AAGGAACTCGGCAAA-GTGTT--TCTCAACTGTTTATCAAAAACATAACTATGTGTAC--
TTATTCATAGCGGTATCTGCTCAATGAAT--TATT-AAATAGCCGCAGTATTCTGACTGT
GCAAAGGTAGCATAATCAATTGACTTGTAATTGAAGTCTGGAATGAAGGAAAGTATGGGG
-AGCCACTGTCTTATAAAAAT--TATGGAGAACTTATTTAGGAAGTGAAAATCCTTCTCC
-TTACATAAGGGACGAGAAGACCCTAGAAATTTT-AA-TACTATTAGATATATAT--CTT
TAATAA-TTTT-CGCTGGGGCGGCGGAGTAACATTAAA-CTTACTT-ACAT--AAACATG
CGCCTTTTTT--GGCAACTGA-TAAAATTACTCTAGGGATAACAGCATAATATTAAAAAG
TTTGTGACCTCGATGTTGG-ACTAGGACATAATAACCTAAAAGGTTTTTTATAATGCTCT
GTTCGAGCA-TAGACTCCTACATGATC
>N22_MG136942
GAGCTAAATATAAT-TACAATAT-TA-GTTGTTAG--ATTTGGTGTAGCAGAACCTTACC
AAAAATTATATTTAGGGGTGATAGGCCTCTCAAATACTAAGATATCTTGATTCCAATGAA
ATGTATTTAGTACAGTTA-ATACATTTATTAAGTGTTTAGGTTTAATAACAATATAAAAT
TATATA------CTATGTAT-TATTACGTTTTAATAAATAA-CTACTCACA-------AA
ACATAATATACTTC--TAT-AAGGATTATAG-TTA--ATAATTGGATACAATTTAA-TAA
ATTATAT----TGTGAATAATGTTAGTATTAGTATT-ATATATATA----AGT-TTTTGT
AAGGAACTCGGCAAA-GTGTT--TCTCAACTGTTTATCAAAAACATAACTATGTGTAC--
TTATTCATAGCGGTATCTGCTCAATGAAT--TATT-AAATAGCCGCAGTATTCTGACTGT
GCAAAGGTAGCATAATCAATTGACTTGTAATTGAAGTCTGGAATGAAGGAAAGTATGGGG
-AGCCACTGTCTTATAAAAAT--TATGGAGAACTTATTTAGGAAGTGAAAATCCTTCTCC
-TTACATAAGGGACGAGAAGACCCTAGAAATTTT-AA-TACTATTAGATATATAT--CTT
TAATAA-TTTT-CGCTGGGGTGGCGGAGTAACATTAAA-CTTACTT-ACAT--AAACATG
CGCCTTTTTT--GGCAACTGA-TAAAATTACTCTAGGGATAACAGCATAATATTAAAAAG
TTTGTGACCTCGATGTTGG-ACTAGGACATAATAACCTAAAAGGTTTTTTATAATGCTCT
GTTCGAGCA-TAGTCTCCTACATGATC
>N23_MG136943
GAGCTAAATATAAT-TACAATAT-TA-GTTGTTAG--ATTTGGTGTAGCAGAACCTTACC
AAAAATTATATTTAGGGGTGATAGGCCTCTCAAAAACTAAGATATCTTGATTCCAATGAA
ATGTATTTAGTACAGTTA-ATACATTTATTAAGTGTTTAGGTTTAATAACAATATAAAAT
TATATA------CTATGTAT-TATTACGTTTTAATAAATAA-TTACTCACA-------AA
ACATAATATACTTC--TAT-AAGGATTATAG-TTA--ATAATTGGATACAATTTAA-TAA
ATTATAT----TGTGAATAATGTTAGTATTAGTATT-ATATATATA----AGT-TTTTGT
AAGGAACTCGGCAAA-GTGTT--TCTCAACTGTTTATCAAAAACATAACTATGTGTAC--
TTATTCATAGCGGTATCTGCTCAATGAAT--TATT-AAATAGCCGCAGTATTCTGACTGT
GCAAAGGTAGCATAATCAATTGACTTGTAATTGAAGTCTGGAATGAAGGAAAGTATGGGG
-AGCCACTGTCTTATAAAAAT--TATGGAGAACTTATTTAGGAAGTGAAAATCCTTCTCC
-TTACATAAGGGACGAGAAGACCCTAGAAATTTT-AA-TACTATTAGATATATAT--CTT
TAATAA-TTTT-CGCTGGGGCGGCGGAGTAACATTAAA-CTTACTT-ACAT--AAACATG
CGCCTTTTTT--GGCAACTGA-TAAAATTACTCTAGGGATAACAGCATAATATTAAAAAG
TTTGTGACCTCGATGTTGG-ACTAGGACATAATAACCTAAAAGGTTTTTTATAATGCTCT
GTTCGAGCA-TAGTCTCCTACATGATC
>N24_MG136944
GAGCTAAATATAAT--ATAATAT-TA-GTT-GTTA-GATTTGGTGTAGCAAAACCTTACC
CAAAATTATATTTAGGGGTGATAGGCCTCTCAAAAACTAAGATATCTTGATTCCAATAAA
ATGTATTTAGTACAGTTA-ATACATTTATTAAGTGTTTAGGCTTAATAACAATATTAATT
TATATG------CTACGTTAT-TATACGTTTTAATAAATAA--TATATATAT----TACA
TCATATTATACTTC--TAT-GAAAGTTATAG-TTA--GTAATTGGATACAATTAAATAA-
TATATAA----TGTGAATAATGTTGGTATTAGTATT-ATATGTA------AGT-TTTAAT
AAGGAACTCGGCAAAAGTGCT--TCTCAACTGTTTATCAAAAACATAACTATGTGTAT--
GTATTCATAGCGGTATCTGCTCAATGATT---ATT-AAATAGCCGCAGTATACTGACTGT
GCAAAGGTAGCATAATCAATTGGCTTGTAATTGAAGTCTGGAATGAAGGAAAGTATGGGG
-AGCCACTGTCTCATAGAAA---TACGGAGAATTTATTTATGAAGTGAAAATCCTTCT-C
TCAACATAAGGGACGAGAAGACCCTAGAAATTTT-TAGTAATAT-AG----GTATATCCT
TAGTAAATTT--CGCTGGGGCGGCGGAGTAACATTGAA-CTTACTT-ATATA--AACATG
CGCCTTGTTT--GGCAACTGA-TAAAATTACTCTAGGGATAACAGCATAATATTTAAAAG
TTTGTGACCTCGATGTTGG-ACTAGGATATAATAACCTAAAAGGTTTTTTACAGTGCTCT
GTTCGAGCA-TAAACTCCTACATGATC
>N25_MG136945
GAGCTAAATATAAT--ATAATAT-TA-GTT-GTTA-GATCTGGTGTAGCAAAACCTTACC
CAAAATTATATTTAGGGGTGATAGGCCTTTCAAAAACTAAGATATCTTGATTCCAATAAA
ATGTATATAGTACAGTTA-ATACATTTATTAAGTGTTTAGGCTTAATAACAATATTAATT
TATATA------CTACGTTAT-TATACGTTTTAATAAATAA--TATATATAT----TACA
ACATATTATACTTC--TAT-GAAAGTTATAG-TTA--GTAATTGGATACAATTAAATAA-
TATATAT----TGTGAATAATGTTGGTATTAGTATT-ATATGTA------AGT-TTTAAT
AAGGAACTCGGCAAA-GTGCT--TCTCAACTGTTTATCAAAAACATAACTATGTGTAT--
ACATTCATAGCGGTATCTGCTCAATGATT---ATT-AAATAGCCGCAGTATACCGACTGT
GCAAAGGTAGCATAATCAATTGGCTTATAATTGAAGTCTGGAATGAAGGAAAGTATGGGG
-AGCGACTGTCTCAAAAAAA---TATGGAGAATTTATTTATGAAGTGAAAATCCTTCT-C
TCAACATAAGGGACGAGAAGACCCTAGAAATTTT-TAGTAATAT-AG----GTATATCCT
TAGTAATTTT--CGCTGGGGCGGCGGAGTAACATTGAA-CTTACTT-ATATA--AACATG
CGCCTTGTTT--GGCAATTGA-TAAAATTACTCTAGGGATAACAGCATAATATTTAAAAG
TTTGTGACCTCGATGTTGG-ACTAGGACATAATAACTTAAAAGGTTTTTTACAGTGCTCT
GTTCGAGCA-TAAACTCCTACATGATC
>N26_MG136946
GAGCTAAATATAAT--ATAATAT-TA-GTT-GTTA-GATTTGGTGTAGCAAAACCTTACC
CAAAATTATATTTAGGGGTGATAGGCCTCTCAAAAACTAAGATATCTTGATTCCAATAAA
ATGTATTTAGTACAGTTA-ATACATTTATTAAGTGGTTAGGCTTAATAACAATATTAATT
TATATG------CTACGTTAT-TATATGTTTTAATAAATAA--TATATATATA--TTACA
TCATATTATACTTC--TAT-GAAAGTTATAG-TTA--GTAATTGGATACAATTAAATAA-
TATATAA----TGTGAATAATGTTGGTATTAGTATT-ATATGTA------AGT-TTTAAT
AAGGAACTCGGCAAAAGTGCT--TCTCAACTGTTTATCAAAAACATAACTATGTGTAT--
GTATTCATAGCGGTATCTGCTCAATGATT---ATT-AAATAGCCGCAGTATACTGACTGT
GCAAAGGTAGCATAATCAATTGGCTTGTAATTGAAGTCTGGAATGAAGGAAAGTATGGGG
-AGCCACTGTCTCATAGAAA---TACGGAGAATTTATTTATGAAGTGAAAATCCTTCT-C
TCAACATAAGGGACGAGAAGACCCTAGAAATTTT-TAGTAATAT-AG----GTATATCCT
TAGTAATTTT--CGCTGGGGCGGCGGAGTAACATTGAA-CTTACTT-ATATA--AACATG
CGCCTTGTTT--GGCAACTGA-TAAAATTACTCTAGGGATAACAGCATAATATTTAAAAG
TTTGTGACCTCGATGTTGG-ACTAGGATATAATAACCTAAAAGGTTTTTTACAGTGCTCT
GTTCGAGCA-TAAACTCCTACATGATC
>N27_MG136947
GAGCTAAATATAAT--ATAATAT-TA-GTT-ATTA-GATCTGGTGTAGCAAAACCTTGCC
CAAAATTATATTTAGGGGTGATAGGCCTTTCAAAAACTAAGATATCTTGATTCCAATAAA
ATGTACTTAGTACAGTTA-ATACATTTATTAAGTGTTTAGGCTTAATAACAATATTAATT
TATATA------CTACGTTAT-TATACGTTTTAATAAATAA--TATATATATATACTACA
ACATATTATACTTC--TAT-TAAAGTTATAG-TTA--GTAATTGGATACAATTAAATAA-
TATATAT----TGTGAATAATGTTGGTATTAGTATT-ATATGTA------AGT-TTTAAT
AAGGAACTCGGCAAAAGTGCT--TCTCAACTGTTTATCAAAAACATAACTATGTGTAT--
ACATTCATAGCGGTATCTGCTCAATGATT---ATT-AAATAGCCGCAGTATACTGACTGT
GCAAAGGTAGCATAATCAATTGGCTTATAATTGAAGTCTGGAATGAAGGAAAGTATGGGG
-AGCGACTGTCTCTAAAAAA---TATGGAGAATTTATTTATGAAGTGAAAATCCTTCT-C
TCAACATAAGGGACGAGAAGACCCTAGAAATTTT-TAGTA-TAT-AA----GTATATCCT
TAGTAATTTT--CGCTGGGGCGGCGGAGTAACATTGAA-CTTACTT-ATATA--AACATG
CGCCTTGTTT--GGCAATTGA-TAAAATTACTCTAGGGATAACAGCATAATATTTAAAAG
TTTGTGACCTCGATGTTGG-ACTAGGACATAATAACTTAAAAGGTTTTTTACAGTGCTCT
GTTCGAGCA-TAAACTCCTACATGATC
>N28_MG136948
GAGCTAAATATAAT--ATAATAT-TA-GTT-GTTA-GATCTGGTGTAGCAAAACCTTACC
TAAAATTATATTTAGGGGTGATAGGCCTTTCAAAAACTAAGATATCTTGATTCCAATAAA
ATGTATTTAGTACAGTTA-ATACATTTATTAAGTGTTTAGGCTTAATAACAATATTAATT
TATATA------CTACGTTAT-TATACGTTTTAATAAATAA--TATATATA----TTACA
ACATATTATACTTC--TAT-GAAAGTTATAG-TTA--GTAATTGGATACAATTAAATAA-
TATATAT----TGTGAATAATGTTGGTATTAGTATT-ATATGTA------AGT-TTTAAT
AAGGAACTCGGCAAA-GTGCT--TCTCAACTGTTTATCAAAAACATAACTATGTGTAT--
ACATTCATAGCGGTATCTGCTCAATGATT---ATT-AAATAGCCGCAGTATACTGACTGT
GCAAAGGTAGCATAATCAATTGGCTTATAATTGAAGTCTGGAATGAAGGAAAGTATGGGG
-AGCGACTGTCTCAAAAAAA---TATGGAGAATTTATTTATGAAGTGAAAATCCTTCT-C
TCAACATAAGGGACGAGAAGACCCTAGAAATTTT-TAGTAATAT-AG----GTATATCCC
TAGTAATTTT--CGCTGGGGCGGCGGAGTAACATTGAA-CTTACTT-ATATA--AACATG
CGC-TTGTTT--GGCAATTGA-TAAAATTACTCTAGGGATAACAGCATAATATTTAAAAG
TTTGTGACCTCGATGTTGG-ACTAGGACATAATAACTTAAAAGGTTTTTTACAGTGCTCT
GTTCGAGCA-TAAACTCCTACATGATC
>N29_MG136949
GAGCTAAATATAAT--ATAATGT-TA-GTT-GTTA-GATTTGGTGTAGCAAAACCTTACC
CAAAATTATATTTAGGGGTGATAGGCCTCTCAAAAACTAAGATATCTTGATTCCAATAAA
ATGTATTTAGTACAGTTA-ATACATTTATTAAGTGTTTAGGCTTAATAACAATATTAATT
TATATA------CTACGTTAT-TATACGTTTTAATAAATAA--TATATATATA--TTACA
TCATATTATACTTC--TAT-GAAAGCTATAG-TTA--GTAATTGGATACAATTAAATAA-
TATATAA----TGTGAATAATGTTGGTATTAGTATT-ATATGTA------AGT-TTTAAT
AAGGAACTCGGCAAAAGTGCT--TCTCAACTGTTTATCAAAAACATAACTATGTGTAT--
GTATTCATAGCGGTATCTGCTCAATGATT---ATT-AAATAGCCGCAGTATACTGACTGT
GCAAAGGTAGCATAATCAATTGGCTTGTAATTGAAGTCTGGAATGAAGGAAAGTATGGGG
-AGCCACTGTCTCATAGAAA---TACGGAGAATTTATTTATGAAGTGAAAATCCTTCT-C
TCAACATAAGGGACGAGAAGACCCTAGAAATTTT-TAGTAATAT-AG----GTATATCCT
TAGTAATTTT--CGCTGGGGCGGCGGAGTAACAGTGAA-CTTACTT-ATATT--AACATG
CGCCTTGTTT--GGCAACTGA-TAAAATTACTCTAGGGATAACAGCATAATATTTAAAAG
TTTGTGACCTCGATGTTGG-ACTAGGATATAATAACCTAAAAGGTTTTTTACAGTGCTCT
GTTCGAGCA-TAAACTCCTACATGATC
>N30_MG136950
GAGCTAAATATAAT--ATAATAT-TA-GTT-GTTA-GATCTGGTGTAGCAAAACCTTACC
CAAAATTATATTTAGGGGTGATAGGCCTTTCAAAAACTAAGATATCTTGATTCCAATAAA
ATGTATTTAGTACAGTTA-ATACATTTATTAAGTGTTTAGGCTTAATAACAATATTAATT
TATATA------CTACGTTAT-TATACGTTTTAATAAATAA--TATATAT------TACA
ACATATTATACTTC--TAT-GAAAGTTATAG-TTA--GTAATTGGATACAATTAAATAA-
TATATAT----TGTGAATAATGTTGGTATTAGTATT-ATATGTA------AGT-TTTAAT
AAGGAACTCGGCAAA-GTGCT--TCTCAACTGTTTATCAAAAACATAACTATGTGTAT--
ACATTCATAGCGGTATCTGCTCAATGATT---ATT-AAATAGCCGCAGTATACTGACTGT
GCAAAGGTAGCATAATCAATTGGCTTATAATTGAAGTCTGGAATGAAGGAAAGTATGGGG
-AGCGACTGTCTCAAAAAAA---TATGGAGAATTTATTTATGAAGTGAAAATCCTTCT-C
TCAACATAAGGGACGAGAAGACCCTAGAAATTTT-TAGTAATAT-AG----GTATATCCT
TAGTAATTTT--CGCTGGGGCGGCGGAGTAACATTGAA-CTTACTT-ATATA--AACGTG
CGCCTTGTTT--GGCAATTGA-TAAAATTACTCTAGGGATAACAGCATAATATTTAAAAG
TTTGTGACCTCGATGTTGG-ACTAGGACATAATAACTTAAAAGGTTTTTTACAGTGCTCT
GTTCGAGCA-TAAACTCCTACATGATC
>N31_MG136951
GAGCTAAATATAAT--ATAATAT-TA-GTT-GTTA-GATCTGGTGTAGCAAAACCTTACC
CAAAATTATATTTAGGGGTGATAGGCCTTTCAAAAACTAAGATATCTTGATTCCAATAAA
ATGTATATAGTACAGTTA-ATACATTTATTAAGTGTTTAGGCTTAATAACAATATTAATT
TATATA------CTACGTTAT-TATACGTTTTAATAAATAA--TATATAT------TACA
ACATATTATACTTC--TAT-GAAAGTTATAG-TTA--GTAATTGGATACAATTAAATAA-
TATATAT----TGTGAATAATGTTGGTATTAGTATT-ATATGTA------AGT-TTTAAT
AAGGAACTCGGCAAA-GTGCT--TCTCAACTGTTTATCAAAAACATAACTATGTGTAT--
ACATCCATAGCGGTATCTGCTCAATGATT---ATT-AAATAGCCGCAGTATACTGACTGT
GCAAAGGTAGCATAATCAATTGGCTTATAATTGAAGTCTGGAATGAAGGAAAGTATGGGG
-AGCGACTGTCTCAAAAAAA---TATGGAGAATTTATTTATGAAGTGAAAATCCTTCT-C
TCAACATAAGGGACGAGAAGACCCTAGAAATTTT-TAGTAATAT-AG----GTATATCCT
TAGTAATTTT--CGCTGGGGCGGCGGAGTAACATTGAA-CTTACTT-ATATA--AACATG
CGCCTTGTTT--GGCAATTGA-TAAAATTACTCTAGGGATAACAGCATAATATTTAAAAG
TTTGTGACCTCGATGTTGG-ACTAGGACATAATAACTTAAAAGGTTTTTTACAGTGCTCT
GTTCGAGCA-TAAACTCCTACATGATC
>N32_MG136952
GAGCTAAATATAAT--ATAATAT-TA-GTT-GTTA-GATCTGGTGTAGCAAAACCTTACC
CAAAATTATATTTAGGGGTGATAGGCCTTTCAAAAACTAGGATATCTTGATTCCAATAAA
ATGTATTTAGTACAGTTA-ATACATTTATTAAGTGTTTAGGCTTAATAACAATATTAATT
TATATA------CTACGTTAT-TATACGTTTTAATAAATAA--TATATAT------TACA
ACATATTATACTTC--TAT-GAAAGTTATAG-TTA--GTAATTGGATACAATTAAATAA-
TATATAT----TGTGAATAATGTTGGTATTAGTATT-ATATGTA------AGT-TTTAAT
AAGGAACTCGGCAAA-GTGCT--TCTCAACTGTTTATCAAAAACATAACTATGTGTAT--
ACATTCATAGCGGTATCTGCTCAATGATT---ATT-AAATAGCCGCAGTATACTGACTGT
GCAAAGGTAGCATAATCAATTGGCTTATAATTGAAGTCTGGAATGAAGGAAAGTATGGGG
-AGCGACTGTCTCAAAAAAA---TATGGAGAATTTATTTATGAAGTGAAAATCCTTCT-C
TCAACATAAGGGACGAGAAGACCCTAGAAATTTT-TAGTAATAT-AG----GTATATCCT
TAGTAATTTT--CGCTGGGGCGGCGGAGTAACATTGAA-CTTACTT-ATATA--AACATG
CGCCTTGTTT--GGCAATTGA-TAAAATTACTCTAGGGATAACAGCATAATATTTAAAAG
TTTGTGACCTCGATGTTGG-ACTAGGACATAATAACTTAAAAGGTTTTTTACAGTGCTCT
GTTCGAGCA-TAAACTCCTACATGATC
>N33_MG136953
GAGCTAAATATAAT--ATAATAT-TA-GTT-GTTA-GATCTGGTGTAGCAAAACCTTACC
CAAAATTATATTTAGGGGTGATAGGCCTTTCAAAAACTAAGATATCTTGATTCCAATAAA
ATGTATTTAGTACAGTTA-ATACATTTATTAAGTGTTTAGGCTTAATAACAATATTAATT
TATATA------CTACGTTAT--ATACGTTTTAATAAATAA--TATATAT------TACA
ACATATTATACTTC--TAT-GAAAGTTATAG-TTA--GTAATTGGATACAATTAAATAA-
TATATAT----TGTGAATAATGTTGGTATTAGTATT-ATATGTA------AGT-TTTAAT
AAGGAACTCGGCAAA-GTGCT--TCTCAACTGTTTATCAAAAACATAACTATGTGTAT--
ACATTCATAGCGGTATCTGCTCAATGATT---ATT-AAATAGCCGCAGTATACTGACTGT
GCAAAGGTAGCATAATCAATTGGCTTATAATTGAAGTCTGGAATGAAGGAAAGTATGGGG
-AGCGACTGTCTCAAAAAAA---TATGGAGAATTTATTTATGAAGTGAAAATCCTTCT-C
TCAACATAAGGGACGAGAAGACCCTAGAAATTTT-TAGTAATAT-AG----GTATATCCT
TAGTAATTTT--CGCTGGGGCGGCGGAGTAACATTGAA-CTTACTT-ATATA--AACATG
CGCCTTGTTT--GGCAATTGA-TAAAATTACTCTAGGGATAACAGCATAATATTTAAAAG
TTTGTGACCTCGATGTTGG-ACTAGGACATAATAACTTAAAAGGTTTTTTACAGTGCTCT
GTTCGAGCA-TAAACTCCTACATGATC
>N34_MG136954
GAGCTAAATATAAT-TACAATAT-TA-GTTGGTTA-GATTAGGTGTGGCAGAACCTTACC
CAAAATCATATTTAGAGGTGATAGGCCTATCAAAAACTAGGATATCTTGATTCCAATGAA
ATGTATTTAGTACAATTA-ATACATTTATTAAGTGGTTAGGCTTAATAACAATATTAAAA
TATAT------TCTACATAATTATTACGTTTTAATAAATAA-ATATATATATAT----AA
ATATACTATACTTC--TAT-AGAAGTTATAT-ATAG--TAATTGGATGTATGTAAA-TAA
TA-ATACA---TGTAAATAATGTTGGTATTAGTAT--ATATGTA------AGT-TTTTGT
AAGGAACTCGGCAAAAGTGGA--TCTCAACTGTTTATCAAAAACATAACTATGTGTAA-T
ATATACATAGCGGTATCTGCTCAATGATT-ATATT-AAATAGCCGCAGTATACTGACTGT
GCAAAGGTAGCATAATCAATTGACTTATAATTGAAGTCTGGAATGAAGGAAAGTATGGGG
-AGCGACTGTCTTATA-GGAT--TACGGGGAATTTACTTATGAAGTGAAAATACTTCTTT
-AAACATAAGGGACGAGAAGACCCTAGAAATTTT-AAGTAACATAA-----TAAT--ATT
AAA-TAATTTT-CGCTGGGGCGGCGGAGTAACATTGAA-CTTACTC-ACAG--AGACCTG
CGCCTTGTTT--GGCAACTGA-TAAAATTACTCTAGGGATAACAGCATAATATTTAAAAG
TTTGTGACCTCGATGTTGG-ACTAGGACATAATAACCTAAAAGGTTTTTTATAATGCTCT
GTTCGAGCA-TAAACTCCTACATGATC
>N35_MG136955
GAGCTAAATATAAT-TACAATAT-TA-GTTGTTAG--ATTTGGTGTAGCAAAACCTTACC
AAAAATTATATTTAGGGGTGATAGGCCTCTCAAAAACTAAGATATCTTGATTCTATTGAA
ATGTATTTAGTACAGTTA-ATACATTTATTAAGTGTTTAGGTTTAATAACAATATAAAAT
TATATA------CTATATAT-TATTACGTTTTAATAAATAA-GTACTCACA-------AA
ACATAATATACTTC--TAT-AAGGATTATAG-TTA--ATAATTGGATACAATTTAA-TAA
ATTATAT----TGTGAATAATGTTAGTATTAGTATT-ATATATATA----AGT-TTTTGT
AAGGAACTCGGCAAAAGTGTT--TCTCAACTGTTTACCAAAAACATAACTATGTGTAC--
TTATTCATAGCGGTATCTGCTCAATGAAT--TATT-AAATAGCCGCAGTATTCTGACTGT
GCAAAGGTAGCATAATCAATTGACTTATAATTGAAGTCTGGAATGAAGGAAAGTATGGGG
-AGCCACTGTCTTATAAAAAT--TATGGAGAACTTATTTAGGAAGTGAAAATCCTTCTCC
-TTACATAAGGGACGAGAAGACCCTAGAAATTTT-AA-TACTATTAGATATATAT--CCT
TAATAA-TTTT-CGCTGGGGCGGCGGAGTAACATTAAA-CTTACTT-ACAT--AAACATG
CGCCTTTTTT--GGCATCTGA-TAAAATTACTCTAGGGATAACAGCATAATATTAAAAAG
TTTGTGACCTCGATGTTGG-ACTAGGACATAATAACCTAAAAGGTTTTTTATAATGCTCT
GTTCGAGCA-TAGACTCCTACATGATC
>N36_MG136956
GAGCTAAATATAAT-TACAATAT-TA-GTTGTTAG--ATTTGGTGTGGCAAAACCTTACC
AAAAATTATATTTAGGGGTGATAGGCCTTTCAAAAACTAAGATATCTTGATTCTATTGAA
ATGTATTTAGTACAGTTA-ATACATTTATTAAGTGTTTAGGTTTAATAACAATATAAAAT
TATATA------CTATATAT-TATTACGTTTTAATAAATAA-GTACTCACA-------AA
ACATAATATACTTC--TAT-AAGGATTATAG-TTA--ATAATTGGATACAATTTAA-TAA
ATTATAT----TGTGAATAATGTTAGTATTAGTATT-ATATATATA----AGT-TTTTGT
AAGGAACTCGGCAAA-GTGTT--TCTCAACTGTTTACCAAAAACATAACTATGTGTAC--
TTATTCATAGCGGTATCTGCTCAATGAAT--TATT-AAATAGCCGCAGTATTCTGACTGT
GCAAAGGTAGCATAATCAATTGACTTATAATTGAAGTCTGGAATGAAGGAAAGTATGGGG
-AGCCACTGTCTTATAAAAAT--TATGGAGAACTTATTTAGGAAGTGAAAATCCTTCTCC
-TTACATAAGGGACGAGAAGACCCTAGAAATTTT-AA-TACTATTAGATATATAT--CCT
TAATAA-TTTT-CGCTGGGGCGGCGGAGTAACATTAAA-CTTACTT-ACAT--AAACATG
CGCCTTTTTT--GGCATCTGA-TAAAATTACTCTAGGGATAACAGCATAATATTAAAAAG
TTTGTGACCTCGATGTTGG-ACTAGGACATAATAACCTAAAAGGTTTTTTATAATGCTCT
GTTCGAGCA-TAGACTCCTACATGATC
>N37_MG136957
GAGCTAAATATAAT-TACAATAT-TA-GTTGTTAG--ATTTGGTGTAGCAAAACCTTACC
AAAAATTATATTTAGGGGTGATAGGCCTCTCAAAAACTAAGATATCTTGATTCCATTGAA
ATGTATTTAGTACAGTTA-ATACATTTATTAAGTGTTTAGGTTTAATAACAATATAAAAT
TATATA------CTATGTAT-TATTACGTTTTAATAAATAA-GTACTCACA-------AA
ACATAATATACTTC--TAT-AAGGATTATAG-TTA--ATAATTGGATACAATTTAA-TAA
ATTATAT----TGTGAATAATGTTAGTATTAGTATT-ATATATATA----AGT-TTTTGT
AAGGAACTCGGCAAA-GTGTT--TCTCAACTGTTTACCAAAAACATAACTATGTGTAC--
TTATTCATAGCGGTATCTGCTCAATGAAT--TATT-AAATAGCCGCAGTATTCTGACTGT
GCAAAGGTAGCATAATCAATTGACTTATAATTGAAGTCTGGAATGAAGGAAAGTATGGGG
-AGCCACTGTCTTATAAAAAT--TATGGAGAACTTATTTAGGAAGTGAAAATCCTTCTCC
-TTACATAAGGGACGAGAAGACCCTAGAAATTTT-AA-TACTATTAGATATATAT--CCT
TAATAA-TTTT-CGCTGGGGCGGCGGAGTAACATTAAA-CTTACTT-ACAT--AAACATG
CGCCTTTTTT--GGCATCTGA-TAAAATTACTCTAGGGATAACAGCATAATATTAAAAAG
TTTGTGACCTCGATGTTGG-ACTAGGACATAATAACCTAAAAGGTTTTTTATAATGCTCT
GTTCGAGCA-TAGACTCCTACATGATC
>N41_MG136958
GAGCTAAATATAAT-TATAAAAT-TA-GTT-GTTA-GATTTGGTGTAGCAAAACCTTACC
CAAAATTATATTTAGGGGTGATAGGCCTCTCAAAAACTAGGATATCTTGATTCCAATAAA
ATGTAT-TAGTACAGTTA-ATACATTTATTAAGTGTTTAGGCTTAATAACAATATTAATT
TATACT------TTACGTTATTATTATGTTTTAATAAATAA-ATATATAT--A-----CA
ACGTATTATACTTC--TAT-GAAGGTTATAG-TTA--GTAATTGGATACAATTTAATAA-
AATATAT----TGTGAATAATGTTGGTATTAGTATC-ATATGTA------AGT-TTTAAT
AAGGAACTCGGCAAAAGTGCT--TCTCAACTGTTTATCAAAAACATAACTATGTGTAT--
ATATTCATAGCGGTATCTGCTCAATGATA---ATT-AAATAGCCGCAGTATACTGACTGT
GCAAAGGTAGCATAATCAATTGGCTTGTAATTGAAGTCTGGAATGAAGGAAAGTATGGGG
-AGCTACTGTCTCATAAAAA---TATGGAGAATTTATTTATGAAGTGAAAATCCTTCT-C
TCAACATAAGGGACGAGAAGACCCTAGAAATTTT-TAGTAATATTAG----GTATATCCT
TAGTAATTTT--CGCTGGGGCGGCGGAGTAACATTGAA-CTTACTT-ATATA-GAACATG
CACCTTGTAT--GGCAACTGA-TAAAATTACTCTAGGGATAACAGCATAATATTTAAAAG
TTTGTGACCTCGATGTTGG-ACTAGGACATAATAACCTAAAAGGTTTTTTATAGTGCTCT
GTTCGAGCA-TAGACTCCTACATGATC
>N42_MG136959
GAGCTAAATATAAT-TATAAAAT-TA-GTT-GTTA-GATTTGGTGTAGCAAAACCTTACC
CAAAATTATATTTAGGGGTGATAGGCCTCTCAAAAACTAGGATATCTTGATTCCAATAAA
ATGTAT-TAGTACAATTA-ATACATTTATTAAGTGTTTAGGCTTAATAACAATATTAATT
TATACT------CTACGTTATTATTATGTTTTAATAAATAA-ATATATATACA-------
ACGTATTATACTTC--TAT-GAAGGTTATAG-TTA--GTAATTGGATGCAATTTAATAA-
AATATAT----TGTGAATAATGTTGGTATTAGTATT-ATATGTA------AGT-TTTAAT
AAGGAACTCGGCAAAAGTGCT--TCTCAACTGTTTATCAAAAACATAACTATGTGTAT--
ATATTCATAGCGGTATCTGCTCAATGATA---ATT-AAATAGCCGCAGTATACTGACTGT
GCAAAGGTAGCATAATCAATTGGCTTGTAATTGAAGTCTGGAATGAAGGAAAGTATGGGG
-AGCCACTGTCTCATAAAAA---TATGGAGAATTTATTTATGAAGTGAAAATCCTTCT-C
TCAACATAAGGGACGAGAAGACCCTAGAAATTTT-TAGTAATATTAG----GTATATCCT
TAGTAATTTT--CGCTGGGGCGGCGGAGTAACATTGAA-CTTACTT-ATATA-GAACATG
CACTTTATAT--GGCAACTGA-TAAAATTACTCTAGGGATAACAGCATAATATTTAAAAG
TTTGTGACCTCGATGTTGG-ACTAGGACATAATAACCTAAAAGGTTTTTTATAGTGCTCT
GTTCGAGCA-TAGACTCCTACATGATC
>N43_MG136960
GAGCTAAATATAAT-TATAAAAT-TA-GTT-GTTA-GATTTGGTGTAGCAAAACCTTACC
CAAAATTATATTTAGGGGTGATAGGCCTCTCAAAAACTAGGATATCTTGATTCCAATAAA
ATGTAT-TAGTACAATTA-ATACATTTATTAAGTGTTTAGGCTTAATAACAATATTAATT
TATACT------CTACGTTATTATTATGTTTTAATAAATAA-ATATATATATA-------
ACGTATTATACTTC--TAT-GAAGGTTATAG-TTA--GTAATTGGATGCAATTTAATAA-
AATATAT----TGTGAATAATGTTGGTATTAGTATT-ATATGTA------AGT-TTTAAT
AAGGAACTCGGCAAAAGTGCT--TCTCAACTGTTTATCAAAAACATAACTATGTGTAT--
ATATTCATAGCGGTATCTGCTCAATGATA---ATT-AAATAGCCGCAGTATACTGACTGT
GCAAAGGTAGCATAATCAATTGGCTTGTAATTGAAGTCTGGAATGAAGGAAAGTATGGGG
-AGCCACTGTCTCATAAAAA---TATGGAGAATTTATTTATGAAGTGAAAATCCTTCT-C
TCAACATAAGGGACGAGAAGACCCTAGAAATTTT-TAGTAATATTAG----GTATATCCT
TAGTAATTTT--CGCTGGGGCGGCGGAGTAACATTGAA-CTTACTT-ATATA-GAACATG
CACTTTATAT--GGCAACTGA-TAAAATTACTCTAGGGATAACAGCATAATATTTAAAAG
TTTGTGACCTCGATGTTGG-ACTAGGACATAATAACCTAAAAGGTTTTTTATAGTGCTCT
GTTCGAGCA-TAGACTCCTACATGATC
>N45_MG136961
GAGCTAAATATAAT-TATAAAAT-TA-GTT-GTTA-GATTTGGTGTAGCAAAACCTTACC
CAAAATTATATTTAGGGGTGATAGGCCTCTCAAAAACTAGGATATCTTGATTCCAATAAA
ATGTAT-TAGTACAATTA-ATACATTTATTAAGTGTTTAGGCTTAATAACAATATTAATT
TATACT------CTACGTTATTATTATGTTTTAATAAATAA-ATATATATATAT---ACA
ACGTATTATACTTC--TAT-GAAGGTTATAG-TTA--GTAATTGGATGCAATTTAATAA-
AATATAT----TGTGAATAATGTTGGTATTAGTATT-ATATGTA------AGT-TTTGAT
AAGGAACTCGGCAAAAGTGCT--TCTCAACTGTTTATCAAAAACATAACTATGTGTAT--
ATATTCATAGCGGTATCTGCTCAATGATA---ATT-AAATAGCCGCAGTATACTGACTGT
GCAAAGGTAGCATAATCAATTGGCTTGTAATTGAAGTCTGGAATGAAGGAAAGTATGGGG
-AGCCACTGTCTCATAAAAA---TATGGAGAATTTATTTATGAAGTGAAAATCCTTCT-C
TCAACATAAGGGACGAGAAGACCCTAGAAATTTT-TAGTAATATTAG----GTATATCCT
TAGTAATTTT--CGCTGGGGCGGCGGAGTAACATTGAA-CTTACTT-ATATA-GAACATG
CACTTTATAT--GGCAACTGA-TAAAATTACTCTAGGGATAACAGCATAATATTTAAAAG
TTTGTGACCTCGATGTTGG-ACTAGGACATAATAACCTAAAAGGTTTTTTATAGTGCTCT
GTTCGAGCA-TAGACTCCTACATGATC
>N46_MG136962
GAGCTAAATATAAT-TATAAAAT-TA-GTT-GTTA-GATTTGGTGTAGCAAAACCTTACC
CAAAATTATATTTAGGGGTGATAGGCCTCTCAAAAACTAGGATATCTTGATTCCAATAAA
ATGTAT-TAGTACAATTA-ATACATTTATTAAGTGTTTAGGCTTAATAACAATATTAATT
TATACT------CTACGTTATTATTATGTTTTAATAAATAA-ATATATATAGA-------
ACGTATTATACTTC--TAT-GAAGGTTATAG-TTA--GTAATTGGATGCAATTTAATAA-
AATATAT----TGTGAATAATGTTGGTATTAGTATT-ATATGTA------AGT-TTTAAT
AAGGAACTCGGCAAAAGTGCT--TCTCAACTGTTTATCAAAAACATAACTATGTGTAT--
ATATTCATAGCGGTATCTGCTCAATGATA---ATT-AAATAGCCGCAGTATACTGACTGT
GCAAAGGTAGCATAATCAATTGGCTTGTAATTGAAGTCTGGAATGAAGGAAAGTATGGGG
-AGCCACTGTCTCATAAAAA---TATGGAGAATTTATTTATGAAGTGAAAATCCTTCT-C
TCAACATAAGGGACGAGAAGACCCTAGAAATTTT-TAGTAATATTAG----GTATATCCT
TAGTAATTTT--CGCTGGGGCGGCGGAGTAACATTGAA-CTTACTT-ATATA-GAACATG
CACTTTATAT--GGCAACTGA-TAAAATTACTCTAGGGATAACAGCATAATATTTAAAAG
TTTGTGACCTCGATGTTGG-ACTAGGACATAATAACCTAAAAGGTTTTTTATAGTGCTCT
GTTCGAGCA-TAGACTCCTACATGATC
>N81_MG136963
GAGCTAAATATAAT--ATAATAT-TA-GTT-ATTA-GATCTGGTGTAGCAAAACCTTACC
CAAAATTATATTTAGGGGTGATAGGCCTTTCAAAAACTAAGATATCTTGATTCCAATAAA
ATGTATATAGTACAGTTA-ATACATTTATTAAGTGTTTAGGCTTAATAACAATATTAATT
TATATA------CTACGTTAT-TATACGTTTTAATAAATAA--TATATAT------TACA
ACATATTATACTTC--TAT-GAAAGTTATAG-TTA--GTAATTGGATACAATCAAATAA-
TATATAT----TGTGAATAATGTTGGTATTAGTATT-GTATGTA------AGT-TTTAAT
AAGGAACTCGGCAAA-GTGCT--TCTCAACTGTTTATCAAAAACATAACTATGTGTAT--
ACATTCATAGCGGTATCTGCTCAATGATT---ATT-AAATAGCCGCAGTATACTGACTGT
GCAAAGGTAGCATAATCAATTGGCTTATAATTGAAGTCTGGAATGAAGGAAAGTATGGGG
-AGCAACTGTCTCAAAAAAAA--TATGGAGAATTTATTTATGAAGTGAAAATCCTTCT-C
TCAACATAAGGGACGAGAAGACCCTAGAAATTTT-TAGTAATAT-AG----GTATATCCT
TAGTAATTTT--CGCTGGGGCGGCGGAGTAACATTGAA-CTTACTT-ATATA--AACATG
CGCCTTGTTT--GGCAATTGA-TAAAATTACTCTAGGGATAACAGCATAATATTTAAAAG
TTTGTGACCTCGATGTTGG-ACTAGGACATAATAACTTAAAAGGTTTTTTACAGTGCTCT
GTTCGAGCA-TAAACTCCTACATGATC
>N82_MG136964
GAGCTAAATATAAT--ATAATAT-TA-GTT-GTTA-GATCTGGTGTAGCAAAACCTTACC
CAAAATTATATTTAGGGGTGATAGGCCTTTCAAAAACTAAGATATCTTGATTCCAATAAA
ATGTATTTAGTACAGTTA-ATACATTTATTAAGTGTTTAGGCTTAATAACAATATTAATT
TATATA------CTACATTAT-TATACGTTTTAATAAATAA--TATATATAT----TACA
ACATATTATACTTC--TAT-GAAAGTTATAG-TTA--GTAATTGGATACAATTAAATAA-
TATATAT----TGTGAATAATGTTGGTATTAGTATT-ATATGTA------AGT-TTTAAT
AAGGAACTCGGCAAAAGTGCT--TCTCAACTGTTTATCAAAAACATAACTATGTGTAT--
ACATTCATAGCGGTATCTGCTCAATGATT---ATT-AAATAGCCGCAGTATACTGACTGT
GCAAAGGTAGCATAATCAATTGGCTTATAATTGAAGTCTGGAATGAAGGAAAGTATGGGG
-AGCGACTGTCTCAAAAAAA---TATGGAGAATTTATTTATGAAGTGAAAATCCTTCT-C
TCAACATAAGGGACGAGAAGACCCTAGAAATTTT-TAGTAACAT-AG----GTATATCCT
TAGTAATTTT--CGCTGGGGCGGCGGAGTAACATTGAA-CTTACTT-ATATA--AACATG
CGCCTTGTTT--GGCAATTGA-TAAAATTACTCTAGGGATAACAGCATAATATTTAAAAG
TTTGTGACCTCGATGTTGG-ACTAGGACATAATAACTTAAAAGGTTTTTTACAGTGCTCC
GTTCGAGCA-TAAACTCCTACATGATC
>N83_MG136965
GAGCTAAATATAAT-TACAATAT-TA-GTTGGTTA-GATTAGGTGTGGCAGAACCTTACC
CAAAATTATATTTAGAGGTGATAGGCCTATCAAAAACTAGGATATCTTGATTCCAATGAA
ATGTATTTAGTACAATTA-ATACATTTATTAAGTGTTTAGGCTTAATAACAATATTAAAA
TATATA-----TCTACATAATTATTACGTTTTAATAAATTA-ATATATGTA-------AA
ATATACTATACTTC--TAT-AGAAGTTATAT-ATAG--CAATTGGATGTATGTAAA-TAA
TA-ATACA---TGTAAATAATGTTGGTATTAGTAT--ATATGTA------AGT-TTTTGT
AAGGAACTCGGCAAAG-TGGT--TCTCAACTGTTTATCAAAAACATAACTATGTGTAT--
ATACACATAGCGGTTTCTGCTCAATGATTA-TATT-AAATAGCCGCAGTATACTGACTGT
GCAAAGGTAGCATAATCAATTGACTTGTAATTGAAGTCTGGAATGAAGGAAAGTATGGGG
-AGCGACTGTCTTATA-AGAT--TACGAGGAATTTACTTATGAAGTGAAAATACTTCTTT
-AAAAATAAGGGACGAGAAGACCCTAGAAATTTT-AAGTAACATAAT----TAAT--TAT
TAA-TAATTTT-CGCTGGGGCGGCGGAGTAACATTGAA-CTTACTT-ACAC--AAACTTG
CGCCTTGTTT--GGTAACTGA-TAAAATTACTCTAGGGATAACAGCATAATATTTAAAAG
TTTGTGACCTCGATGTTGG-ACTAGGACATAATAACCTAAAAGGTTTTTTATAATGCTCT
GTTCGAGCA-TAAACTCCTACATGATC
>N52_MG136979
GAGCTAAATATAAT-TGCAAGAT-TGGTT-GGCTGGTCAAAGGTGTGGCAAAACCTTAGT
CGAAATTGTATTTAGGGGTGATAGGCCGTTCAAAAACTAAGATATCTTGACTCCAATGAA
ATGTATTTAGTACAGTTT-ACACATTTTCTAAGTGATTAGGCTTAGCAACAATATAAATT
TATATGG-----TTTTACTATG-TTACGTTATAATAAGCAA-A--TATACATT-----AA
AGATAATATACTTTTCT-T-ATAGATTATAATATA--ATAATTGGATATAATTAAGCTTA
TATATAT-----TTGAATAATGTTGGTATTAGTAT--ATGCGTA------AGTTTTTCAT
AAGGAACTCGGCAAATTTGTT--CCTCAACTGTTTATCAAAAACATAACTGTGTGCATA-
TAATACATAGCGGTATCTGCTCAATGTTT--TATATAAATAGCCGCAGTATACTGACTGT
GCAAAGGTAGCATAATCAATTGACTTATAATTGAAGTCTGGAATGAATGACAGTATGGGG
-AGCTACTGTCTCATGTAGA---TACGGAGAACTTGTTTATGAAGTGAAAATCCTTCTCA
-CAATATAATAGACGAGAAGACCCTAGAAATTTT-AAGTAATATT----AGGTATATCCC
TAGTAATTTTT-CGCTGGGGCGGCGGAGTAGCATATAA-CCTACTT-ATACA--AACCTG
CGCTTTATGT--GGCAATTGA--TAAATTACTCTAGGGATAACAGCATAATATTTTAAAG
TTTGTGACCTCGATGTTGG-ACTAGGACATAATTACCTAAAAGGTTTTTTATATTGCTCT
GTTCGAGCA-TAAACTCCTACATGATC
>N53_MG136980
GAGCTAAATATAAT-TGCAAGAT-TGGTT-GGCTGGTCAAAGGTGTGGCAAAACCTTAGT
TGAAATTGTATTTAGGGGTGATAGGCCGTTCAAAAACTAAGATATCTTGACTCCAATGAA
ATGTATTTAGTACAGTTT-ACACATTTTCTAAGTGATTAGGCTTAGCAACAATATAAATT
TATATGG-----TTTTACTATG-TTACGTTATAATAAACAA-A--TATACATT-----AA
AGATAATATACTTTTCT-T-AAAGTTTATAATATA--ATAATTGGATATAATTAAGCTTA
TATATATA---TTTGAATAATGTTGGTATTAGTAT--ATGCGTA------AGTTTTTCAT
AAGGAACTCGGCAAAATTGTT--CCTCAACTGTTTATCAAAAACATAACTGTGTGCATA-
TAATACATAGCGGTATCTGCTCAATGTTT--TATATAAATAGCCGCAGTATACTGACTGT
GCAAAGGTAGCATAATCAATTGACTTATAATTGAAGTCTGGAATGAATGACAGTATGGGG
-AGCTACTGTCTCATGTAGA---TACGGAGAACTTGTTTATGAAGTGAAAATCCTTCTCA
-CAATATAATAGACGAGAAGACCCTAGAAATTTT-AAGTAATATT----AGGTATATTCC
TAGTAATTTTT-CGCTGGGGCGGCGGAGTAGCATATAA-CCTACTT-ATACA--AACCTG
CGCTTTATGT--GGCAATTGA--TAAATTACTCTAGGGATAACAGCATAATATTTTAAAG
TTTGTGACCTCGATGTTGG-ACTAGGACATAATAACCTAAAAGGTTTTTTATATTGCTCT
GTTCGAGCA-TAAACTCCTACATGATC
>N54_MG136981
GAGCTAAATATAAT-TGCAAGAT-TGGTT-GGCTGGTTAAAGGTGTGGCAAAACCTTAGT
CGAAATTGTATTTAGGGGTGATAGGCCGTTCAAAAACTAAGATATCTTGATTCCAATGAA
ATGTATTTAGTACAGTTT-ACACATTTTCTAAGTGGTTAGGCTTAGCAACAATATAAAAT
TATATG------TTT-ACTATGGTTACGTTATAATAAACAA-A--TATACATT-----AA
AGATAATATACTTTTCTTT-AA-GATTATAA-ATA--ATAATTGGATATAATTAAGCTTA
TATAT-T----TTTAAATAATGTTGTTATTAGTAT--ATGCGTA------AGTTTTTCAT
AAGGAACTCGGCAAAAATGTT--CCTCAACTGTTTATCAAAAACATAACTGTGTGTATT-
CTATACATAGCGGTATCTGCTCAATGTTT---ATATAAATAGCCGCAGTATACTGACTGT
GCAAAGGTAGCATAATCAATTGACTTATAATTGAAGTCTGGAATGAATGACAGTATGGGG
-AGCTACTGTCTCATGTAAA---TACGGAGAACTTGTTTATGAAGTGAAAATCCTTCTCA
-CAATATAATAGACGAGAAGACCCTAGAAATTTT-AAGTAATATT----AGGTATATTCC
TAGTAATTTTT-CGCTGGGGCGGCGGAGTAGCATATAA-CCTACTT-ATACA--AACCTG
CGGCTTATGA--GACATTTGA--TAAATTACTCTAGGGATAACAGCATAATATTTTAAAG
TTTGTGACCTCGATGTTGG-ACTAGGACATAATAACCTAAAAGGTTTTTTATATTGCTCT
GTTCGAGCA-TAAACTCCTACATGATC
>N55_MG136981
GAGCTAAATATAAT-TGCAAGAT-TGGTT-GGCTGGTTTAAGGTGTGGCAAAACCTTAGT
CGAATTTGTATTTAGGGGTGATAGGCCGTTCAAAAACTAAGATATCTTGATTTCAATGAA
ATGTATTTAGTACAGTTT-ACACATTTTCTAAGTGGTTAGGCTTAGCAATAATATAAATT
TATATG------GCTTACTAGGGTTACGTTATAATAAACAA-A--TATATATT-----AA
AGATAATATACTTTTCTAT-AAAGTTTATAA-ATA--ATAATTGGATATAATTTAGCTTA
TATAT-T----TTTAAATAATGTTGGTATTAGTAT--ATGCGTT------AGTCTTTCAT
AAGGAACTCGGCAAAAATGTT--CCTCAACTGTTTATCAAAAACATAACTGTGTGTATA-
TTATACATAGCGATATCTGCTCAATGTTT--TATATAAATAGCCGCAGTATACTGACTGT
GCAAAGGTAGCATAATCAATTGACTTATAATTGAAGTCTGGAATGAATGACAGTATGGGG
-AGCTACTGTCTCATGTAGA---TACGGAGAACTTGTTTATGAAGTGAAAATCCTTCTCA
-CAATATAATAGACGAGAAGACCCTAGAAATTTT-AAGTAATATT----AGGCATATTCC
TAGTAATTTTT-CGCTGGGGCGGCGGAGTAGCATATAA-CCTACTT-ATACA--AACCTG
CGCCTTATGT--GGCAATTGA--TAAATTACTCTAGGGATAACAGCATAATATTTTAAAG
TTTGTGACCTCGATGTTGG-ACTAGGACATAATAACCTAAAAGGTTTTTTATATTGCTCT
GTTCGAGCA-TAAACTCCTACATGATC
>N56_MG136983
GAGCTAAATATAAT-TGCAAGAT-TGGTT-GGCTGGTTATAGGTGTGGCAAAACCTTAGT
CGAAATTGTATTTAGGGGTGATAGGCCGTTCAAAAACTAAGATATCTTGATTCCAATGAA
ATGTATTTAGTACAGTTT-ACACATTTTCTAAGTGGTTAGGCTTAGCAATGATATAAATT
TATATG------TTTTACTATGTTTACGTTATAATAAATAA-A--TATATATT-----AA
AGATAATATACTTTTCTTT-AAAGTTTATAA-ATA--ATAATTGGATATAATTAAGCTTA
TATAT-T----TTTAAATAATGTTGGTATTAGTAT--ATGCGTA------AGTTTTTTAT
AAGGAACTCGGCAAAAATGTT--CCTCAACTGTTTATCAAAAACATAACTGTGTGTATA-
CTATACATAGCGGTATCTGCTCAATGTTT--TATATAAATAGCCGCAGTATACTGACTGT
GCAAAGGTAGCATAATCAATTGACTTATAATTGAAGTCTGGAATGAATGACAGTATGGGG
-AGCTACTGTCTCATGTAGA---TACGGAGAACTTGTTTATGAAGTGAAAATCCTTCTCA
-CAATATAATAGACGAGAAGACCCTAGAAATTTT-AAGTAATATT----AGGCATATTCC
TAGTAATTTTT-CGCTGGGGCGGCGGAGTAGCATATAA-CCTACTT-ATACA--AACCTG
CGCCTTATGA--GGCAATTGA--TAAATTACTCTAGGGATAACAGCATAATATTTTAAAG
TTTGTGACCTCGATGTTGG-ACTAGGACATAATAACCTAAAAGGTTTTTTATATTGCTCT
GTTCGAGCA-TAAACTCCTACATGATC
>N57_MG136984
GAGCTAAATATAAT-TGCAAGAT-TGGTT-GGCTGGTTATAGGTGTGGCAAAACCTTAGT
CGAAATTGTATTTAGGGGTGATAGGCCGTTCAAAAACTAAGATATCTTGATTCCAATGAA
ATGTATTTAGTACAGTTT-ACACATTTTCTAAGTGGTTAGGCTTAGCAATGATATAAATT
TATATG------TTTCACTATGTTTACGTTATAATAAATAA-A--TATATATT-----AA
AGATAATATACTTTTCTTT-AAAGTTTATAA-ATA--ATAATTGGATATAATTAAGCTTA
TATAT-T----TTTAAATAATGTTGGTATTAGTAT--ATGCGTA------AGTTTTTTAT
AAGGAACTCGGCAAAAATGTT--CCTCAACTGTTTATCAAAAACATAACTGTGTGTATA-
CTATACATAGCGGTATCTGCTCAATGTTT--TATATAAATAGCCGCAGTATACTGACTGT
GCAAAGGTAGCATAATCAATTGACTTATAATTGAAGTCTGGAATGAATGACAGTATGGGG
-AGCTACTGTCTCATGTAGA---TACGGAGAACTTGTTTATGAAGTGAAAATCCTTCTCA
-CAATATAATAGACGAGAAGACCCTAGAAATTTT-AAGTAATATT----AGGCATATTCC
TAGTAATTTTT-CGCTGGGGCGGCGGAGTAGCATATAA-CCTACTT-ATACA--AACCTG
CGCCTTATGA--GGCAATTGA--TAAATTACTCTAGGGATAACAGCATAATATTTTAAAG
TTTGTGACCTCGATGTTGG-ACTAGGACATAATAACCTAAAAGGTTTTTTATATTGCTCT
GTTCGAGCA-TAAACTCCTACATGATC
>N58_MG136985
GAGCTAAATATAAT-TGCAAGAT-TGGTT-GGCTGGTTAAAGGTGTGGCAAAACCTTAGT
CGAATTTGTATTTAGGGGTGATAGGCCGTTCAAAAACTAAGATATCTTGATTTCAATGAA
ATGTATTTAGTACAGTTT-ACACATTTTCTAAGTGGTTAGGCTTAGCAATAATATAAATT
TATATG------GCTTACTAGGGTTACGTTATAATAAACAA-A--TATATATT-----AA
AGATAATATACTTTTCTAT-AAAGTTTATAA-ATA--ATAATTGGATATAATTTAGCTTA
TATAT-T----TTTAAATAATGTTGGTATTAGTAT--ATGCGTT------AGTTTTTCAT
AAGGAACTCGGCAAAAATGTT--CCTCAACTGTTTATCAAAAACATAACTGTGTGTATA-
TTATACATAGCGATATCTGCTCAATGTTT--TATATAAATAGCCGCAGTATACTGACTGT
GCAAAGGTAGCATAATCAATTGACTTATAATTGAAGTCTGGAATGAATGACAGTATGGGG
-AGCTACTGTCTCATGTAGA---TACGGAGAACTTGTTTATGAAGTGAAAATCCTTCTCA
-CAATATAATAGACGAGAAGACCCTAGAAATTTT-AAGTAATATT----AGGCATATTCC
TAGTAATTTTT-CGCTGGGGCGGCGGAGTAGCATATAA-CCTACTT-ATACA--AACCTG
CGCCTTATGT--GGCAATTGA--TAAATTACTCTAGGGATAACAGCATAATATTTTAAAG
TTTGTGACCTCGATGTTGG-ACTAGGACATAATAACCTAAAAGGTTTTTTATATTGCTCT
GTTCGAGCA-TAAACTCCTACATGATC
>N60_MG136986
GAGCTAAATATAAT-TGCAAGAT-TGGTT-GGCTGGTTAAAGGTGTGGCAAAACCTTAGT
CGAATTTGTATTTAGGGGTGATAGGCCGTTCAAAAACTAAGATATCTTGATTTCAATGAA
ATGTATTTAGTACAGTTT-ACACATTTTCTAAGTGGTTAGGCTTAGCAATAATATAAATT
TATATG------GCTTACTAGGGTTACGTTATAATAAACAA-A--TATATATT-----AA
AGATAATATACTTTTCTAT-AAAGTTTATAA-ATA--ATAATTGGATATAATTTAGCTTA
TATAT-T----TTTAAATAATGTTGGTATTAGTAT--ATGCGTT------AGTTTTTCAT
AAGGAACTCGGCAAAAATGTT--TCTCAACTGTTTATCAAAAACATAACTGTGTGTATA-
TTATACATAGCGATATCTGCTCAATGTTT--TATATAAATAGCCGCAGTATACTGACTGT
GCAAAGGTAGCATAATCAATTGACTTATAATTGAAGTCTGGAATGAATGACAGTATGGGG
-AGCTACTGTCTCATGTAGA---TACGGAGAACTTGTTTATGAAGTGAAAATCCTTCTCA
-CAATATAATAGACGAGAAGACCCTAGAAATTTT-AAGTAATATT----AGGCATATTCC
TAGTAATTTTT-CGCTGGGGCGGCGGAGTAGCATATAA-CCTACTT-ATACA--AACCTG
CGCCTTATGT--GGCAATTGA--TAAATTACTCTAGGGATAACAGCATAATATTTTAAAG
TTTGTGACCTCGATGTTGG-ACTAGGACATAATAACCTAAAAGGTTTTTTATATTGCTCT
GTTCGAGCA-TAAACTCCTACATGATC
>N61_MG136987
GAGCTAAATATATT-TGCAAATT-TGGTT-GGTTGGTTAAAGGTGTGGCAAAACCTTAGT
CGAAATTGTATTTAGGGGTGATAGGCCGTTCAAAAACTAAGATATCTTGACTCCAATGAA
ATGTATTTAGTACAGTTT-ATACATTTTCTAAGTGGTTAGGCTTGGCAACAATATAAAAT
TATATG------TTTTACTATGTTTACGTTATAATAAACAA-AA-TATACAT------AA
GGATAATATACTTTTTTT--AAAGATTATAA-ATA--ATAATTGGATATAATTAAGCTTA
TATATTT-----TTGAATAATGTTGGTATTAGTAT--ATACGTA------AGATTTTCAT
AAGGAACTCGGCAAAAATGTT--CCTCAACTGTTTATCAAAAACATAACTGTGTGTATA-
TTATACATAGCGGTATCTGCTCAATGTTT--TATATAAATAGCCGCAGTATACTGACTGT
GCAAAGGTAGCATAATCAATTGACTTATAATTGAAGTCTGGAATGAATGACAGTATGGGG
-AGCCACTGTCTCATGTAGG---TACGTAGAACTTGTTTATGAAGTGAAAATCCTTCTCA
-CAAAATAAAAGACGAGAAGACCCTAGAAATTTTTAAGTAATATT----AGGCATATTTC
TAGTAATTTTT-CGCTGGGGCGGCGGAGTAGCATGTAA-CCTACTT-ATACA--AACCTG
CGCCTTATGT--GGTAATTGA--TAAATTACTCTAGGGATAACAGCATAATATTTTAAAG
TTTGTGACCTCGATGTTGG-ACTAGGACATAATAACCTAAAAGGTTTTTTATATTGCTCT
GTTCGAGCA-TAGACTCCTACATGATC
>N62_MG136988
GAGCTAAATATAAT-TGCAAATT-TGGGTTGGCTGGTTAAAGGTGTGGCAAAACCTTAGT
CGAAATTGTATTTAGGGGTGATAGGCCGTTCAAAAACTAAGATATCTTGACTCCAATGAA
ATGTATTTAGTACAGTTT-ATACATTTTCTAAGTGGTTAGGCTTAGCAACAATATAAAAT
TATATG------TTTTACTATGTTTACGTTATAATAAACAA-A--TATACAT------AA
GGATAATATACTTTTCTTT-AAAGATTATAA-ATA--ATAATTGGATATAATTAAGCTTA
TATATTT-----TTAAATAATGTTGGTATTAGTAT--ATACGTA------AGATTTTCAT
AAGGAACTCGGCAAAAATGTT--CCTCAACTGTTTATCAAAAACATAACTGTGTGTATA-
TTATACATAGCGGTATCTGCTCAATGTTT--TATATAAATAGCCGCAGTATACTGACTGT
GCAAAGGTAGCATAATCAATTGACTTATAATTGAAGTCTGGAATGAATGACAGTATGGGG
-AGCTACTGTCTCATGTAGA---TACGTAGAACTTGTTTATGAAGTGAAAATCCTTCTCA
-CAAAATAAAAGACGAGAAGACCCTAGAAATTTTTAAGTAATATT----AGGCATATTCC
TAGTAATTTTTTCGCTGGGGCGGCGGAGTAGCATGTAA-CCTACTT-ATACA--AACCTG
TGTTTTATGT--GGTAATTGA--TAAATTACTCTAGGGATAACAGCATAATATTTTAAAG
TTTGTGACCTCGATGTTGG-ACTAGGACATAATAACCTAAAAGGTTTTTTATATTGCTCT
GTTCGAGCA-TAGACTCCTACATGATC
>N63_MG136989
GAGCTAAATATAAT-TGCAAATT-TGGGT-GGCTGGTTAAAGGTGTGGCAAAACCTTAGT
CGAAATTGTATTTAGGGGTGATAGGCCGTTCAAAAACTAAGATATCTTGACTCCAATGAA
ATGTATTTAGTACAGTTT-ATACATTTTCTAAGTGGTTAGGCTTAGCAACAATATAAAAT
TATATG------TTTTACTATGTTTACGTTATAATAAACAA-A--TATACAT------AA
GGATAATATACTTTTCTTT-AAAGATTATAA-ATA--ATAATTGGATATAATTAAGCTTA
TATATTT-----TTAAATAATGTTGGTATTAGTAT--ATACGTA------AGATTTTCAT
AAGGAACTCGGCAAAAATGTT--CCTCAACTGTTTATCAAAAACATAACTGTGTGTATA-
TTATACATAGCGGTATCTGCTCAATGTTT--TATATAAATAGCCGCAGTATACTGACTGT
GCAAAGGTAGCATAATCAATTGACTTATAATTGAAGTCTGGAATGAATGACAGTATGGGG
-AGCTACTGTCTCATGTAGA---TACGTAGAACTTGTTTATGAAGTGAAAATCCTTCTCA
-CAAAATAAAAGACGAGAAGACCCTAGAAATTTTTAAGTAATATT----AGGCATATTCC
TAGTAATTTTTTCGCTGGGGCGGCGGAGTAGCATGTAA-CCTACTT-ATACA--AACCTG
TGTTTTATGT--GGTAATTGA--TAAATTACTCTAGGGATAACAGCATAATATTTTAAAG
TTTGTGACCTCGATGTTGG-ACTAGGACATAATAACCTAAAAGGTTTTTTATATTGCTCT
GTTCGAGCA-TAGACTCCTACATGATC
>N64_MG136990
GAGCTAAATATAAT-TGCAAATT-TGGTT-GGCTGGTTAAAGGTGTGGCAAAACCTTAGT
CGAAATTGTATTTAGGGGTGATAGGCCGTTCAAAAACTAAGATATCTTGACTCCAATGAA
ATGTATTTAGTACAGTTT-ATACATTTTCTAAGTGGTTAGGCTTGGCAACAATATAAAAT
TATATG------TTTTACTATGTTTACGTTATAATAAACAA-AA-TATACAT------AA
GGATAATATACTTTTCTT--AAAGATTATAA-ATA--ATAATTGGATATAATTAAGCTTA
TATATTT-----TTGAATAATGTTGGTATTAGTAT--ATACGTA------AGATTTTCAT
AAGGAACTCGGCAAAAATGTT--CCTCAACTGTTTATCAAAAACATAACTGTGTGTATA-
TTATACATAGCGGTATCTGCTCAATGTTT--TATATAAATAGCCGCAGTATACTGACTGT
GCAAAGGTAGCATAATCAATTGACTTATAATTGAAGTCTGGAATGAATGACAGTATGGGA
-AGCCACTGTCTCATGTAGG---TACGTAGAACTTGTTTATGAAGTGAAAATCCTTCTCA
-CAAAATAAAAGACGAGAAGACCCTAGAAATTTTTAAGTAAAATT----AGGCATATTCC
TAGTAATTTTT-CGCTGGGGCGGCGGAGTAGCATGTAA-CCTACTT-ATACA--AACCTG
CGCCTTATGT--GGTAATTGA--TAAATTACTCTAGGGATAACAGCATAATATTTTAAAG
TTTGTGACCTCGATGTTGG-ACTAGGACATAATAACCTAAAAGGTTTTTTATATTGCTCT
GTTCGAGCA-TAGACTCCTACATGATC
>N65_MG136991
GAGCTAAATATAAT-TGCAAGAT-TGGTT-GGCTGGTTATAGGTGTGGCAAAACCTTAGT
CGAAATTGTATTTAGGGGTGATAGGCCATTCAAAAACTAAGATATCTTGATTCCAATGAA
ATGTATTTAGTACAGTTT-ACACATTTTCTAAGTGGTTAGGCTTAGCAATGATATAAATT
TATATG------TTTTACTATGTTTACGTTATAATAAATAA-A--TATATATT-----AA
AGATAATATACTTTTCTTT-AAAGTTTATAA-ATA--ATAATTGGATATAATTAAGCTTA
TATAT-T----TTTAAATAATGTTGGTATTAGTAT--ATGCGTA------AGTTTTTTAT
AAGGAACTCGGCAAAAATGTT--CCTCAACTGTTTATCAAAAACATAACTGTGTGTATA-
CTATACATAGCGGTATCTGCTCAATGTTT--TATATAAATAGCCGCAGTATACTGACTGT
GCAAAGGTAGCATAATCAATTGACTTATAATTGAAGTCTGGAATGAATGACAGTATGGGG
-AGCTACTGTCTCATGTAGA---TACGGAGAACTTGTTTATGAAGTGAAAATCCTTCTCA
-CAATATAATAGACGAGAAGACCCTAGAAATTTT-AAGTAATATT----AGGCATATTCC
TAGTAATTTTT-CGCTGGGGCGGCGGAGTAGCATATAA-CCTACTT-ATACA--AACCTG
CGCCTTATGA--GGCAATTGA--TAAATTACTCTAGGGATAACAGCATAATATTTTAAAG
TTTGTGACCTCGATGTTGG-ACTAGGACATAATAACCTAAAAGGTTTTTTATATTGCTCT
GTTCGAGCA-TAAACTCCTACATGATC
>N66_MG136992
GAGCTAAATATAAT-TGCAAGAT-TGGTT-GGCTGGTTAAAGGTGTGGCAAAACCTTAGT
CGAAATTGTATTTAGGGGTGATAGGCCGTTCAAAAACTAAGATATCTTGATTCCAATGAA
ATGTATTTAGTACAGTTT-ACACAATTTCTAAGTGGTTAGGCTTAGCAATAATATTAATT
TATATG------TTTTACTATATTTACGTTATAATAAATAA-A--TGTACATT-----AA
AGATAATATACTTTTCT-T-AAAGTTTATAA-ATA--ATAATTGGATATAATCAAGCTTA
TATATAT----TTTAAATAATGTTGGTATTAGTAT--ATGCGTA------AGTTTTTCAT
AAGGAACTCGGCAAAAATGTT--CCTCAACTGTTTATCAAAAACATAACTGTGTGTATA-
CTATACATAGCGGTATCTGCTCAATGTTT--TATATAAATAGCCGCAGTATACTGACTGT
GCAAAGGTAGCATAATCAATTGACTTATAATTGAAGTCTGGAATGAATGACAGTGTGGGG
-AGCTACTGTCTCATGTAGA---TACGGAGAACTTGTTTATGAAGTGAAAATCCTTCTCA
-CAATATAATAGACGAGAAGACCCTAGAAATTTTTAAGTAATATT----AAGCATATTCT
TAGTAATTTTT-CGCTGGGGCGGCGGAGTAGCATATAA-CCTACTT-ATACA--AACCTG
CGCCTTATGT--GGCAAATGA--TAAATTACTCTAGGGATAACAGCATAATATTTTAAAG
TTTGTGACCTCGATGTTGG-ACTAGGACATAATAACCTAAAAGGTTTTTTATATTGCTCT
GTTCGAGCA-TAAACTCCTACATGATC
>N67_MG136993
GAGCTAAATATAAT-TGCAAGAT-TGGTT-GGCTGGTTATAGGTGTGGCAAAACCTTAGT
CGAAATTGTATTTAGGGGTGATAGGCCGTTCAAAAACTAAGATATCTTGATTCCAATGAA
ATGTATTTAGTACAGTTT-ACACATTTTCTAAGTGGTTAGGCTTAGCAATGATATAAATT
TATATG------TTTTACTATGTTTACGTTATAATAAATAA-A--TATATATT-----AA
AGATAATATACTTTTCTTT-AAAGTTTATAT-ATA--ATAATTGGATATAATTAAGCTTA
TATAT-T----TTTAAATAATGTTGGTATTAGTAT--ATGCGTA------AGTTTTTTAT
AAGGAACTCGGCAAAAATGTT--CCTCAACTGTTTATCAAAAACATAACTGTGTGTATA-
CTATACATAGCGGTATCTGCTCAATGTTT--TATATAAATAGCCGCAGTATACTGACTGT
GCAAAGGTAGCATAATCAATTGACTTATAATTGAAGTCTGGAATGAATGACAGTATGGGG
-AGCTACTGTCTCATGTAGA---TACGGAGAACTTGTTTATGAAGTGAAAATCCTTCTCA
-CAATATAATAGACGAGAAGACCCTAGAAATTTT-AAGTAATATT----AGGCATATTCC
TAGTAATTTTT-CGCTGGGGCGGCGGAGTAGCATATAA-CCTACTT-ATACA--AACCTG
CGCCTTATAA--GGCAATTGA--TAAATTACTCTAGGGATAACAGCATAATATTTTAAAG
TTTGTGACCTCGATGTTGG-ACTAGGACATAATAACCTAAAAGGTTTTTTATATTGCTCT
GTTCGAGCA-TAAACTCCTACATGATC
>N39_MG136994
GAGCTAAATATAAT-TGCAAATT-TGGGT-GGCTGGTTAAAGGTGTGGCAAAACCTTAGT
CGAAATTGTATTTAGGGGTGATAGGCCGTTCAAAAACTAAGATATCTTGACTCCAATGAA
ATGTATTTAGTACAGTTT-ATACATTTTCTAAGTGGTTAGGCTTAGCAACAATATAAAAT
TATATG------TTTTACTATGTTTACGTTATAATAAACAA-A--TATACAT------AA
GGATAATATACTTTTCTTT-AAAGATTATAA-ATA--ATAATTGGATATATTTAAGCTTA
TATATTT-----TTAAATAATGTTGGTATTAGTAT--ATACGTA------AGATTTTCAT
AAGGAACTCGGCAAAAATGTT--CCTCAACTGTTTATCAAAAACATAACTGTGTGTATA-
TTATACATAGCGGTATCTGCTCAATGTTT--TATATAAATAGCCGCAGTATACTGACTGT
GCAAAGGTAGCATAATCAATTGACTTATAATTGAAGTCTGGAATGAATGACAGTATGGGG
-AGCTACTGTCTCATGTAGG---TACGTAGAACTTGTTTATGAAGTGAAAATCCTTCTCA
-CAAAATAAAAGACGAGAAGACCCTAGAAATTTTTAAGTAATATT----AGGCATATTCC
TAGTAATTTTTTCGCTGGGGCGGCGGAGTAGCATGTAA-CCTACTT-ATACA--AACCTG
TGTCTTATGT--GGTAATTGA--TAAATTACTCTAGGGATAACAGCATAATATTTTAAAG
TTTGTGACCTCGATGTTGG-ACTAGGACATAATAACCTAAAAGGTTTTTTATATTGCTCT
GTTCGAGCA-TAGACTCCTACATGATC
>dec1_AY251907
GAGCTAAATATAAT-TGCAAGAT-TGGTT-GACTGATCAAAGGTGTGGCAAAACCTTAGT
CGAAATTGTATTTAGGGGTGATAGGCCGTTCAAAAACTAAGATATCTTGACTCCAATGAA
ATGTATTTAGTACAGTTT-ACACATTTTCTAAGTGGTTAGGCTTAGCAATAATATAAATT
TATATG------GTTTACTATGTTTACGTTATAATAAACAA-A--TATACATT-----AA
GGATAATATACTTTTCT-T-AAAGTTTATAA-ATA--ATAATTGGATATAATTAAGCTTA
TATAT-T----TTTAAATAATGTTGGTATTAGTAT--ATACGTA------AGTTTTTCAT
AAGGAACTCGGCAAAAATGTT--CCTCAACTGTTTATCAAAAACATAACTGTGTGTATA-
CTATACATAGCGGTATCTGCTCAATGTTT--TATATAAATAGCCGCAGTATACTGACTGT
GCAAAGGTAGCATAATCAATTGACTTATAATTGAAGTCTGGAATGAATGACAGTATGGGG
-AGCTACTGTCTCATGTAGA---TACGGAGAACTTGTTTATGAAGTGAAAATCCTTCTCA
-TAATATAATAGACGAGAAGACCCTAGAAATTTT-AAGTAATATT----AGGCATATTCC
TAGTAATTTTT-CGCTGGGGCGGCGGAGTAGCATATAA-CCTACTT-ATACA--AACCTG
CGCCTTATGT--GGCAATTGA--TAAATTACTCTAGGGATAACAGCATAATATTTTAAAG
TTTGTGACCTCGATGTTGG-ACTAGGACATAATAACCTAAAAGGTTTTTTAAATTGCTCT
GTTCGAGCA-TAAACTCCTACATGATC
>dec2_AY445011
GAGCTAAATATATT-TGCAAGAT-TGGTT-GGCTGGTCAAAGGTGTGGCAAAACCTTAGT
CGAAATTGTATTTAGGGGTGATAGGCCGTTCAAAAACTAAGATATCTTGACTCCAATGAA
ATGTATTTAGTACAGTTT-ACACATTTTCTAAGTGATTAGGCTTAGCAACAATATAAATT
TATATGG-----TTTTACTATG-TTACGTTATAATAAACAA-A--TATACATT-----AA
AGATAATATACTTTTCT-T-ATAGATTATAATATA--ATAATTGGATATAATTAAGCTTA
TATATAT-----TTGAATAATGTTGGTATTAGTAT--ATGCGTA------AGTTTTTCAT
AAGGAACTCGGCAAATTTGTT--CCTCAACTGTTTATCAAAAACATAACTGTGTGCATA-
TAATACATAGCGGTATCTGCTCAATGTTT--TATATAAATAGCCGCAGTATACTGACTGT
GCAAAGGTAGCATAATCAATTGACTTATAATTGAAGTCTGGAATGAATGACAGTATGGGG
-AGCTACTGTCTCATGTAGA---TACGGAGAACTTGTTTATGAAGTGAAAATCCTTCTCA
-CAATATAATAGACGAGAAGACCCTAGAAATTTT-AAGTAATATT----AGGTATATTCC
TAGTAATTTTT-CGCTGGGGCGGCGGAGTAGCATATAA-CCTACTT-ATACA--AACCTG
CGCTTTATGT--GGCAATTGA--TAAATTACTCTAGGGATAACAGCATAATATTTTAAAG
TTTGTGACCTCGATGTTGG-ACTAGGACATAATAACCTAAAAGGTTTTTTATATTGCTCT
GTTCGAGCA-TAAACTCCTACATGATC
>dec3_AY445012
GAGCTAAATATAAT-TGCAA-AT-TGGTG-GTTGGTTTTAAGGTGTGGCAAAACCTTAGC
CGAAATTGTATTTAGGGGTGATAGGCCGTTCAAAAACTAAGATATCTTGATTCCAATGAA
ATGTATTTAGTACAGTTT-ATACATTTTCTAAGTGGTTAGGCTTGGTAACAATATAAATT
TATATG------TCTTACTATG-TTACGTTATAATAAACAA-A--TATATATT-----AA
AGATAATATACTTTTCT-T-ATAATTTATAT-ATA--ATAATTGGATATTTTAAAGCTTA
TATATAT----TTTTAATAATGTTGATATTAGTAT--AT-CATA------AGATTTTCAT
AAGGAACTCGGCAAAAATGCT--TCTCAACTGTTTATCAAAAACATAACTGTGTGCATA-
T-ATACATAGCGGTATCTGCTCAATGATT---AT-TAAATAGCCGCAGTATACTGACTGT
GCAAAGGTAGCATAATCAATTGACTTATAATTGAAGTCTGGAATGAATGACAGTATGGGG
-AGCCACTGTCTCATGTAAA---TACGAAGAACTTGTTTATGAAGTGAAAATCCTTCTGG
-CAATATAAAAGACGAGAAGACCCTAGAAATTTT-AAGTAATATT----AGTCATATTTC
TAGTAATTTTT-CGCTGGGGCGGCGAAGTAGCATGCAA-CCTACTT-ATACA--AACTTG
CGCCTTATAA--GGCAAATGA--TAAATTACTCTAGGGATAACAGCATAATATTTTAAAG
TTTGTGACCTCGATGTTGG-ACTAGGATATAATAACCTAAAAGGTTTTTTTTATTGCTCT
GTTCGAGCA-TAGACTCCTACATGATC
>dec4_AY445013
GAGCTAAATATAAT-TGCAAGAT-TGGTT-GGCTGGTCAAAGGTGTGGCAAAACCTTAGT
CGAAATTGTATTTAGGGGTGATAGGCCGTTCAAAAACTAAGATATCTTGACTCCAATGAA
ATGTATTTAGTACAATTT-ACACATTTTCTAAGTGATTAGGCTTAGCAACAATATAAAAT
TATATGG-----TTTTACTATG-TTACGTTATAATAAACAA-A--TATACATT-----AA
AGATAATATACTTTTCT-T-ATAGATTATAATATA--ATAATTGGATATAATTAAGCTTA
TATATAT-----TTGAATAATGTTGGTATTAGTAT--ATGCGTA------AGTTTTTCAT
AAGGAACTCGGCAAATTTGTT--CCTCAACTGTTTATCAAAAACATAACTGTGTGCATA-
TAATACATAGCGGTATCTGCTCAATGTTT--TATATAAATAGCCGCAGTATACTGACTGT
GCAAAGGTAGCATAATCAATTGACTTATAATTGAAGTCTGGAATGAATGACAGTATGGGG
-AGCTACTGTCTCATGTAGA---TACGGAGAACTTGTTTATGAAGTGAAAATCCTTCTCA
-CAATATAATAGACGAGAAGACCCTAGAAATTTT-AAGTAATATT----AGGTATATTCC
TAGTAATTTTTTCGCTGGGGCGGCGGAGTAGCATATAA-CCTACTT-ATACA--AACCTG
CGCTTTATGT--GGCAATTGA--TAAATTACTCTAGGGATAACAGCATAATATTTTAAAG
TTTGTGACCTCGATGTTGG-ACTAGGACATAATAACCTAAAAGGTTTTTTATATTGCTCT
GTTCGAGCA-TAAACTCCTACATGATC
>N68_MG136966
GAGCTAAATACAAT-TGCAATGT-TGG-TTGCTTAGATCT-GGTGTGGCAAAACCTTACC
CAAAATTGTATTTAGGGGTGATAGGCCTCTCAAAAACTAAGATATCTTGATTTCAATTAA
ATGTATTTAGTACAATCT-ATACATTTATTAAGTGGTTAGGCTTAGTAATAATATAAATT
TATATG------TACTATTATTATTACGTTATAATATATAA-ATATATGCAA------AA
TAATATCATTCTTCTTT-T-GAAGCTTATAT-ATA--GTAGTTGAATATAGTTAAGCTAA
TATATCT-----TTTAATAATGTTAGTATTAGTAT--ACATGTA------AGTTTTTTGT
AAGGAACTCGGCAAG-CTACT--TCTCAACTGTTTATCAAAAACATAACTATATGGAT--
TTATATATAGCGTTATCTGCTCAATGATT--GGT-TAAATAGCCGCAGTATACTGACTGT
GCTAAGGTAGCATAATCAATTGACTTATAATTGAAGTCTGGAATGAAGGAAAGTATGGGG
-AGTTACTGTCTCACATTGA---TACGGAGAATTTATTTATGAAGTGAAAATCCTTCTTT
-TGATATAAAAGACGAGAAGACCCTAGAAATTTT-TAGTAATATTGG--AGTATTATTTC
CAGTAATTTTTTCGCTGGGGCGGCGGAGTAGCATGAAA-CCTACTT-ATATG--AACCTG
CGTCTTGTAT--GGCAATTGA-TTAATTTACTCTAGGGATAACAGCATAATATTTTAAAG
TTTGTGACCTCGATGTTGG-ACTAGGATATAATAGCCTAAAAGGTTTTTTATAGTGCTCT
GTTCGAGCA-AAGACTCCTACATGATC
>N69_MG136967
GAGCTAAATACAAT-TGCAATGT-TGG-TTGCTTAGATCT-GGTGTGGCAAAACCTTACC
CAAAATTGTATTTAGGGGTGATAGGCCTCTCAAAAACTAAGATATCTTGATTTCAATTAA
ATGTATTTAGTACAATCT-ATACATTTATTAAGTGGTTAGGCTTAGTAATAATATAAATT
TATATG------TACTATTATTATTACGTTATAATATATAA-ATATATGCAA------AA
TAATATCATTCTTCTTT-T-GAAGCTTATAT-ATA--GTAGTTGAATATAGTTAAGCTAA
TATATCT-----TTTAATAATGTTAGTATTAGTAT--ACATGTA------AGTTTTTTGT
AAGGAACTCGGCAAG-CTACT--TCTCAACTGTTTATCAAAAACATAACTATATGGAT--
TTATATATAGCGTTATCTGCTCAATGATT--GGT-TAAATAGCCGCAGTATACTGACTGT
GCTAAGGTAGCATAATCAATTGACTTATAATTGAAGTCTGGAATGAAGGAAAGTATGGGG
-AGTTACTGTCTCACATTGA---TACGGAGAATTTATTTATGAAGTGAAAATCCTTCTTT
-TGATATAAAAGACGAGAAGACCCTAGAAATTTT-TAGTAATATTGG--AGTATTATTTC
CAGTAATTTTTTCGCTGGGGCGGCGGAGTAGCATGAAA-CCTACTT-ATATA--AACCTG
CGTCTTGTAT--GGCAATTGA-TTAATTTACTCTAGGGATAACAGCATAATATTTTAAAG
TTTGTGACCTCGATGTTGG-ACTAGGATATAATAGCCTAAAAGGTTTTTTATAGTGCTCT
GTTCGAGCA-AAGACTCCTACATGATC
>N70_MG136968
GAGCTAAATACAAT-TGCAATGT-TGG-TTGCTTAGATCT-GGTGTGGCAAAACCTTACC
CAAAATTGTATTTAGGGGTGATAGGCCTCTCAAAAACTAAGATATCTTGATTTCAATTAA
ATGTATTTAGTACAATCT-ATACATTTATTAAGTGGTTAGGCTTAGTAATAATATAAATT
TATATG------TACTATTATTATTACGTTATAATATATAA-ATATATGCAA------AA
TAATATCATTCTTCTTT-T-GAAGCTTATAT-ATA--GTAGTTGAATATGGTTAAGCTAA
TGTATCT-----TTTAATAATGTTAGTATTAGTAT--ACATGTA------AGTTTTTTGT
AAGGAACTCGGCAAA-CTACT--TCTCAACTGTTTATCAAAAACATAACTATATGAAT--
TCATATATAGCGTTATCTGCTCAATGATT--AGT-TAAATAGCCGCAGTATACTGACTGT
GCTAAGGTAGCATAATCAATTGACTTATAATTGAAGTCTGGAATGAAGGAAAGTATGGGG
-AGTTACTGTCTCACATTGA---TACGGAGAATTTATTTATGAAGTGAAAATCCTTCTTT
-TTATATAAAAGACGAGAAGACCCTAGAAATTTT-TAGTAATATTGG--AGTGTTATTTC
CAGTAATTTTTTCGCTGGGGCGGCGGAGTAGCATAAAA-CCTACTT-ATATA--GACCTG
CGCCTTGTAT--GGCAATTGA-TTAATTTACTCTAGGGATAACAGCATAATATTTTAAAG
TTTGTGACCTCGATGTTGG-ACTAGGATATAATAGCCTAAAAGGTTTTTTATAGTGCTCT
GTTCGAGCA-AAGACTCCTACATGATC
>N71_MG136969
GAGCTAAATATAAT-TGCAATGT-TGG-TTGCTTAAATCT-GGTGTGGCAAAACCTTACC
CAAAATTGTATTTAGGGGTGATAGGCCTCTCAAAAACTAAGATATCTTGATTTCAATTAA
ATGTATTTAGTACAACCT-ATACATTTATTAAGTGGTTAGGCTTAGTAATAATATAAATT
TATATG------TACTATCATTATTACGTTATAATATATAA-ATATATGCAA------AA
TAATATCATTCTTCTTT-T-GAAGCTTATAT-ATA--GTAATTGAATATGGCTAAGCTAA
TATATCT-----TTTAATAATGTTAGTATTAGTAT--ACATGTA------AGTTTTTTGT
AAGGAACTCGGCAAG-CTACT--TCTCAACTGTTTATCAAAAACATAACTATATGGAT--
TCATATATAGCGTTATCTGCTCAATGATT--GGT-TAAATAGCCGCAGTATACTGACTGT
GCTAAGGTAGCATAATCAATTGGCTTATAATTGAAGTCTGGAATGAAGGAAAGTATGGGG
-AGTTACTGTCTCACATTGA---TACGGAGAATTTTTTTATGAAGTGAAAATCCTTCTCT
-TTATATAATAGACGAGAAGACCCTAGAAATTTT-TAGTAATATTGG--AGTATTATTTC
TAGTAATTTTTTCGCTGGGGCGGCGGAGTAGCATGAAA-CCTACTT-ATACA--GACCTG
TGCCTTGTAT--GGTAATTGA-TTAATTTACTCTAGGGATAACAGCATAATATTTTAAAG
TTTGTGACCTCGATGTTGG-ACTAGGATATAATAGCCTAAAAGGTTTTTTATAGTGCTCT
GTTCGAGCA-AAGACTCCTACATGATC
>N72_MG136970
GAGCTAAATACAAT-TGCAATGT-TGG-TTGCTTAGATCT-GGTGTGGCAAAACCTTACC
CAAAATTGTATTTAGGGGTGATAGGCCTCTCAAAAACTAAGATATCTTGATTTCAATTAA
ATGTATTTAGTACAATCT-ATACATTTATTAAGTGGTTAGGCTTAGTAATAATATAAATT
TATATG------TACTATTATTATTACGTTATAATATATAA-ATATATGCAA------AA
TAATATCATTCTTCTTT-T-GAAGCTTATAT-ATA--GTAGTTGAATATAGTTAAGCTAA
TATATCT-----TTTAATAATGTTAGTATTAGTAT--ACATGTA------AGTTTTTTGT
AAGGAACTCGGCAAG-CTACT--TCTCAACTGTTTATCAAAAACATAACTATATGGAT--
TTATATATAGCGTTATCTGCTCAATGATT--GGT-TAAATAGCCGCAGTATACTGACTGT
GCTAAGGTAGCATAATCAATTGACTTATAATTGAAGTCTGGAATGAAGGAAAGTATGGGG
-AGTTACTGTCTCACATTGA---TACGGAGAATTTATTTATGAAGTGAAAATCCTTCTTT
-TAATATAAAAGACGAGAAGACCCTAGAAATTTT-TAGTAATATTGG--AGTATTATTTC
CAGTAATTTTTTCGCTGGGGCGGCGGAGTAGCATGAAA-CCTACTT-ATATG--AACCTG
CGTCTTGTAT--GGCAATTGA-TTAATTTACTCTAGGGATAACAGCATAATATTTTAAAG
TTTGTGACCTCGATGTTGG-ACTAGGATATAATAGCCTAAAAGGTTTTTTATAGTGCTCT
GTTCGAGCA-AAGACTCCTACATGATC
>N73 MG136971
GAGCTAAATACAAT-TGCAATGT-TGG-TTGCTTAGATCT-GGTGTGGCAAAACCTTACC
CAAAATTGTATTTAGGGGTGATAGGCCTCTCAAAAACTAAGATATCTTGATTTCAATTAA
ATGTATTTAGTACAATCT-ATACATTTATTAAGTGGTTAGGCTTAGTAATAATATAAATT
TATATG------TACTATTATTATTACGTTATAATATATAA-ATATATGCAA------AA
TAATATCATTCTTCTTT-T-GAAGCTTATAT-ATA--GTAGTTGAATATGGTTAAGCTAA
TGTATCT-----TTTAATAATGTTAGTATTAGTAT--ACATGTA------AGTTTTTTGT
AAGGAACTCGGCAAA-CTACT--TCTCAACTGTTTATCAAAAACATAACTATATGGAT--
TCATATATAGCGTTATCTGCTCAATGATT--GGT-TAAATAGCCGCAGTATACTGACTGT
GCTAAGGTAGCATAATCAATTGACTTATAATTGAAGTCTGGAATGAAGGAAAGTATGGGG
-AGTTACTGTCTCACATTGA---TACGGAGAATTTATTTATGAAGTGAAAATCCTTCTTT
-TTATATAAAAGACGAGAAGACCCTAGAAATTTT-TAGTAATATTGG--AGTGTTATTTC
CAGTAATTTTTTCGCTGGGGCGGCGGAGTAGCATAAAA-CCTACTT-ATATA--GACCTG
CGCCTTGTAT--GGCAATTGA-TTAATTTACTCTAGGGATAACAGCATAATATTTTAAAG
TTTGTGACCTCGATGTTGG-ACTAGGATATAATAGCCTAAAAGGTTTTTTATAGTGCTCT
GTTCGAGCA-AAGACTCCTACATGATC
>N74 MG136972
GAGCTAAATACAAT-TGCAATGT-TGG-TTGCTTAGATCT-GGTGTGGCAAAACCTTACC
CAAAATTGTATTTAGGGGTGATAGGCCTCTCAAAAACTAAGATATCTTGATTTCAATTAA
ATGTATTTAGTACAATCT-ATACATTTATTAAGTGGTTAGGCTTAGTAATAATATAAATT
TATATG------TACTATTATTATTACGTTATAATATATAA-ATATATGCAA------AA
TAATATCATTCTTCTTT-T-GAAGCTTATAT-ATA--GTAGTTGAATATGGTTAAGCTAA
TGTATCT-----TTTAATAATGTTAGTATTAGTAT--ACATGTA------AGTTTTTTGT
AAGGAACTCGGCAAA-CTACT--TCTCAACTGTTTATCAAAAACATAACTATATGAAT--
TTATATATAGCGTTATCTGCTCAATGATT--GGT-TAAATAGCCGCAGTATACTGACTGT
GCTAAGGTAGCATAATCAATTGACTTATAATTGAAGTCTGGAATGAAGGAAAGTATGGGG
-AGTTACTGTCTCACATTGA---TACGGAGAATTTATTTATGAAGTGAAAATCCTTCTTT
-TTATATAAAAGACGAGAAGACCCTAGAAATTTT-TAGTAATATTGG--AGTGTTATTTC
CAGTAATTTTTTCGCTGGGGCGGCGGAGTAGCATAAAA-CCTACTT-ATATA--GACCTG
CGCCTTGTAT--GGCAATTGA-TTAATTTACTCTAGGGATAACAGCATAATATTTTAAAG
TTTGTGACCTCGATGTTGG-ACTAGGATATAATAGCCTAAAAGGTTTTTTATAGTGCTCT
GTTCGAGCA-AAGACTCCTACATGATC
>N75_MG136973
GAGCTAAATATAAT-TGCAATGT-TGG-TTGCTTAAATCT-GGTGTGGCAAAACCTTACC
CAAAATTGTATTTAGGGGTGATAGGCCTCTCAAAAACTAAGATATCTTGATTTCAATTAA
ATGTATTTAGTACAATCT-ATACATTTATTAAGTGGTTAGGCTTAGTAATAATATAAATT
TATATG------TACTATCATTATTACGTTATAATATATAA-ATATATGCAA------AA
TAATATCATTCTTCTTT-T-GAAGCTTATAT-ATA--GTAATTGAATATGGTTAAGCTAA
TATATCT-----CTTAATAATGTTAGTATTAGTAT--ACATGTA------AGTTTTTTGT
AAGGAACTCGGCAAG-CTACT--TCTCAACTGTTTATCAAAAACATAACTATATGGAT--
TCATATATAGCGTTATCTGCTCAATGATT--GGT-TAAATAGCCGCAGTATACTGACTGT
GCTAAGGTAGCATAATCAATTGGCTTATAATTGAAGTCTGGAATGAAGGAAAGTATGGGG
-AGTTACTGTCTCACATTGA---TACGGAGAATTTTTTTATGAAGTGAAAATCCTTCTCT
-TTATATAATAGACGAGAAGACCCTAGAAATTTT-TAGTAATATTGG--AGTATTATTTT
CAGTAATTTTTTCGCTGGGGCGGCGGAGTAGCATGAAA-CCTACTT-ATACA--GACCTG
TGCCTTGTAT--GGCAATTGA-TTAATTTACTCTAGGGATAACAGCATAATATTTTAAAG
TTTGTGACCTCGATGTTGG-ACTAGGATATAATAGCCTAAAAGGTTTTTTATAGTGCTCT
GTTCGAGCA-AAGACTCCTACATGATC
>N76_MG136974
GAGCTAAATATAAT-TGCAATGT-TGG-TTGCTTAAATCT-GGTGTGGCAAAACCTTACC
CAAAATTGTATTTAGGGGTGATAGGCCTCTCAAAAACTAAGATATCTTGATTTCAATTAA
ATGTATTTAGTACAATCT-ATACATTTATTAAGTGGTTAGGCTTAGTAATAATATAAATT
TATATG------TACTATCATTATTACGTTATAATATATAA-ATATATGCAA------AA
TAATATCATTCTTCTTT-T-GAAGCTTATAT-ATA--GTAATTGAATATGGTTAAGCTAA
TATATCT-----TTTAATAATGTTAGTATTAGTAT--ACATGTA------AGTTTTTTGT
AAGGAACTCGGCAAG-CTACT--TCTCAACTGTTTATCAAAAACATAACTATATGGAT--
TCATATATAGCGTTATCTGCTCAATGATT--GGT-TAAATAGCCGCAGTATACTGACTGT
GCTAAGGTAGCATAATCAATTGGCTTATAATTGAAGTCTGGAATGAAGGAAAGTATGGGG
-AGTTACTGTCTCACATTGA---TACGGAGAATTTTTTTATGAAGTGAAAATCCTTCTCT
-TTATATAATAGACGAGAAGACCCTAGAAATTTT-TAGTAATATTGG--AGTATTATTTT
CAGTAATTTTTTCGCTGGGGCGGCGGAGTAGCATGAAA-CCTACTT-ATACACAGACCTG
TGCCTTGTAT--GGTAATTGA-TTAATTTACTCTAGGGATAACAGCATAATATTTTAAAG
TTTGTGACCTCGATGTTGG-ACTAGGATATAATAGCCTAAAAGGTTTTTTATAGTGCTCT
GTTCGAGCA-AAGACTCCTACATGATC
>N77_MG136975
GAGCTAAATATAAT-TGCAATGC-TAGATTGCTTAGATCG-GGTGTGGCAAAACCTTACC
CAAAATTGTATTTAGGGGTGATAGGCCTCTCAAAAACTAAGATATCTTGATTTCAACAAA
ATGTATCTAGTACAACCTTATACATTTATTAAGTGTTTAGGCTTAATAATAATATAAATT
TATATG------TGTTGTAGTTATTACGTTATAATATATAA-ATATATGCACC-----AA
TAATATCATTCTTCTTT-T-AAAGCTTATAT-TTT--ATAGTTGAATATAGTTAAGCTTA
TATGTCT-----ATTAATAATGTTAGTATTAGTAT--TCGTGCA------AGTTTCTTAT
AAGGAACTCGGCAAA-CTACC--TCTCAACTGTTTATCAAAAACATAACTATATGTAC--
TTATATATAGCGGTATCTGCTCAATGATT--TGT-TAAATAGCCGCAGTATACTGACTGT
GCTAAGGTAGCATAATCAATTGACTTATAATTGAAGTCTGGAATGAAGGAAAGTATGGGG
-GGCGACTGTCTCATATAAA---TACGGAGAATTTATTTATGAAGTGAAAATCCTTCTCT
-AAACATAATAGACGAGAAGACCCTAGAAATTTT-TAATAATATTAG--AGTTCTATTCC
TAGTAATTTTTTCGCTGGGGCGGCGGAGTAGCATGAAA-CCTACTT-ACATA--TACCTG
CGCCTTGTAT--GGCAACTGA-CTAATTTACTCTAGGGATAACAGCATAATATTAAAAAG
TTTGTGACCTCGATGTTGG-ACTAGGACATAATAGCCTAAAAGGTTTTTTATAGTGCTCT
GTTCGAGCA-ACGACTCCTACATGATC
>N78_MG136976
GAGCTAAATATAAT-TGCAATAC-TAG-TTGCTTAGATCG-GGTGTGGCAAAACCTTACC
CAAAGTTGTATTTAGGGGTGATAGGCCTCTCAAAAACTAAGATATCTTGATTTCAACAAA
ATGTATCTAGTACAACCTTATACATTTATTAAGTGTTTAGGCTTAATAATAATATAAATT
TATATG------TGTTGTAGTTATTACGTTATAATATATAA-ATATATGCACC-----AA
TAATATCATTCTTCTTT-T-AAAGCTTATAT-TTT--ATAGTTGAATATAGTTAAGCTTA
TATGTCT-----ATTAATAATGTTAGTATTAGTAT--TCGTGCA------AGTTTCTTAT
AAGGAACTCGGCAAA-CTACC--TCTCAACTGTTTATCAAAAACATAACTATATGTAC--
TTATATATAGCGGTATCTGCTCAATGATT--TGT-TAAATAGCCGCAGTATACTGACTGT
GCTAAGGTAGCATAATCAATTGACTTATAATTGAAGTCTGGAATGAAGGAAAGTATGGGG
-GGCGACTGTCTCATATAAA---TACGGAGAATTTATTTATGAAGTGAAAATCCTTCTCT
-AAACATAATAGACGAGAAGACCCTAGAAATTTT-TAATAATATTAG--AGTTCTATTCC
TAGTAATTTTTTCGCTGGGGCGGCGGAGTAGCATGAAA-CCTACTT-ACATA--TACCTA
CGCCTTGTAT--GGCAACTGA-CTAATTTACTCTAGGGATAACAGCATAATATTAAAAAG
TTTGTGACCTCGATGTTGG-ACTAGGACATAATAGCCTAAAAGGTTTTTTATAGTGCTCT
GTTCGAGCA-ACGACTCCTACATGATC
>N79_MG136977
GAGCTAAATATAAT-TGCAATGC-TAG-TTGCTTAGATCG-GGTGTGGCAAAACCTTACC
CAAAATTGTATTTAGGGGTGATAGGCCTCTCAAAAACTAAGATATCTTGATTTCAACAAA
ATGTATCTAGTACAACCTTATACATTTATTAAGTGTTTAGGCTTAATAATAATATAAATT
TATATG------TGTTGTAGTTATTACGTTATAATATATAA-ATATATGCACC-----AA
TAATATCATTCTTCTTT-T-AAAGCTTATAT-TTT--ATAGTTGAATATAGTTAAGCTTA
TATGTCT-----ATTAATAATGTTAGTATTAGTAT--TCGTGCA------AGTTTCTTAT
AAGGAACTCGGCAAA-CTACC--TCTCAACTGTTTATCAAAAACATAACTATATGTAC--
TTATATATAGCGGTATCTGCTCAATGATT--TGT-TAAATAGCCGCAGTATACTGACTGT
GCTAAGGTAGCATAATCAATTGACTTATAATTGAAGTCTGGAATGAAGGAAAGTATGGGG
-GGCGACTGTCTCATATAAA---TACGGAGAATTTATTTATGAAGTGAAAATCCTTCTCT
-AAACATAATAGACGAGAAGACCCTAGAAATTTT-TAATAATATTAG--AGTTCTATTCC
TAGTAATTTTTTCGCTGGGGCGGCGGAGTAGCATGAAA-CCTACTT-ACATA--TACCTG
CGCCTTGTAT--GGCAACTGA-CTAATTTACTCTAGGGATAACAGCATAATATTAAAAAG
TTTGTGACCTCGATGTTGG-ACTAGGACATAATAGCCTAAAAGGTTTTTTATAGTGCTCT
GTTCGAGCA-ACGACTCCTACATGATC
>N80_MG136978
GAGCTAAATATAAT-TGCAATGC-TAG-TTGCTTAGATCG-GGTGTGGCAAAACCTTACC
CAAAATTGTATTTAGGGGTGATAGGCCTCTCAAAAACTAAGATATCTTGATTTCAACAAA
ATGTATCTAGTACAACCTTATACATTTATTAAGTGTTTAGGCTTAATAATAATATAAATT
TATATG------TGTTGTAGTTATTACGTTATAATATATAA-ATATATGCACC-----AA
TAATATCATTCTTCTTT-T-AAAGCTTATAT-TTT--ATAGTTGAATATAGTTAAGCTTA
TATATCT-----ATTAATAATGTTAGTATTAGTAT--TCGTGCA------AGTTTCTTAT
AAGGAACTCGGCAAA-CTACC--TCTCAACTGTTTATCAAAAACATAACTATATGTAC--
TTATATATAGCGGTATCTGCTCAATGATT--TGT-TAAATAGCCGCAGTATACTGACTGT
GCTAAGGTAGCATAATCAATTGACTTATAATTGAAGTCTGGAATGAAGGAAAGTATGGGG
-GGCGACTGTCTCATATAAA---TACGGAGAATTTATTTATGAAGTGAAAATCCTTCTCT
-AAACATAATAGACGAGAAGACCCTAGAAATTTT-TAATAATATTAG--AGTTCTATTCC
TAGTAATTTTTTCGCTGGGGCGGCGGAGTAGCATGAAA-CCTACTT-ACATA--TACCTG
CGCCTTGTAT--GGCAACTGA-CTAATTTACTCTAGGGATAACAGCATAATATTAAAAAG
TTTGTGACCTCGATGTTGG-ACTAGGACATAATAGCCTAAAAGGTTTTTTATAGTGCTCT
GTTCGAGCA-ACGACTCCTACATGATC
>sen_AY444999
GAGCTAAATATAAT-TGCAATGT-TGG-TTGCTTAAATCT-GGTGTGGCAAAACCTTACC
CCAAAATGTATTTAGGGGTGATAGGCCTCTCAAAAACTAAGATATCTTGATTTCAATTAA
ATGTATTTAGTACAATCT-ATACATTTATTAAGTGGTTAGGCTTAGTAATAATATAAATT
TATATG------TACTATCATTATTACGTTATAATATATAA-ATATATGCAA------AA
TAATATCATTCTTCTTT-T-GAAGCTTATAT-ATA--GTAATTGAATATGGTTAAGCTAA
TATATCT-----CTTAATAATGTTAGTATTAGTAT--ACATGTA------AGTTTTTTGT
AAGGAACTCGGCAAG-CTACT--TCTCAACTGTTTATCAAAAACATAACTATATGGAT--
TCATATATAGCGTTATCTGCTCAATGATT--GGT-TAAATAGCCGCAGTATACTGACTGT
GCTAAGGTAGCATAATCAATTGGCTTATAATTGAAGTCTGGAATGAAGGAAAGTATGGGG
-AGTTACTGTCTCACATTGA---TACGGAGAATTTTTTTATGAAGTGAAAATCCTTCTCT
-TTATATAATAGACGAGAAGACCCTAGAAATTTT-TAGTAATATTGG--AGTATTATTTT
CAGTAATTTTTTCGCTGGGGCGGCGGAGTAGCATGAAA-CCTACTT-ATACA--GACCTG
TGCCTTGTAT--GGCAATTGA-TTAATTTACTCTAGGGATAACAGCATAATATTTTAAAG
TTTGTGACCTCGATGTTGG-ACTAGGATATAATAGCCTAAAAGGTTTTTTATAGTGCTCT
GTTCGAGCA-AAGACTCCTACATGATC
>sen8_AY445000
GAGCTAAATATAAT-TGCAATGC-TAG-TTGCTTAGATCG-GGTGTGGCAAAACCTTACC
CAAAATTGTATTTAGGGGTGATAGGCCTCTCAAAAACTAAGATATCTTGATTTCAACAAA
ATGTATCTAGTACAACCTTATACATTTATTAAGTGTTTAGGCTTAATAATAATATAAATT
TATATG------TGTTGTAGTTATTACGTTATAATATATAA-ATATATGCACC-----AA
TAATATCATTCTTCTTT-T-AAAGCTTATAT-TTT--ATAGTTGAATATAGTTAAGCTTA
TATGTCT-----ATTAATAATGTTAGTATTAGTAT--TCGTGCA------AGTTTCTTAT
AAGGAACTCGGCAAA-CTTCC--TCTCAACTGTTTATCAAAAACATAACTATATGTAC--
TTATATATAGCGGTATCTGCTCAATGATT--TGT-TAAATAGCCGCAGTATACTGACTGT
GCTAAGGTAGCATAATCAATTGACTTATAATTGAAGTCTGGAATGAAGGAAAGTATGGGG
-GGCGACTGTCTCATATAAA---TACGGAGAATTTATTTATGAAGTGAAAATCCTTCTCT
-AAACATAATAGACGAGAAGACCCTAGAAATTTT-TAATAATATTAG--GGTTCTATTCC
TAGTAATTTTTTCGCTGGGGCGGCGGAGTAGCATGAAA-CCTACTT-ACATA--TACCTG
CGCCTTGTAT--GGCAACTGA-CTAATTTACTCTAGGGATAACAGCATAATATTAAAAAG
TTTGTGACCTCGATGTTGG-ACTAGGACATAATAGCCTAAAAGGTTTTTTATAGTGCTCT
GTTCGAGCA-ACGACTCCTACATGATC
